# Supplementary material for: Comparative Transcriptomic Analysis Reveals Diverse Expression Pattern Underlying Fatty Acid Composition among Different Beef Cuts
Source: Foods. 2022 Jan 4;11(1):117. doi: 10.3390/foods11010117 (PMC8750426; doi:10.3390/foods11010117)
Supplement: Supplementary file 1 [file foods-11-00117-s001.zip]

Archive with 6 entries (6 files):
- Figure S1-S7.pdf
- Supplementary Table Dataset S1.xlsx
- Supplementary Table Dataset S2.xlsx
- Supplementary Table Dataset S3.xlsx
- Supplementary Table Dataset S4.xlsx
- Supplementary Table.pdf
