# Supplementary material for: Comparative Transcriptomic Analysis Reveals Diverse Expression Pattern Underlying Fatty Acid Composition among Different Beef Cuts
Source: Foods. 2022 Jan 4;11(1):117. doi: 10.3390/foods11010117 (PMC8750426; doi:10.3390/foods11010117)
Supplement: Supplementary file 1 [file foods-11-00117-s001.zip › Supplementary Table Dataset S1.xlsx]

## Sheet: Table S4
Dataset S1. Reads mapping summary of chuck, neck, rump, tenderloin and longissimus dorsi.
Sample	Library	Raw Data		Clean Data		Effective Rate(%)	Error Rate(%)	Q20(%)	Q30(%)	GC Content(%)	Multiple mapped rate (%)	Uniquely mapped rate (%)	Overall alignment rate(%)	RNA integrity number (RIN)
		Raw Reads	Raw Base(G)	Clean Reads	Clean Base(G)
Chuck-43	FRAS202181160-1r	21535207	6.46	20981563	6.29	97.43	0.03	97.97	94.35	53.17	10.47	91.9	95.28	7
Chuck-49	FRAS202181167-1r	22791637	6.84	22110425	6.63	97.01	0.03	97.97	94.29	52.67	11.62	81.28	94.41	7
Chuck-63	FRAS202181174-1r	24562492	7.37	23916646	7.17	97.37	0.03	97.84	94	53.31	11.22	80.64	94.74	6.9
Chuck-73	FRAS202181182-1r	21472526	6.44	20886713	6.27	97.27	0.03	98.02	94.41	53.14	10.68	81.89	95.67	6.5
Chuck-75	FRAS202181190-1r	21514726	6.45	20910948	6.27	97.19	0.03	97.47	93.51	53.01	10.1	81.32	94.78	6
Chuck-76	FRAS202212958-1r	20272932	6.08	19765296	5.93	97.5	0.03	98.06	94.48	52.88	10.72	91.12	94.97	7.6
Neck-43	FRAS202212944-1r	23579553	7.07	22516515	6.75	95.49	0.03	97.87	94.23	54.39	10.91	78.69	94.97	6.5
Neck-49	FRAS202212946-1r	21248194	6.37	20617286	6.19	97.03	0.03	97.89	94.16	52.25	11.27	78.9	94.23	6
Neck-63	FRAS202212950-1r	21861749	6.56	21111701	6.33	96.57	0.03	97.8	94.02	53.38	10.46	78.92	94.53	6.5
Neck-73	FRAS202212952-1r	20026566	6.01	19466695	5.84	97.2	0.03	97.87	94.14	52.84	10.27	79.15	94.48	6
Neck-75	FRAS202212954-1r	23095439	6.93	22404466	6.72	97.01	0.03	97.74	93.87	51	11.12	91.6	94.93	7.5
Neck-76	FRAS202212959-1r	22874184	6.86	22336967	6.7	97.65	0.03	98	94.37	53.16	10.54	79.81	95.03	7.5
Tenderloin-43	FRAS202212943-1r	21568324	6.47	20850417	6.26	96.67	0.03	97.87	94.16	52.77	10.43	80.24	95.11	7.9
Tenderloin-49	FRAS202212945-1r	22235993	6.67	21551813	6.47	96.92	0.03	97.94	94.34	53.42	10.26	80.28	94.96	7
Tenderloin-63	FRAS202212948-1r	24655183	7.4	23940952	7.18	97.1	0.03	97.89	94.16	53.28	11.5	80.48	94.56	7.1
Tenderloin-73	FRAS202212951-1r	20352857	6.11	19682456	5.9	96.71	0.03	97.81	93.98	52.54	10.68	90.8	94.84	6.8
Tenderloin-75	FRAS202181188-1r	26756443	8.03	25995756	7.8	97.16	0.03	97.9	94.28	52.91	10.53	81.75	95.05	6.3
Tenderloin-76	FRAS202212956-1r	20950628	6.29	20317874	6.1	96.98	0.03	97.97	94.36	53.58	10.8	80.91	94.83	7.4
Rump-43	FRAS202181159-1r	26920907	8.08	26211206	7.86	97.36	0.02	98	94.41	53.16	10.11	81.09	95.32	6.6
Rump-49	FRAS202181166-1r	28890213	8.67	28093804	8.43	97.24	0.03	97.84	94.03	53.62	11.62	81.1	94.53	6.7
Rump-63	FRAS202212949-1r	19410434	5.82	18832020	5.65	97.02	0.03	97.9	94.25	53.82	10.72	91.44	95.27	7.8
Rump-73	FRAS202181181-1r	24083342	7.23	23481047	7.04	97.5	0.03	97.84	94	53.09	10.07	81.01	95.19	7.4
Rump-75	FRAS202181189-1r	20677994	6.2	20095454	6.03	97.18	0.03	97.91	94.31	53.72	10.84	80.47	94.8	6
Rump-76	FRAS202212957-1r	19559349	5.87	18752884	5.63	95.88	0.03	97.97	94.42	54.28	10.73	81.69	94.87	7.9
Longissimus dorsi-43	FRAS202169473-1r	21609693	6.48	20996641	6.3	97.16	0.02	98.03	94.52	56	2.89	81.12	97.02	6.4
Longissimus dorsi-49	FRAS202169477-1r	29056162	8.72	27911717	8.37	96.06	0.03	97.9	94.13	54.42	3.39	90.45	96.88	7.1
Longissimus dorsi-63	FRAS202169484-1r	23470061	7.04	22656337	6.8	96.53	0.03	97.97	94.25	54.41	2.77	80.26	96.86	7.2
Longissimus dorsi-73	FRAS202169493-1r	21471467	6.44	20815002	6.24	96.94	0.03	97.94	94.34	55.01	3.49	80.62	96.82	6.8
Longissimus dorsi-75	FRAS202169495-1r	21043827	6.31	20435704	6.13	97.11	0.03	97.92	94.22	54.79	2.83	80.55	96.77	6.9
Longissimus dorsi-76	FRAS202169496-1r	24999029	7.5	24222426	7.27	96.89	0.03	97.82	94.02	54.93	3.25	80.42	96.44	7.3
Average	-	2.27516e+07	6.82567	2.20623e+07	6.61833	96.971	0.0293333	97.8973	94.2003	53.4983	9.20967	82.6633	95.2713	6.92
Total	-	682547111	204.77	661868731	198.55	-	-	-	-	-	-	-	-	-
