# Supplementary material for: Comparative Transcriptomic Analysis Reveals Diverse Expression Pattern Underlying Fatty Acid Composition among Different Beef Cuts
Source: Foods. 2022 Jan 4;11(1):117. doi: 10.3390/foods11010117 (PMC8750426; doi:10.3390/foods11010117)
Supplement: Supplementary file 1 [file foods-11-00117-s001.zip › Supplementary Table Dataset S2.xlsx]

## Sheet: Dataset S1_all gene_QC_FPKM
Dataset S2. The statistical gene FPKM value in Longissimus dorsi, chuck, neck, rump and tenderloin tissues.
Gene_name	Longissimus_dorsi_43	Longissimus_dorsi_49	Longissimus_dorsi_63	Longissimus_dorsi_73	Longissimus_dorsi_75	Longissimus_dorsi_76	Chuck_43	Chuck_49	Chuck_63	Chuck_73	Chuck_75	Chuck_76	Neck_43	Neck_49	Neck_63	Neck_73	Neck_75	Neck_76	Rump_43	Rump_49	Rump_63	Rump_73	Rump_75	Rump_76	Tenderloin_43	Tenderloin_49	Tenderloin_63	Tenderloin_73	Tenderloin_75	Tenderloin_76
ABCD3	0	0	0	0	0	0	3.0112	3.09757	3.45516	2.90213	3.7594	3.13488	0	0	0	0	0	0	3.32371	2.39524	1.54942	3.3379	1.69587	1.81225	4.03834	1.32283	2.47114	1.16797	3.11408	1.37032
ACAA1	16.8938	12.2983	11.3445	17.9579	13.4147	14.4187	12.2772	11.2142	11.7442	13.7288	10.6202	8.60554	9.94048	10.1252	10.7605	12.5516	16.1586	9.41313	11.576	12.2731	7.33523	11.2005	10.7912	7.39292	13.5336	8.74522	8.94804	11.7306	10.2725	8.76492
ACACB	2.77214	4.77915	12.3731	20.3131	15.4141	13.0446	10.7489	11.4083	39.7584	27.7404	16.8542	15.1213	0	0	0	0	0	0	2.32094	19.8843	46.7144	13.3369	20.2663	6.89264	5.51916	2.15142	26.52	24.0542	21.7704	14.3407
ACADM	0	0	0	0	0	0	0	0	0	0	0	0	0	0	0	0	0	0	0	0	0	0	0	0	25.8764	46.8214	81.0952	57.8484	55.0439	66.3638
ACAT1	15.8575	21.9918	19.2807	13.412	16.1049	17.8472	34.4966	48.9094	35.9678	47.8265	28.8704	44.0354	16.3565	51.9813	30.9361	34.7121	28.4695	23.8257	30.5792	42.854	17.44	30.3713	22.7122	32.5527	27.7387	34.901	38.1024	53.2044	32.9209	50.5233
ACLY	0	0	0	0	0	0	2.30174	2.33574	2.69792	1.96994	2.78461	1.65601	0	0	0	0	0	0	5.07465	2.21064	1.37517	2.29999	3.65468	1.15025	0	0	0	0	0	0
ACOX3	0	0	0	0	0	0	4.35155	5.47427	4.06107	8.35869	3.6746	2.78606	1.24287	6.85624	4.99254	8.34045	6.21115	7.88586	4.95699	3.83412	2.97999	4.42629	4.38844	4.71438	9.14162	1.09098	3.67271	9.35298	5.21286	5.01345
ACSL3	1.35679	3.80071	5.89305	1.2717	1.9742	1.87429	7.79493	7.4717	7.69232	8.47596	4.96431	5.20644	5.5596	9.51526	9.53795	9.92175	8.76189	6.87304	9.15734	5.66296	4.82796	7.53539	6.8823	4.39567	10.8829	3.1794	7.59464	8.01026	6.7011	4.3262
BDH2	5.26694	10.6283	7.28888	6.60099	9.41461	8.07682	0	0	0	0	0	0	4.87399	8.75199	10.2536	9.67963	6.92671	8.32611	3.1513	12.055	7.43718	9.91989	7.6034	8.37775	4.35172	11.571	4.09541	9.58645	9.96912	6.93952
CBR4	3.34379	11.8839	6.53515	3.22129	2.68921	4.62208	14.1102	18.139	9.8757	13.3133	7.58086	12.3006	12.178	15.0707	10.0979	14.8287	5.34712	10.0955	14.5959	15.7259	5.8037	10.9678	7.75928	7.09098	10.5462	14.0625	8.52722	16.0972	8.26074	6.56718
CCND1	0	0	0	0	0	0	2.9254	2.26058	2.60257	3.26808	3.1559	1.63303	2.85759	4.30776	1.88564	3.47784	9.9818	1.69391	0	0	0	0	0	0	13.7937	1.30045	1.93898	3.13294	4.0664	1.56825
CD36	0	0	0	0	0	0	2.28169	5.05292	2.33312	9.0625	8.30226	2.70633	0	0	0	0	0	0	3.4628	9.54512	5.22767	6.10359	7.46529	5.58629	3.30137	5.27457	3.19901	4.58444	12.5174	5.8708
CEBPB	121.23	119.88	202.356	151.418	159.79	162.351	129.985	105.831	233.57	196.957	129.897	111.624	118.657	96.4453	182.849	135.36	112.673	183.954	154.326	151.96	127.015	213.045	231.763	113.178	85.4155	78.3435	88.9999	129.977	207.667	61.7306
CPT1B	0	0	0	0	0	0	0	0	0	0	0	0	0	0	0	0	0	0	0	0	0	0	0	0	1.89844	4.62711	7.87528	4.17255	2.15911	10.9939
CPT2	2.14014	4.41654	3.83128	4.02427	2.62123	4.11157	8.78927	9.28249	8.43264	9.3168	4.8048	9.06279	4.8808	10.8755	8.04911	8.00867	3.09143	6.93299	7.82721	9.54339	4.40615	8.12286	6.1722	7.96678	8.46271	6.05599	10.8227	13.0249	6.69548	9.19714
DECR1	3.53857	3.20111	2.29292	1.84101	1.77325	1.4216	4.51944	5.85795	2.69283	2.7184	3.35811	3.30442	4.00879	8.19048	4.78255	4.19279	2.96582	4.34967	0	0	0	0	0	0	4.22484	4.92679	2.68841	4.35242	4.00811	2.84863
ECHDC2	6.85388	4.77788	3.89964	4.49609	3.39365	3.31563	2.32904	3.62083	2.93601	1.93165	2.44858	3.28698	3.7991	4.66974	4.00218	4.54324	4.23658	1.4262	5.39788	5.79436	3.4486	1.0502	3.55954	3.17042	0	0	0	0	0	0
ECI1	0	0	0	0	0	0	0	0	0	0	0	0	0	0	0	0	0	0	0	0	0	0	0	0	3.44289	1.10585	1.11501	2.5692	2.94603	1.36817
ELOVL5	0	0	0	0	0	0	2.35535	1.79551	1.9978	2.17802	3.34302	1.16392	2.2221	2.86757	1.75137	2.86344	4.99137	1.71593	0	0	0	0	0	0	0	0	0	0	0	0
FABP3	20.0358	32.7737	41.9359	57.779	45.1776	54.3142	107.631	79.8591	93.6666	71.4242	28.297	65.9901	0	0	0	0	0	0	51.1667	47.9562	29.5492	52.1185	46.0512	22.3165	59.165	42.5521	32.7717	62.8222	43.489	45.6932
FASN	0	0	0	0	0	0	3.56773	5.19866	3.46376	2.38508	3.37197	2.31526	4.29578	2.62908	2.75134	4.9182	2.70094	3.33831	10.1833	2.98562	1.23113	3.37003	4.06189	2.39586	13.0303	2.6957	3.1811	2.88461	2.49961	2.63858
HSD17B8	34.1409	23.5477	13.3098	23.2085	22.0095	26.137	25.2684	19.9095	19.9928	20.6204	18.9532	13.4296	15.5793	22.1015	12.7472	16.2062	12.4511	14.0889	8.60379	32.7759	13.1663	22.0675	14.0211	17.8341	2.73206	18.7216	9.02082	29.7865	18.438	12.7549
ID2	0	0	0	0	0	0	2.66176	5.23323	1.88333	4.53346	4.52408	2.91142	1.84654	1.34934	1.77934	4.68953	7.14369	3.07615	0	0	0	0	0	0	2.32071	1.21285	1.78106	2.40597	3.90837	2.54652
LPL	3.80558	9.28456	12.863	7.36246	8.64816	10.5298	35.7537	30.7906	38.2734	66.168	14.9039	46.0936	11.6431	17.2265	9.08252	8.5634	6.99816	13.3956	28.1773	20.8778	9.04273	20.4698	11.9201	20.0362	28.4608	21.4582	14.8295	52.3615	25.9203	29.1802
MCAT	33.3866	10.2896	13.8703	12.2622	12.0923	11.5398	11.1821	8.06133	10.3206	8.42067	8.77684	7.18939	13.0299	6.55867	12.0886	6.76013	6.08437	7.55971	8.94063	11.0085	8.44042	7.92384	8.47393	6.56367	7.36259	9.49824	8.17597	8.25749	12.5172	8.57838
MECR	9.25381	1.70631	3.37691	12.7082	7.64023	5.69109	8.26862	3.48965	2.59751	4.73173	5.33533	4.08305	4.35879	1.75717	3.75092	6.05082	4.33081	3.52001	5.1964	6.35854	1.84104	6.83933	3.64122	3.74668	4.09402	2.32566	4.88512	5.71753	5.81691	4.17225
NDUFA4L2	0	0	0	0	0	0	0	0	0	0	0	0	0	0	0	0	0	0	0	0	0	0	0	0	19.6999	1.05354	1.42114	4.17211	4.62179	1.34256
OSBPL11	0	0	0	0	0	0	2.75572	6.23801	5.92782	1.3071	3.42263	12.3536	0	0	0	0	0	0	6.51733	2.87098	6.75171	3.99118	5.74117	2.52894	2.15793	4.98018	4.63144	4.30568	4.13211	3.9662
PEX5	0	0	0	0	0	0	3.10936	3.19099	4.22425	5.43949	6.04223	5.60044	0	0	0	0	0	0	4.5383	3.63292	1.54637	2.81285	2.91483	2.43968	0	0	0	0	0	0
PLIN5	13.0479	9.75865	12.8475	50.7682	16.034	21.5659	0	0	0	0	0	0	17.1504	11.6719	26.7113	12.3456	15.8241	7.09748	16.0725	22.9194	8.2497	21.0782	13.4861	19.5306	12.4026	20.9187	23.7576	46.2045	21.1701	1.91139
PPARD	2.83261	3.32712	8.37701	4.1083	4.3169	3.96285	3.13892	4.61472	4.25639	3.78149	2.32722	8.88659	2.52297	3.5965	3.46448	3.00777	3.83235	4.49447	4.28938	3.03667	13.9589	9.64045	5.86363	9.62091	4.0885	3.17084	6.2806	3.65128	5.58072	3.40082
PPT1	1.61012	3.4171	5.39123	1.51561	2.41776	1.16729	6.21492	6.03242	6.97809	6.88646	6.63298	2.1021	3.97245	6.96172	4.38495	5.4788	17.1504	2.99184	12.2993	5.26922	2.06919	6.81884	10.5621	2.03855	20.8372	2.70883	3.24376	4.35628	7.76618	2.49946
SCD	4.96777	11.5255	6.38944	5.80816	6.66935	4.20632	37.4676	25.1275	19.6105	28.4731	17.3865	15.2364	0	0	0	0	0	0	49.6843	26.2654	10.3301	17.4819	17.0431	11.2264	24.6158	15.5932	12.59	27.5859	18.4965	6.96059
SLC27A1	14.3298	9.52586	13.4763	21.9642	14.8873	10.6824	31.726	28.1605	31.7645	27.5207	18.824	22.6701	16.3395	28.7185	25.0827	19.889	13.5299	14.3263	33.8909	24.0966	16.5881	31.546	29.8223	17.0408	15.0764	23.2316	37.4181	48.4891	28.8218	16.3963
SMAD3	3.19599	3.5935	3.31645	1.7437	3.77776	2.258	5.59703	3.82062	3.37717	3.90345	2.92083	3.42068	4.8023	5.61368	3.15088	4.51765	3.99972	1.89761	3.9213	5.35704	4.10026	4.14378	3.56191	2.83094	0	0	0	0	0	0
TYSND1	4.29033	5.31221	3.1634	4.61538	1.56362	1.49413	5.09017	3.83201	2.87104	4.15499	1.43941	3.67727	0	0	0	0	0	0	4.29156	2.75818	1.75801	2.78723	3.69753	1.12441	0	0	0	0	0	0
ZADH2	2.28621	2.03501	1.21183	2.24105	1.7896	1.07152	0	0	0	0	0	0	0	0	0	0	0	0	1.6945	2.31473	1.07708	1.50699	1.92694	1.08101	0	0	0	0	0	0
ZC3H12A	0	0	0	0	0	0	0	0	0	0	0	0	0	0	0	0	0	0	0	0	0	0	0	0	3.15801	1.55128	1.88202	2.36545	2.72153	2.99034
AAAS	3.40706	2.46342	3.96546	3.66637	4.75194	2.48754	2.98392	2.10789	3.75903	3.27287	3.27553	1.63568	1.91135	1.85957	2.76556	1.04049	4.54358	2.23463	2.95843	2.81123	2.12449	1.99727	4.01007	1.5711	3.48822	1.74496	1.56491	1.99239	3.98967	1.58296
AADAT	0	0	0	0	0	0	1.60674	2.64017	1.66289	1.49632	1.77773	1.05829	0	0	0	0	0	0	2.21923	1.16998	1.14743	1.52948	1.62787	1.09673	1.00952	2.13494	1.03261	2.09743	1.48204	1.28726
AAGAB	0	0	0	0	0	0	0	0	0	0	0	0	0	0	0	0	0	0	0	0	0	0	0	0	4.22337	3.60198	5.0872	4.06966	3.19364	3.06984
AAMDC	48.7031	36.4041	27.5943	42.5294	42.7932	46.4976	33.2641	22.7277	22.4949	28.1132	24.3576	18.2571	23.0054	24.5413	20.5007	21.9595	39.4703	22.2557	23.6788	29.0244	23.6383	25.76	22.8957	20.2308	23.051	26.7364	14.1699	33.7753	26.7082	23.4047
AAMP	28.6168	32.174	34.0793	22.8746	27.6059	33.3991	18.8379	20.5349	23.7178	23.2138	24.2508	23.7233	17.2863	15.3241	23.3968	20.5841	22.7268	22.5491	20.9513	25.2733	26.7243	23.1318	26.8969	22.8924	19.585	23.3336	19.0165	21.0293	22.885	23.123
AARS2	2.40458	2.1795	1.93697	1.81129	2.61771	2.07552	3.27799	3.46264	3.26565	4.07519	2.61107	4.75985	3.6884	4.42948	3.95702	3.70776	2.08106	2.74817	2.05507	2.86012	3.25992	3.8652	2.12711	1.38748	3.06573	2.78767	3.01992	4.43687	2.46542	2.0146
AASDHPPT	2.03066	4.30536	3.67178	1.85389	3.48164	2.13383	5.67218	5.37223	4.41643	5.24054	6.18913	3.92207	4.181	6.35133	5.28941	6.50515	6.54129	3.33647	4.74211	5.21783	4.16202	5.27009	5.27712	2.57956	6.28946	3.91829	4.14533	5.12838	5.75909	4.86787
AATF	2.5272	2.56573	5.47007	4.72501	4.1671	4.38681	4.13236	2.23902	4.41528	2.95789	3.06592	3.30875	2.69955	1.61394	3.7912	4.581	4.88888	3.49678	3.46992	1.99853	3.75539	3.02427	2.77541	3.81908	3.65153	1.4606	4.93063	2.22199	2.43958	5.94103
ABCB7	2.58838	5.04807	5.01317	3.42989	3.76644	3.1043	6.49042	6.64615	7.54188	6.5147	7.31123	6.94126	0	0	0	0	0	0	5.57347	6.20334	4.00079	5.37666	4.3663	3.68543	3.84598	5.49188	5.21345	6.18201	4.83207	3.55558
ABCD1	9.50071	6.83509	5.4012	7.6178	5.63359	4.9746	6.8346	6.54106	5.36372	6.24137	4.16158	4.82235	5.07288	4.70819	3.25016	5.25521	2.43225	4.0708	6.41256	6.16337	5.50431	5.65022	4.74637	3.78719	3.77121	6.93244	5.40647	5.86162	5.21365	3.20281
ABCE1	0	0	0	0	0	0	8.6892	9.32948	9.17607	9.34381	8.91948	12.2767	6.7588	11.3543	13.8889	13.9097	1.84983	13.8329	10.7638	13.1577	13.2808	12.3705	9.78429	10.8289	7.05278	11.9828	15.335	11.2812	9.30964	14.8133
ABCF1	18.918	30.771	5.84949	31.4083	29.3187	32.9278	23.928	25.7481	10.2421	25.5212	11.1782	33.3456	24.5691	22.3795	7.4026	26.1727	13.4968	34.6125	20.8361	22.6724	8.31099	23.0386	8.01243	33.5545	15.7804	8.92512	12.9802	22.1824	7.83637	34.3111
ABCF3	6.45859	11.4231	9.88526	9.84933	8.68237	8.08373	4.89981	4.22041	6.37516	8.00685	3.49696	9.22732	0	0	0	0	0	0	5.65955	4.96229	3.50317	5.3828	4.39273	2.542	3.20559	4.30275	3.18591	11.6408	4.76377	2.12315
ABHD1	0	0	0	0	0	0	0	0	0	0	0	0	0	0	0	0	0	0	0	0	0	0	0	0	1.46519	1.29216	5.55706	2.75994	1.66926	3.90349
ABHD10	2.56941	7.09985	5.29047	1.68089	2.75199	3.79133	7.60918	7.43085	6.97991	8.1872	5.54521	5.74958	4.02838	6.63005	5.52496	7.70625	8.85551	5.34276	5.87255	7.91918	4.11083	7.25715	5.62545	4.54113	7.61689	5.58253	5.76558	6.42489	6.56873	4.48289
ABHD11	2.65708	5.70655	5.71524	7.46316	7.16207	5.07754	7.64937	6.12714	6.12122	4.2073	6.27856	3.55849	4.86139	7.55438	7.71891	7.11939	16.2091	4.82346	8.6359	5.38706	4.30143	5.94814	7.0004	4.37684	14.2277	5.8935	2.92834	5.01397	5.40307	3.8769
ABHD13	0	0	0	0	0	0	1.21873	1.50623	2.15204	1.93712	1.3624	1.94632	0	0	0	0	0	0	1.93282	1.28664	1.37521	1.60459	2.12373	1.0906	0	0	0	0	0	0
ABHD14B	0	0	0	0	0	0	1.50004	1.81544	4.4376	2.85854	2.56341	1.79893	3.33086	6.75261	2.80204	2.86093	5.29662	2.54603	0	0	0	0	0	0	5.34558	3.07842	1.2619	3.90057	1.01094	1.21441
ABHD17A	0	0	0	0	0	0	11.6333	1.93008	2.93705	8.64982	1.92091	10.8576	6.68353	6.99333	16.3276	4.92574	14.0261	3.41033	3.47022	4.24634	2.07153	4.26142	2.62068	6.54542	7.26195	3.89783	5.63605	6.51856	12.1563	7.17568
ABHD17B	0	0	0	0	0	0	4.90844	4.96871	5.28747	4.95886	3.87794	4.91078	2.30986	2.96626	4.73279	3.12169	3.43157	4.46771	3.96635	4.5655	4.45852	3.41097	4.71886	3.49958	3.56417	3.08742	2.83635	3.22749	5.31079	2.40648
ABHD2	0	0	0	0	0	0	0	0	0	0	0	0	0	0	0	0	0	0	0	0	0	0	0	0	4.02322	1.92298	4.29754	2.41675	4.23013	2.06439
ABHD3	0	0	0	0	0	0	2.7898	2.37316	2.00443	3.15266	1.65459	2.86567	1.05796	1.86945	2.20879	3.12547	3.22735	1.5766	2.63284	3.31509	1.65193	2.83675	2.33911	3.40435	6.07366	1.18193	4.22488	2.33107	2.12798	4.70251
ABHD4	0	0	0	0	0	0	1.79984	7.10467	8.11019	2.92953	1.47434	5.59008	0	0	0	0	0	0	4.81298	2.66189	7.35985	3.82168	2.14086	3.4911	13.6856	2.02127	2.02885	1.02943	3.37427	2.47257
ABHD5	0	0	0	0	0	0	0	0	0	0	0	0	0	0	0	0	0	0	0	0	0	0	0	0	2.76001	1.06843	2.22694	2.5701	1.58026	3.07476
ABHD8	19.3113	12.6552	9.75564	14.7403	19.6423	11.7584	12.7048	8.51705	9.32461	6.55032	10.6978	6.36684	11.2833	7.77039	9.21784	7.51856	11.8894	5.72279	11.7464	9.60567	8.5615	9.90911	12.0057	5.39742	10.8563	9.97387	7.28926	8.14731	14.246	4.05772
ABITRAM	1.65107	3.93355	5.38758	1.69235	3.14311	2.22468	5.02966	3.91456	3.74048	4.90872	4.52374	4.19572	3.13819	5.7895	3.3657	4.83664	5.7969	3.45106	6.08441	4.91324	3.73245	5.25856	4.35776	2.27777	6.01911	3.20616	3.26791	5.04742	4.66982	1.98209
ABL1	0	0	0	0	0	0	3.60534	3.51805	4.48829	4.30955	4.83649	3.3194	2.88452	5.1665	2.74932	2.99009	3.57704	2.053	8.39132	3.32863	4.90335	4.32772	4.6589	1.71683	0	0	0	0	0	0
ABRA	13.5027	12.1258	16.0119	15.5441	8.1575	9.8451	21.5128	13.4769	11.8443	12.1737	16.7529	16.7336	6.57322	5.49341	7.75073	3.78731	2.90499	8.29721	14.654	10.0818	9.24158	13.1526	22.0671	18.8011	11.4253	8.10448	4.00574	7.56859	18.9405	6.78294
ABRAXAS2	0	0	0	0	0	0	2.8378	3.67603	3.13487	3.0372	2.84371	3.18742	2.71293	3.59687	3.23186	3.61107	3.30067	3.14964	4.17247	3.49574	3.51053	3.60413	3.96231	2.35239	3.77198	2.10691	2.94985	2.75786	3.6747	2.89963
ABT1	1.21568	2.95406	5.16101	1.95342	3.0235	2.87739	3.69059	3.17515	3.61	3.71273	3.79289	4.65743	3.11143	3.10153	2.79685	4.90477	2.76044	2.36894	3.33051	4.59448	3.72326	3.74721	3.35405	1.62411	4.45155	2.44468	3.62541	3.55457	2.83524	3.3802
ACAA2	13.0563	17.79	27.1074	19.5531	23.1765	27.0225	31.1788	28.4775	24.1536	24.6296	24.3823	39.4134	17.2336	25.9172	27.259	34.2892	26.9526	29.4149	23.6446	25.5805	23.5002	27.6832	19.6008	25.3318	23.7257	21.794	26.289	31.3462	26.7912	34.9685
ACAD8	10.871	11.5881	4.53505	2.30049	5.02757	6.07472	1.90706	10.9157	6.11236	2.98816	5.13203	5.7516	1.34602	5.1044	2.87626	6.36653	2.6098	6.2871	4.58401	8.5735	1.20187	6.90498	2.7795	5.39985	4.32044	4.33126	3.83504	8.1521	8.13012	3.61316
ACADL	0	0	0	0	0	0	2.88791	1.32697	3.65291	3.91714	1.92857	3.58656	2.62201	3.69313	2.81554	4.63564	1.26672	3.73612	2.76899	4.11083	1.96853	4.73578	2.1556	2.6116	1.70616	1.65027	4.75703	3.13117	1.24921	3.52736
ACADS	44.2953	38.5629	29.2332	67.6228	42.2414	36.1864	47.4071	58.285	41.5897	54.0576	34.7058	34.205	41.805	54.75	42.4044	44.7604	32.6902	32.6054	44.9034	63.8644	30.3287	56.6373	40.4541	54.7769	29.8167	51.3237	38.459	84.507	38.0572	51.1604
ACADSB	4.07093	9.20271	8.4497	2.9931	5.03407	8.2894	9.65529	10.3408	9.55225	9.28705	10.9679	15.6566	11.892	11.2791	10.1175	11.1757	5.83017	13.8356	16.0002	11.5411	9.2221	7.87794	9.30702	11.5092	7.82449	10.8906	13.9007	12.3545	10.0404	12.0548
ACADVL	106.208	130.178	162.671	204.203	126.955	140.744	192.365	146.296	207.916	164.155	112.012	189.699	102.595	134.951	180.015	118.223	79.34	120.617	124.268	173.292	130.87	163.588	112.753	146.228	92.4638	126.936	204.524	207.849	137.999	172.687
ACBD3	2.09438	7.18702	13.916	1.90922	4.09939	3.97336	6.74971	7.93119	8.40034	8.14354	7.19568	9.57064	5.91916	8.00915	8.18064	8.47406	7.12176	7.60186	8.51198	8.05803	10.413	8.68888	8.07322	7.63893	11.1269	6.04167	7.28689	6.73202	7.06516	8.02968
ACKR3	2.39137	13.6273	6.28811	1.85113	2.02657	2.51203	14.8155	15.2778	14.8075	15.6193	16.4754	7.66501	18.4804	31.8611	7.59988	14.9032	29.7828	9.60348	42.7796	10.6392	3.68269	10.8593	12.6401	2.60277	43.2382	6.01364	6.9518	5.63391	9.05911	6.88177
ACO1	3.98462	6.74817	10.9502	6.12556	7.53109	5.0484	7.32888	8.37195	12.7452	9.52825	10.2335	7.88544	0	0	0	0	0	0	6.80228	8.45012	9.90358	9.30801	11.706	7.71998	13.0823	6.37883	9.03751	8.42911	8.58983	9.34186
ACO2	206.797	210.947	174.938	308.831	199.523	264.014	174.332	188.984	220.634	170.773	160.405	210.171	120.801	132.795	106.904	121.652	56.7465	103.945	121.364	161.887	162.83	149.026	127.191	100.68	60.6641	148.455	126.309	123.709	160.691	96.8025
ACOT13	0	0	0	0	0	0	16.2962	21.3042	16.4666	16.2212	15.5648	22.3355	13.0643	16.4573	22.9886	11.827	2.0585	15.4667	14.4065	19.5559	16.0888	13.6062	12.2513	19.1293	11.5923	14.9086	14.4082	19.0124	9.08019	14.0352
ACOT2	1.50396	2.73491	3.60055	4.24383	3.23783	1.96862	6.91254	4.69515	11.2019	5.65082	2.52924	3.77257	0	0	0	0	0	0	3.04937	2.56941	3.78794	4.18661	2.24481	1.96119	1.90483	2.14855	5.50899	5.60813	3.93488	4.61545
ACOT8	3.14112	1.65798	1.66229	1.96905	3.30992	1.71934	2.13337	1.29041	1.77809	1.27319	2.05625	1.23802	1.89616	1.7624	1.9354	1.9869	3.14642	1.30247	2.86703	2.65961	1.33074	1.28502	1.63185	1.67169	1.45456	1.75231	1.26473	1.52686	2.02778	2.5162
ACOX1	0	0	0	0	0	0	4.09779	7.61414	7.46012	5.90326	3.60433	3.48181	1.32709	4.39775	3.52479	2.67108	6.48613	6.19296	4.96097	2.77484	4.06608	3.39109	2.03473	1.81796	2.07961	2.42615	4.15628	1.5495	6.10138	2.6881
ACP2	0	0	0	0	0	0	2.0533	2.64637	2.94438	3.78735	3.31329	1.7563	0	0	0	0	0	0	4.52787	3.57565	2.24541	2.80595	3.36682	1.54208	4.68977	2.7127	2.61187	2.96848	3.08476	1.32144
ACSF2	2.56074	3.19858	2.32958	2.83229	2.34405	3.27775	4.51694	6.51903	4.37375	2.93373	3.95003	3.96897	4.09768	5.86244	2.54548	3.21313	6.43317	2.15696	5.8211	4.73808	2.58561	2.7293	3.36904	2.86711	12.503	2.91543	8.51671	4.13514	2.85376	5.34865
ACSS1	1.33427	2.24804	4.19647	1.38434	2.75935	3.18952	0	0	0	0	0	0	0	0	0	0	0	0	5.1196	2.80695	4.03276	8.29482	1.64346	11.3491	7.44319	9.93407	12.5341	6.30623	1.49968	16.5956
ACSS2	0	0	0	0	0	0	0	0	0	0	0	0	0	0	0	0	0	0	0	0	0	0	0	0	5.36299	5.06198	2.67136	3.08842	1.81243	11.4152
ACTA1	22642.5	13320.6	12012.2	19430.1	19869	13503.8	14458.3	14834.8	11582.5	10992.5	16776.5	7168.48	16834.6	12845.4	7908.28	11985.6	7100.81	8392.47	14236.2	18283.1	13942.3	14680.1	21990.8	10988.3	4142.7	14985.4	14284.4	9620.35	18460.3	11238.7
ACTB	40.1664	162.396	201.872	63.5779	70.5354	66.9733	196.028	192.705	226.573	229.394	266.73	112.852	135.578	227.371	144.516	226.34	952.373	164.826	288.345	193.971	91.9891	287.275	346.231	134.453	710.833	97.3571	133.398	209.313	302.926	151.342
ACTG1	20.9036	89.2186	101.445	27.5841	19.8772	19.7469	107.665	110.753	116.093	143.63	167.121	47.3899	63.5477	137.639	98.7672	114.859	635.365	86.3183	155.742	81.3865	42.3312	149.55	167.152	65.8597	502.315	43.0485	73.259	107.891	205.602	67.9043
ACTG2	0	0	0	0	0	0	4.77862	4.93133	9.35421	5.08994	6.47992	7.16537	2.11579	4.84085	4.20936	9.61966	21.0646	7.79419	5.34739	6.40483	4.8524	9.6068	6.93554	3.45269	10.8826	2.38635	2.87766	6.5165	10.8745	6.40153
ACTL6A	1.21846	2.35884	4.74005	1.00513	1.6606	2.05234	3.69185	3.93578	3.43357	4.43483	3.24594	3.9083	2.03714	2.95393	3.8036	3.06278	4.01157	3.46015	3.44867	3.558	3.65322	3.45985	3.64047	1.96866	4.06971	2.7488	3.2764	3.73189	3.90299	2.33725
ACTN1	0	0	0	0	0	0	6.33454	4.71421	8.62497	10.153	6.39718	6.9892	5.56883	9.19873	5.62979	11.7753	17.3654	7.49468	10.1077	8.14294	3.17349	13.6	13.0052	5.25377	39.9203	4.03334	4.58277	7.09696	11.3166	5.08109
ACTR10	3.95357	7.00821	7.50251	2.16066	3.76178	4.99258	10.3233	10.3637	9.24157	10.5966	9.6113	8.31509	5.70564	9.74913	8.57017	9.24737	12.2489	7.59072	9.84353	9.85435	6.0618	9.2077	9.38802	6.7729	9.15322	5.77278	8.78401	9.60414	9.87065	7.19126
ACTR1A	19.2986	26.9215	40.7955	23.7392	27.9292	30.3503	35.5921	31.1943	43.8897	40.1854	34.8689	36.0243	23.6355	30.9505	38.1945	34.2572	33.6488	31.7508	40.3676	37.8777	25.3549	32.5562	39.1474	26.5344	40.7729	23.4669	35.8097	30.6904	34.1704	26.6143
ACTR1B	7.77657	9.31706	10.6845	6.69361	8.33745	6.31989	7.54817	7.46034	9.33864	7.64852	5.70942	1.81543	6.25621	7.86055	10.4297	10.4908	7.04023	9.17824	6.46918	9.76351	16.8249	10.1922	10.8189	15.6449	8.34858	9.29351	14.0788	7.43582	6.97687	10.8989
ACTR2	2.40108	9.05926	13.2322	3.37667	5.14076	1.60391	13.1248	11.6618	12.5435	13.9602	14.1373	9.73133	6.75669	14.7363	14.7585	17.0022	28.7431	9.46212	20.354	12.2966	8.98604	12.6219	16.9541	4.46596	32.8343	8.39711	10.9496	12.1924	14.799	7.63883
ACTR3	3.8907	8.83901	13.5116	2.43422	4.97766	5.62594	11.6254	11.9442	13.1725	14.2755	15.8569	11.2127	8.5261	14.3496	15.142	13.974	29.538	12.753	19.5192	11.6988	9.25233	14.4076	16.7739	9.84529	36.4044	7.99397	12.3786	11.1432	16.704	15.1034
ACTR6	0	0	0	0	0	0	2.30932	2.02267	1.80781	2.80432	2.20644	1.03107	1.74789	2.11956	1.98954	2.18453	3.16311	1.71324	2.84665	2.40713	1.5931	2.61373	1.59374	1.3846	2.70606	1.42083	2.14657	2.16084	2.22755	1.8129
ACTR8	2.31933	6.3829	8.70051	3.93088	4.41508	7.8927	7.24611	7.0752	10.828	10.4363	8.18631	6.97842	4.2321	4.19118	5.73465	4.95529	6.43534	6.36827	4.94146	5.29398	5.46634	5.33436	5.57836	2.6009	4.30903	4.01685	4.57469	4.97155	7.30643	4.51155
ACVR1	0	0	0	0	0	0	10.3827	5.70244	11.1989	6.39117	5.99215	9.75969	6.91063	2.48185	4.31135	8.86064	9.17876	8.83902	10.6416	7.25152	5.44361	8.17029	8.64774	10.685	0	0	0	0	0	0
ACVR2A	0	0	0	0	0	0	3.7267	3.64875	4.15819	3.38903	3.26422	3.22451	2.28195	3.34502	4.40817	3.23891	1.15752	3.42836	4.85802	2.88338	3.36209	3.08475	4.27196	1.57527	3.21911	2.13222	2.49144	2.72765	3.83944	2.06169
ACYP1	3.22225	2.06452	2.50611	2.7854	2.17974	3.12603	4.2618	3.75705	4.09723	2.68545	3.75877	1.178	2.32704	3.26705	2.93785	7.00392	5.32399	1.57921	0	0	0	0	0	0	0	0	0	0	0	0
ACYP2	39.44	37.5788	31.669	13.3156	27.2679	33.0795	53.5288	4.70499	35.6013	45.0611	42.7017	41.7538	5.30779	46.7218	41.6487	42.4721	36.5927	47.3601	13.0778	52.4959	41.036	42.0511	37.2947	39.1798	16.1973	3.3003	4.61415	44.2643	52.1539	41.2967
ADAM10	0	0	0	0	0	0	6.90575	7.90203	7.10849	7.2484	8.41346	2.7532	0	0	0	0	0	0	10.4894	5.81555	3.83433	7.53464	10.1087	3.63964	12.7763	3.5812	4.686	5.80267	8.03359	3.68941
ADAM17	0	0	0	0	0	0	3.36799	1.799	2.66625	3.71739	3.51157	1.36006	0	0	0	0	0	0	3.84281	2.45537	1.84613	2.43093	3.51969	1.74444	0	0	0	0	0	0
ADAMTS1	0	0	0	0	0	0	7.01606	14.4853	16.3465	16.6821	17.4288	11.9317	3.90126	4.77157	7.15169	9.04037	9.68867	10.5736	8.00849	4.42363	5.15805	12.8182	14.8623	7.6167	21.7406	3.12496	4.77359	6.73131	14.0131	3.69599
ADAMTS15	0	0	0	0	0	0	1.83542	2.25288	1.56272	2.03703	2.82324	1.1851	3.06334	3.0691	1.91715	1.97273	4.07255	1.7627	0	0	0	0	0	0	0	0	0	0	0	0
ADAMTS2	0	0	0	0	0	0	5.12207	5.68499	5.61155	5.22737	7.10797	1.34528	9.15244	6.82022	3.08525	7.1823	7.52146	2.14572	23.9443	2.49466	1.56014	2.95393	3.78841	1.0804	28.9213	1.26676	2.56541	2.1992	3.32181	3.06481
ADCK1	1.40003	1.95484	2.43776	2.25162	1.95275	2.8337	1.94682	1.99318	3.26707	2.42353	1.86957	2.62363	1.5409	1.30154	2.34299	1.83929	1.72633	2.44678	0	0	0	0	0	0	1.62762	1.26563	1.34911	1.03577	1.38227	1.90015
ADCK2	4.61378	3.68794	6.72002	5.10214	4.22721	4.5112	6.26037	4.54378	7.39472	5.52634	4.67813	8.41258	3.45783	3.39871	3.71026	3.80657	4.06006	3.75549	5.28536	3.73738	3.73894	4.68753	3.89439	2.67806	4.43213	2.21143	3.51092	4.50962	4.80388	3.46235
ADCK5	1.12662	1.28159	2.69821	2.41536	1.89891	2.50178	3.19566	2.4608	1.96475	3.41883	1.5662	1.58792	1.96865	3.05773	2.45885	2.78549	8.29418	1.8579	1.58181	2.14129	1.67659	1.75844	2.13205	1.65782	0	0	0	0	0	0
ADCY5	0	0	0	0	0	0	1.09994	1.62653	1.15697	1.27671	1.45722	1.20951	1.32465	1.31509	1.05628	1.54272	2.47082	1.17185	0	0	0	0	0	0	0	0	0	0	0	0
ADD1	8.57654	9.13032	6.38087	9.7683	9.05825	10.0441	12.4344	7.62209	6.29578	13.6074	3.52647	5.71592	8.90984	15.1184	9.5382	8.79687	7.18055	9.2342	11.2028	5.63321	4.07693	5.5159	9.34719	4.7029	15.6197	7.43468	6.22296	6.28899	6.85377	8.26108
ADGRF5	0	0	0	0	0	0	14.2086	21.4155	22.5874	21.073	23.7371	10.9794	8.02041	15.7244	13.8684	12.5798	25.8606	12.9768	18.4104	28.6283	8.51452	28.7614	41.4765	11.7041	35.9273	11.3741	9.89976	14.9229	25.6317	8.53465
ADGRL4	0	0	0	0	0	0	2.39245	3.10207	1.66315	2.97038	1.84687	1.63871	1.08786	1.66373	1.60076	1.40801	4.83075	1.85136	4.65027	3.4064	1.49343	4.563	4.19158	1.14456	4.26113	1.13925	1.31089	1.92768	3.23871	1.37124
ADH5	5.10984	8.44586	10.0622	3.76234	5.81911	4.17401	5.18888	5.98743	11.0302	9.94805	9.66253	3.92502	6.61331	4.78818	4.57757	3.56421	12.8854	2.20718	9.30846	12.231	7.07958	8.74065	7.26137	5.08553	16.8913	6.99091	10.3517	9.00174	11.6615	8.64149
ADIPOR1	21.6644	29.4489	30.4965	30.72	23.5427	35.1227	24.1238	23.3587	27.9835	27.6487	25.1152	29.8557	25.4156	25.0473	22.7829	27.785	20.3235	33.2499	27.1473	31.7547	29.0657	25.8123	21.0163	33.8821	19.5813	26.3178	33.0914	27.6512	22.6633	37.9179
ADORA2B	0	0	0	0	0	0	2.94751	1.74959	4.01548	3.44373	5.46339	1.60539	1.7109	2.75018	1.85213	2.80661	7.21902	2.06696	3.7075	1.7986	2.55024	2.36935	2.61775	1.2874	6.01158	1.29029	1.99299	1.84246	1.69331	1.55106
ADPRHL2	6.88868	7.93977	6.84249	8.32319	8.3419	4.63869	7.85613	7.50741	7.56431	7.83408	5.96904	3.98321	7.85264	6.96226	8.76373	8.15426	10.153	7.50491	6.66342	8.09728	4.56518	7.69153	9.71404	4.47337	8.51362	5.73453	4.98694	7.42834	6.99535	4.86686
ADRA2B	0	0	0	0	0	0	0	0	0	0	0	0	0	0	0	0	0	0	0	0	0	0	0	0	2.68695	1.40329	1.1755	2.52282	1.6792	1.88645
ADRA2C	0	0	0	0	0	0	0	0	0	0	0	0	0	0	0	0	0	0	0	0	0	0	0	0	4.56003	1.16171	1.4907	1.9413	2.16474	1.55462
ADRM1	47.1391	44.7837	51.5966	78.9576	59.2516	59.3852	32.8674	28.8782	44.1336	40.6677	28.6655	43.0976	27.8403	28.2914	38.9986	46.6563	26.5536	32.4071	26.4446	33.6119	38.525	41.3672	38.1791	32.5744	24.9956	31.8482	35.162	31.0298	39.8247	26.0484
ADSL	21.9745	22.7007	18.3235	29.1098	18.6237	3.02618	12.8143	6.85225	20.2801	11.3339	5.39239	23.1819	6.15927	17.7699	15.1675	3.36903	18.8481	8.478	27.5067	27.1904	19.0206	40.1808	6.75628	6.77058	16.6067	8.54817	18.6382	36.507	22.0622	19.7006
ADSS1	113.408	93.7902	49.7381	119.97	81.4269	88.8098	77.714	69.2726	56.7754	73.2587	44.8539	41.8388	71.2291	53.5131	45.1327	59.2579	31.6601	60.7604	49.4123	64.9464	44.1033	56.3195	47.9978	35.0662	16.4434	57.7541	18.9881	63.0008	55.3632	26.5996
ADSS2	0	0	0	0	0	0	2.31768	2.15011	2.30008	2.5282	2.80037	2.35372	1.52831	2.22854	2.73077	2.99627	4.50774	2.29429	3.30315	2.14394	1.43993	2.21789	1.90537	1.29672	3.92507	1.66787	1.8697	2.90221	2.20687	1.9035
AEBP1	0	0	0	0	0	0	5.58291	8.69282	8.62034	6.93801	11.3924	4.48751	0	0	0	0	0	0	24.581	4.21771	2.25624	6.74679	7.69351	2.42207	0	0	0	0	0	0
AEBP2	0	0	0	0	0	0	3.50871	3.21827	3.02391	3.51411	1.89984	3.55459	2.3322	3.73174	3.38792	4.22186	3.2898	4.19013	3.12246	3.02228	2.74381	3.56998	3.24049	3.0635	4.47267	2.89128	3.79198	3.44312	3.25887	3.52049
AEN	0	0	0	0	0	0	0	0	0	0	0	0	0	0	0	0	0	0	0	0	0	0	0	0	2.73642	1.17656	1.21535	1.05723	2.2176	3.47608
AFG3L2	15.0853	22.2465	16.1426	21.1747	18.5105	24.411	34.8731	29.8979	32.3575	27.8661	25.9798	30.5536	21.9741	23.5571	19.925	22.3357	19.5916	24.6353	23.8498	27.1328	26.253	25.7584	22.006	17.6987	19.6892	22.679	20.2361	31.6232	22.6007	15.7684
AGA	0	0	0	0	0	0	2.22093	4.91286	3.25728	4.41327	3.47393	3.63538	3.39508	4.49292	2.56437	4.87442	5.48136	1.96322	6.63152	5.41863	2.1835	4.97489	1.93813	3.3962	9.42616	3.21275	2.74969	5.77829	3.18765	4.54149
AGAP1	0	0	0	0	0	0	0	0	0	0	0	0	0	0	0	0	0	0	0	0	0	0	0	0	1.02952	3.63622	1.00712	2.28487	1.96132	2.6942
AGGF1	0	0	0	0	0	0	4.78524	6.16312	6.20483	5.67972	5.15211	5.5876	5.92914	5.5577	8.39355	7.06516	3.43832	6.76547	6.80147	4.81507	3.25703	5.99137	4.64784	4.99959	5.23973	4.86071	5.44235	6.73809	5.17306	5.60273
AGL	0	0	0	0	0	0	3.01949	64.8983	8.48962	11.1821	9.7129	53.5335	0	0	0	0	0	0	5.95957	2.18094	8.26307	8.13719	9.25897	3.11508	5.89479	61.7663	3.78766	7.25576	10.6939	39.0502
AGO1	0	0	0	0	0	0	4.84659	4.1283	7.0223	6.88548	5.52462	4.23719	7.16117	7.39924	6.22635	3.12754	3.48369	6.18585	6.41912	5.47393	3.65314	3.99325	5.42916	3.87418	6.26117	7.33577	4.79142	6.32486	5.04612	2.28051
AGO2	2.6547	6.37609	7.04218	2.04147	3.35381	7.2981	6.26896	2.37007	3.98185	2.87092	2.06259	4.50353	0	0	0	0	0	0	5.24454	3.99149	4.25581	2.5071	5.61988	7.64241	1.80382	4.76972	4.2356	7.211	3.63792	4.49554
AGPAT1	2.3093	3.40345	5.14976	3.62429	3.27832	2.65087	4.99362	4.29245	5.51131	5.6437	4.97661	2.83724	3.54963	6.03965	4.83663	5.51937	10.6363	3.38327	7.26655	4.20105	2.88246	5.46578	5.93369	2.67493	12.6668	3.10294	4.44456	3.58598	4.31492	3.30099
AGPAT2	97.8165	47.3789	70.2831	115.139	66.2722	111.921	19.1414	13.8259	18.5376	17.4091	18.9723	19.0306	12.7809	9.87686	13.9843	13.8811	9.39879	17.3057	15.2564	18.8747	11.7646	14.5403	13.2493	19.4486	9.65807	8.85764	19.0815	14.4074	16.4466	11.7729
AGPAT3	1.74553	8.39926	8.26324	2.56824	4.07379	6.33986	11.8305	10.9098	11.8139	7.75105	8.69798	10.0205	1.90515	8.71112	7.46435	8.82824	3.92578	11.9139	8.90298	5.11366	9.73424	7.81746	7.9579	8.74649	6.43615	11.9992	7.2861	7.8681	5.85435	8.82601
AGPS	0	0	0	0	0	0	4.15607	4.91547	5.39885	6.50576	4.98677	5.69674	3.49185	5.16212	6.19919	6.7969	2.74134	6.06344	6.45229	4.13414	3.97546	4.61527	5.19147	4.34253	5.12913	3.06362	7.08701	4.33833	4.5756	4.72196
AGTR1	0	0	0	0	0	0	1.54484	3.47657	3.74867	4.32156	4.48022	1.0169	2.2047	1.7224	3.00659	3.25786	9.3173	1.70158	5.33219	2.48606	1.10983	3.57944	4.64199	1.06062	11.2166	1.40961	1.63745	3.48186	4.1565	1.10918
AHCY	89.5538	72.5585	70.9616	65.2177	84.4994	91.1198	59.4861	50.6411	70.0128	53.2999	69.1492	50.6635	46.5883	51.5951	67.894	57.9287	48.2778	67.8508	58.5652	65.8186	65.7145	51.9354	62.1834	49.7004	40.6331	58.3135	65.9097	43.347	60.8339	49.4627
AHCYL2	0	0	0	0	0	0	5.75729	7.79701	5.61405	6.39444	8.07254	7.86115	0	0	0	0	0	0	4.18457	8.03683	6.89225	6.69936	7.23268	7.7202	5.08229	9.86003	7.60511	14.6406	8.0766	10.8304
AHSA1	44.204	51.4885	98.4567	58.6137	90.617	68.1883	55.5313	41.3904	61.0452	60.1217	45.4452	35.1669	45.8314	37.8207	66.0994	47.8676	39.0083	55.2594	45.755	41.1799	75.698	75.0271	64.8225	64.9338	31.3966	55.8433	58.7931	37.1847	50.9315	52.1482
AIDA	0	0	0	0	0	0	0	0	0	0	0	0	0	0	0	0	0	0	0	0	0	0	0	0	7.60868	3.72667	5.12078	4.41878	6.12805	5.53501
AIFM1	8.97338	21.4137	22.402	12.1778	13.2933	16.3511	26.124	27.3837	29.6015	28.5561	21.6718	35.4646	14.2659	17.6263	15.38	20.9105	9.72798	17.9271	18.2887	22.2977	19.4001	23.532	17.4164	15.8331	14.2448	19.9517	21.3074	29.0472	21.7845	20.0119
AIMP2	38.9453	58.8487	68.5634	47.2233	66.8741	43.4355	52.7474	34.8801	43.2361	40.4876	44.1469	28.3597	24.928	18.6804	22.3658	28.2083	30.3601	22.1912	38.6824	50.6988	63.0823	45.9623	67.4927	22.7055	25.696	36.3468	26.9368	30.4156	63.576	29.6075
AIP	24.95	25.516	27.759	37.705	28.5293	22.1125	28.9063	18.575	25.9598	26.6111	23.5307	16.9841	16.8526	18.2047	19.831	19.6805	29.7087	13.2575	25.4047	24.7472	15.2614	25.0865	24.4296	13.62	26.0144	17.0361	14.3897	22.8414	23.9297	12.4666
AK3	3.02089	7.84473	10.8997	3.08843	4.41114	7.23489	9.88102	18.3573	16.7942	13.5011	8.11356	19.2924	9.24963	15.8605	21.3269	19.8988	7.58194	15.4677	16.6518	15.6413	12.0884	12.0886	8.48508	17.8121	10.8491	12.4149	20.7456	24.3762	10.8159	19.2194
AKAP1	4.81176	9.51072	27.6658	7.44798	9.08439	10.3627	25.2545	23.7801	15.8171	19.3099	10.668	34.921	0	0	0	0	0	0	20.5473	8.27239	31.2754	9.00831	20.2899	19.1277	7.98518	7.79946	18.7232	24.1303	16.4547	17.118
AKIRIN1	2.58359	7.02385	9.79184	2.14908	4.69329	4.865	7.78246	7.78777	10.223	8.39723	8.75598	10.5606	5.84732	7.41834	8.70128	9.29466	8.9617	9.75138	8.14226	7.73312	9.17737	7.41516	8.02799	8.87163	8.87897	7.81652	9.13202	8.2471	9.26706	12.2262
AKIRIN2	13.7163	23.6847	17.5505	9.23354	11.9609	16.552	20.5102	15.8195	18.2258	20.0513	15.9715	21.9996	15.5669	14.9362	18.8365	21.3632	16.8877	25.6665	25.8571	24.4166	16.2727	22.3249	21.0455	24.4092	19.3104	16.386	13.7077	6.81685	20.5672	26.2832
AKR1A1	4.146	6.17855	4.77227	3.96444	2.58358	5.14736	4.91324	5.70505	4.56343	5.36666	4.89478	2.9489	4.08913	6.46863	3.21673	3.91993	13.3978	4.04276	8.25385	4.96913	2.51061	4.29485	4.92415	3.17648	12.5712	3.95524	3.20535	3.295	4.32383	4.07318
AKR1B1	15.5107	23.1545	24.7685	27.5202	28.1698	14.6748	25.2819	21.0449	21.1328	27.8049	20.8351	18.9257	17.8169	21.7286	28.5851	24.1635	39.2904	13.6982	22.4451	31.5715	21.4418	36.287	28.6141	22.7509	38.3705	21.3168	32.3101	25.5207	25.6839	27.5152
AKR7A2	8.11747	5.45114	6.22201	5.9533	5.33974	4.40709	6.04567	5.51528	4.36322	3.66308	5.61625	3.67881	7.21194	5.76318	4.69245	4.81112	6.27484	5.21429	6.64617	6.37246	4.16344	4.24422	5.33116	3.79848	8.09433	5.40057	5.00536	4.36942	6.1716	4.59802
AKTIP	0	0	0	0	0	0	5.68481	8.96017	4.94246	5.90175	7.07642	6.79118	6.28628	6.2855	6.12312	8.34086	4.05145	7.75671	4.8571	7.56968	5.5146	2.97668	3.99447	4.07054	3.74246	6.10068	4.50343	6.77211	4.65353	5.39136
ALAD	24.6547	22.7278	13.8925	36.7954	23.7411	29.1128	20.7306	26.8523	17.2051	22.6781	15.2477	13.5888	21.415	41.7319	21.4886	26.2708	35.1716	18.0875	23.3198	48.8985	12.3167	28.3439	23.1454	22.236	24.0875	27.2037	20.9718	41.3127	27.3647	30.2923
ALAS1	23.1119	29.4077	37.8622	18.5869	28.4829	26.8763	26.8234	22.9177	25.6135	22.2821	18.186	29.8714	22.8031	20.2162	24.1777	14.8616	12.2628	18.1562	24.2861	20.7221	30.0372	27.558	29.7175	18.7243	10.9176	19.2302	32.4509	13.1231	27.5504	25.9587
ALDH16A1	5.22526	6.07568	10.6864	5.60497	6.32189	7.51519	7.61572	5.85631	9.65843	8.13258	7.53207	7.50205	6.19215	5.18128	7.85008	4.80117	9.62978	6.8522	5.69296	6.1517	5.64197	5.18298	5.27738	5.45048	8.78907	4.94785	5.72728	6.75303	5.98966	4.59441
ALDH18A1	0	0	0	0	0	0	3.31027	3.14057	3.06736	4.51914	3.4597	1.83686	2.15872	3.63166	3.26104	3.69411	3.90861	2.00703	4.26847	3.51137	1.88275	3.71213	4.71266	1.93086	5.40241	2.5267	4.83867	3.20312	3.99784	3.75564
ALDH1A1	10.2468	8.45849	11.8216	6.31442	8.42921	10.6098	15.9398	22.0701	17.7274	16.3652	17.3662	15.4265	31.5371	39.414	25.9207	36.9688	35.3276	20.7341	27.9374	21.9817	11.2003	12.2573	18.202	25.2439	24.5223	11.8849	66.8704	33.7015	17.6248	38.5572
ALDH2	84.7181	126.433	92.6801	142.733	85.9207	102.772	66.6341	72.915	79.7052	74.7597	60.6061	46.7407	49.863	66.5477	50.2727	53.8569	39.6773	63.869	74.6244	101.73	68.1444	72.2256	77.8206	56.7186	53.266	92.2798	43.186	105.105	78.0872	65.5029
ALDH4A1	35.3454	14.3867	14.9821	24.4235	13.7272	17.4804	18.4724	19.6058	19.4166	19.6808	12.9972	20.9667	20.7026	15.8805	12.9204	13.8205	9.67206	15.6889	14.6198	14.1924	11.3723	13.1717	10.3592	15.1077	12.3814	17.8405	13.9928	18.889	10.7598	16.4526
ALDH5A1	0	0	0	0	0	0	1.16263	1.55184	3.31088	1.47178	1.05412	1.11028	0	0	0	0	0	0	2.22331	1.34088	1.05067	1.77044	1.81182	1.51742	1.54718	2.21507	1.29769	2.42444	2.49749	1.3146
ALDH9A1	0	0	0	0	0	0	6.82547	9.37875	7.14698	8.08541	7.14578	6.12274	5.89879	11.8207	7.90693	7.73617	14.4642	5.34318	11.7576	7.91504	3.40108	6.83149	8.55642	6.25735	16.8228	5.94302	11.0612	6.54605	8.08608	6.99401
ALG1	0	0	0	0	0	0	1.85067	2.6121	1.99442	2.22478	1.41462	1.00701	0	0	0	0	0	0	2.66673	2.01251	1.39656	1.1771	1.3533	1.07061	3.74875	1.69256	1.83808	2.32752	1.7453	1.25803
ALG10	0	0	0	0	0	0	3.807	4.48073	4.07475	5.87073	4.56816	2.21289	2.03573	3.56397	3.49681	3.63491	3.07212	2.66365	4.43231	3.85225	1.75592	4.29438	3.53452	1.33022	3.27699	2.23149	2.70822	3.18803	4.15416	1.19606
ALG2	0	0	0	0	0	0	3.48422	3.27549	2.47851	3.91731	2.90628	2.20219	0	0	0	0	0	0	4.66261	3.625	1.8002	3.62475	3.21037	1.73069	3.37991	2.43256	2.8786	3.31901	3.55191	3.98194
ALKBH1	1.49239	2.66391	2.77867	1.44788	1.1044	1.95882	2.51376	2.48206	3.99388	2.1683	2.51038	3.01161	1.28816	3.3476	1.13716	2.12092	1.84606	2.44544	3.60464	3.3646	3.30978	1.93393	3.42803	1.95847	1.91406	2.13719	2.62375	2.3336	3.81493	3.07084
ALKBH3	1.64681	2.36361	2.63393	4.61857	3.70277	3.11551	2.28059	2.35544	2.26259	4.32115	3.08619	3.28657	1.62188	2.0649	2.7543	3.89798	4.47206	2.52304	2.50567	1.54231	2.89586	4.39713	3.86991	2.77228	1.92586	1.59884	2.96356	3.69606	3.12163	3.00364
ALKBH4	15.0747	10.6076	8.57109	13.7828	14.6944	15.4738	8.55757	7.19197	7.69219	6.84211	6.57458	7.8436	7.03775	7.30371	8.84039	6.87215	13.7114	9.38086	5.4227	9.08036	6.66323	7.18427	7.00726	8.28178	5.71345	7.98334	5.24469	7.50313	7.97567	7.09171
ALKBH5	104.021	86.1418	71.197	53.9324	66.4945	77.566	64.908	71.3447	65.8382	65.7982	56.8473	72.1551	72.1798	67.2999	79.8705	72.4947	30.2385	81.5517	60.4143	73.1091	76.9982	63.4914	57.8617	58.4416	39.5423	94.8861	53.2491	79.5013	69.0675	54.8648
ALKBH7	46.8653	21.9711	17.0092	26.0303	32.6097	27.9908	23.3126	21.3771	20.6009	22.0949	19.207	15.7156	20.0915	23.1868	16.6617	18.3759	23.4065	16.3578	19.2615	26.7924	16.7374	26.8207	19.5535	14.7436	16.3024	16.4927	17.799	28.0925	27.3839	17.6611
ALPK3	72.3549	12.3734	30.2089	18.5521	23.7364	12.621	25.3101	13.9087	41.9472	14.0984	22.0081	29.1796	0	0	0	0	0	0	15.9887	15.9436	27.5586	12.8432	22.1179	30.6812	4.19997	22.1668	14.2442	16.2045	13.8578	15.0605
ALYREF	32.3901	37.8398	44.2405	35.0086	35.6694	42.7045	32.9868	25.4712	30.2996	29.8201	26.9383	30.0017	26.7119	21.4424	26.456	29.6415	39.376	27.6923	26.5567	32.5453	29.3331	29.5603	28.4234	32.0655	31.354	22.9181	23.3934	23.5409	31.1749	32.6347
AMACR	7.91018	13.3588	6.51092	3.85756	6.66836	5.3267	8.77591	10.4326	6.39554	6.56249	5.72592	7.48906	5.98427	7.2279	6.70625	8.45988	6.1478	5.84151	7.75729	10.9921	6.96551	9.14843	7.93583	9.04597	9.80037	9.47643	8.79436	7.56713	8.42238	12.1817
AMD1	0	0	0	0	0	0	0	0	0	0	0	0	0	0	0	0	0	0	0	0	0	0	0	0	4.59504	1.55677	2.9106	2.83284	2.57495	5.63359
AMFR	38.3548	50.568	43.9393	24.6139	29.0794	33.9985	59.3953	56.2859	59.4948	63.3137	46.4937	63.3398	56.905	63.2972	60.2292	72.9137	28.154	65.4272	55.0231	56.0095	65.267	56.2086	45.6633	44.4645	43.5262	58.2286	44.9347	62.2	44.8216	41.5562
AMIGO1	2.1277	3.62522	3.2103	1.54636	2.52874	2.62616	4.03158	4.21602	4.66775	4.64552	5.02014	3.68572	4.42764	4.71807	5.8723	3.29825	2.06296	4.59716	7.03154	6.0673	4.43569	4.76112	3.87668	2.19481	3.08428	4.67812	3.47683	3.94457	4.87813	2.33658
AMIGO3	0	0	0	0	0	0	4.89094	3.02887	2.90766	5.31588	2.64703	3.41844	5.99045	7.04946	8.05823	9.24481	3.37646	5.19029	4.69207	2.76723	4.16545	7.6307	4.11087	5.05395	10.5206	5.55221	7.13091	9.09285	4.83201	5.59124
AMY2B	27.4478	43.3568	40.8136	19.6348	24.4297	33.1804	44.2834	40.9926	56.8051	54.085	41.8931	48.6146	21.7844	25.9481	43.0472	34.6083	31.668	51.734	37.6954	37.6532	24.7979	30.6693	33.8255	25.8075	10.0035	30.7211	15.7519	37.8422	29.805	21.1449
AMZ2	1.84968	28.6998	19.2229	28.9589	25.1901	30.6703	28.8347	20.2057	23.8608	24.9127	25.641	25.3847	14.7131	22.8965	19.0892	28.3186	33.2193	25.3917	22.5792	30.7658	30.1278	28.2346	27.12	20.4858	13.1896	33.139	15.3183	23.7448	23.0964	10.5112
ANAPC10	2.32093	4.0342	3.53948	1.69463	2.20966	2.44561	3.39033	2.70628	2.37902	2.98638	2.71373	2.74965	2.23887	1.12388	1.91407	2.83874	2.98735	3.12501	2.78118	2.40713	2.04134	2.81906	2.91931	2.17688	3.29971	2.16014	1.96081	2.62797	3.07562	2.1395
ANAPC11	57.2506	44.947	36.7711	95.2868	66.9583	72.7982	43.6721	39.3116	48.9939	40.7867	43.3902	38.9768	31.8297	32.1207	36.2585	32.6741	51.9506	37.5425	38.2983	41.0118	38.9117	41.5939	42.6042	24.7304	19.4419	32.4153	25.1834	38.5315	43.6417	28.7845
ANAPC13	14.1281	6.48353	6.41615	5.86659	5.53239	3.79316	8.06284	9.21836	6.68125	7.6358	7.02705	4.12511	6.88828	7.178	6.40878	5.72061	10.335	5.07801	7.1199	7.79189	5.76188	8.8572	5.85942	4.51197	7.38871	6.23928	8.28128	5.47886	9.11613	5.40581
ANAPC15	34.7529	34.3048	26.6165	66.5334	41.2754	39.2262	29.6083	24.5559	24.9582	22.84	28.2866	22.0991	26.1967	22.4776	33.3099	23.086	28.0823	23.2008	17.8316	27.5206	27.3224	23.0906	17.1432	16.7719	12.6233	23.2807	23.2078	19.1627	26.4414	24.1548
ANAPC16	8.74313	20.6355	16.5552	3.39884	18.799	13.6648	12.2853	20.4045	11.7025	14.0209	17.1378	13.8351	14.5337	18.601	22.1834	17.8492	21.7837	13.0189	16.7095	9.70577	17.0327	6.01695	9.63111	10.996	10.8134	18.3942	10.0328	18.851	18.5173	8.56531
ANAPC2	27.9081	14.6493	11.7794	20.9288	16.316	19.4562	12.4343	11.2238	13.6334	12.8678	10.8071	9.84614	2.825	9.24519	11.2385	14.1344	17.5949	12.5217	10.5275	11.6727	7.82735	10.1158	13.4409	8.6515	8.3646	8.32789	7.97157	12.3152	11.7159	9.70392
ANAPC4	0	0	0	0	0	0	2.08294	1.3818	2.12958	2.03476	2.31626	1.09249	1.98541	3.71065	5.05313	3.53933	6.54359	3.54881	2.18871	1.92067	2.66374	2.55478	1.81411	2.10781	2.85957	1.32032	3.30097	2.37385	1.44968	2.02261
ANAPC7	4.18698	8.42145	12.8591	8.2938	10.7576	8.70298	13.1708	11.5582	16.9288	15.5599	11.484	11.4789	9.98969	9.39002	15.9501	11.4286	11.0068	9.12707	11.8509	11.8114	9.11317	10.3235	10.402	8.84534	13.0596	7.04243	13.4662	12.4652	8.49889	12.3297
ANGPT4	0	0	0	0	0	0	1.77448	2.95646	2.52207	2.80706	2.97025	1.27605	1.96973	3.5496	3.9599	1.29195	5.22819	1.61764	0	0	0	0	0	0	0	0	0	0	0	0
ANGPTL1	0	0	0	0	0	0	3.29435	1.84771	2.51962	3.5173	3.65631	2.33847	3.24976	8.48345	1.60867	1.05826	11.0339	2.26855	0	0	0	0	0	0	12.3296	1.43722	1.42274	1.26795	3.05566	1.4801
ANGPTL4	12.6624	14.944	55.5287	21.6599	41.1192	11.3788	16.6394	14.9271	46.5644	13.1037	21.734	16.1716	24.3039	18.227	96.4137	28.0612	65.455	39.9685	17.6631	24.1873	28.3508	22.4903	44.2427	20.4496	14.2053	10.9092	15.7671	16.8945	35.118	29.4944
ANKH	2.16032	6.93609	4.15755	2.71511	3.57165	2.82353	6.26933	9.34917	6.60027	4.72785	6.88317	6.65701	3.67837	7.02395	3.47898	3.7079	4.30759	3.11366	8.38906	6.26415	3.465	4.16213	5.15663	3.15526	13.6197	7.87014	3.32484	3.72823	4.69272	2.6156
ANKMY2	3.6375	9.2355	9.47432	2.11768	5.96117	5.78346	7.70412	8.63942	10.834	6.57446	9.25835	6.19594	6.21094	8.14843	13.0489	5.98033	12.499	8.04123	8.88297	7.69895	7.35454	7.53235	10.4061	6.8062	8.06557	6.34514	7.83473	5.40697	9.62791	7.66899
ANKRA2	1.47839	3.13036	3.45266	1.26513	2.00292	2.19735	2.95401	2.93276	3.65026	4.50114	2.79918	3.42443	1.58022	2.39007	3.14555	5.00741	1.30628	3.94656	2.20023	1.75428	2.15603	2.74292	1.42852	2.48078	2.11562	2.29091	1.74916	2.16579	2.05987	1.93274
ANKRD1	303.286	112.84	190.224	99.0229	109.615	97.1754	16.929	9.15324	4.79198	11.8699	17.2612	127.728	15.3966	15.7791	33.3324	51.204	9.63727	57.3556	28.2495	22.5793	137.969	172.918	134.2	1305	60.3117	48.71	362.498	58.708	75.8828	753.627
ANKRD13A	0	0	0	0	0	0	2.92771	3.32193	3.8119	3.65997	3.18127	2.95486	3.09847	3.79014	4.04415	4.38788	3.94744	2.79665	4.75322	2.39953	2.98462	3.33835	4.35908	1.88112	8.97959	1.91935	2.94402	2.93119	3.45902	2.08545
ANKRD13C	0	0	0	0	0	0	3.91375	3.74587	4.73514	3.0003	3.48748	4.0827	3.03103	2.88725	4.57788	2.85769	2.89926	4.57979	3.92443	2.67685	3.96229	2.99044	3.17232	2.04013	4.87596	2.29167	2.29612	2.7184	3.18388	2.21119
ANKRD16	3.90047	4.05767	2.62535	3.83281	3.22613	3.24519	4.20889	3.12273	2.54405	3.5678	2.41039	1.56001	4.72915	2.53091	2.88989	3.67305	6.25971	2.06533	3.81794	3.35369	2.08749	2.70665	3.30321	3.30327	4.45655	3.45528	3.08864	3.08134	3.11861	2.13808
ANKRD2	196.365	224.076	363.135	471.065	585.15	215.987	115.893	119.865	111.811	111.726	70.5976	162.375	29.5607	55.9922	222.246	61.9259	139.711	72.8916	30.2992	190.189	177.704	235.994	178.233	428.375	118.178	304.173	715.43	32.0535	161.486	922.059
ANKRD23	51.4159	62.3817	42.9358	108.906	33.8337	17.51	23.386	1.64603	9.65813	9.66688	2.57413	2.89848	0	0	0	0	0	0	7.41556	8.68158	4.54024	12.4512	2.43954	38.3755	0	0	0	0	0	0
ANKRD27	0	0	0	0	0	0	0	0	0	0	0	0	0	0	0	0	0	0	0	0	0	0	0	0	2.74156	2.20817	1.7556	1.79841	2.21796	2.58752
ANKRD33B	0	0	0	0	0	0	1.54453	6.33857	4.98913	4.47367	1.14412	2.81533	0	0	0	0	0	0	4.85295	6.49278	5.74764	3.56383	4.70559	2.81246	1.19185	8.91341	2.80418	1.97054	3.04583	1.58161
ANKRD40	2.72269	7.52867	8.54017	3.34799	4.42184	5.86547	7.41207	8.47732	10.3125	8.35411	6.51952	8.48281	9.32342	4.53338	13.1808	9.24523	5.00754	11.4458	9.56543	6.36083	9.29267	8.35898	8.7362	4.92518	7.35989	7.86178	6.6735	7.06424	7.95237	5.28024
ANKRD49	0	0	0	0	0	0	1.75112	1.68326	2.28455	1.87963	1.3275	1.89213	1.51922	1.93603	2.30774	1.9433	1.55636	1.6969	0	0	0	0	0	0	1.67927	1.33339	1.4077	2.14343	1.72526	1.63234
ANKRD52	0	0	0	0	0	0	7.45366	5.53787	5.8978	6.30401	6.50043	9.15519	0	0	0	0	0	0	5.64954	6.40485	11.8513	5.33147	8.06573	8.18855	1.69663	6.16393	11.1991	7.00213	6.24466	9.21897
ANKRD54	3.96818	4.95473	6.61764	3.00318	3.25054	4.14359	6.37871	4.36928	5.77177	4.73204	5.23812	4.54251	4.8491	4.67052	5.92399	4.50512	4.94586	4.04166	7.73816	4.65058	5.89211	5.6938	4.99856	4.34469	6.01041	4.78333	6.0694	4.96759	3.58648	2.77435
ANKRD9	19.4509	5.47091	3.26316	22.3543	20.0121	8.18175	19.8524	14.9518	8.69124	9.34326	8.74295	16.2837	19.9464	11.7531	15.5473	16.835	11.3261	13.5786	15.2192	15.342	2.832	12.4581	10.3348	13.4899	7.18248	6.52249	12.9197	11.0485	15.624	11.1255
ANKS3	4.21698	1.56864	2.20851	2.30454	2.56399	3.00223	1.70806	1.63113	2.30718	1.33726	3.04177	2.12039	1.85557	2.07989	1.95119	2.46743	4.50567	1.33771	2.08747	2.42472	2.95701	1.9198	2.87819	2.00425	2.94772	1.66785	1.57216	2.04533	2.45442	2.22893
ANO10	0	0	0	0	0	0	1.81861	4.25414	2.94187	4.73806	2.8974	3.14119	2.4972	3.88378	4.22488	1.98983	8.72882	2.97832	4.77717	4.68286	1.71139	2.65813	5.75607	3.41957	7.5407	2.53424	2.40227	3.03992	2.91482	3.38364
ANO5	0	0	0	0	0	0	2.94689	5.70532	3.56745	9.89356	8.21441	1.73156	0	0	0	0	0	0	7.44394	7.63696	1.47574	3.53069	7.35791	2.41713	0	0	0	0	0	0
ANP32A	6.92761	15.6911	12.9248	7.00017	10.8901	12.5418	11.8319	12.4526	13.4	11.7386	11.6585	9.90717	9.61188	14.1752	13.6252	12.9064	22.4752	9.94885	15.3387	14.3242	9.22364	14.1988	15.7989	9.78046	24.792	12.2104	15.1235	10.8783	13.663	10.7135
ANP32B	1.63138	14.7362	19.4319	10.4519	22.47	21.7913	13.2448	5.71898	13.9482	4.20469	10.9419	1.57088	2.82878	2.73473	5.05829	1.93726	39.7538	2.45138	0	0	0	0	0	0	0	0	0	0	0	0
ANP32E	5.32299	10.8853	12.784	2.30637	9.03488	5.65714	14.8896	11.9157	12.3565	11.599	15.1946	12.127	9.26427	12.2642	18.5054	14.1203	8.71532	12.7384	12.5292	12.3902	19.9196	13.658	16.2695	12.3682	8.87311	11.3847	17.4617	12.4764	12.9734	17.3242
ANTKMT	10.2173	3.12024	4.3873	9.20077	6.79908	4.45556	6.01905	2.82499	3.62799	3.79049	3.64436	1.82373	8.74603	6.32723	7.27411	6.94674	12.8904	3.50249	4.75742	2.80735	3.72269	4.32271	3.89992	1.74979	5.8423	1.96206	4.65014	4.71102	3.44116	1.8219
ANTXR2	0	0	0	0	0	0	6.26624	6.73567	8.10112	6.96587	9.03036	2.6669	0	0	0	0	0	0	14.8908	5.32639	2.63358	4.90082	7.53367	2.86157	25.1985	2.26851	3.71758	3.726	5.35665	3.60672
ANXA1	2.44379	11.5106	11.2554	2.45232	3.45836	4.64042	10.8243	7.88205	11.5111	13.4327	15.6903	6.09781	9.04529	21.5379	10.6009	21.3029	72.0815	9.87568	31.2215	7.49763	3.87158	14.8916	17.0865	4.58236	62.8217	2.30571	9.43871	6.81785	13.7564	8.45674
ANXA11	9.92263	5.09334	3.22241	9.30591	8.94748	11.1581	3.44286	10.6647	6.97485	12.0638	8.85444	8.71656	3.01815	10.963	8.39574	9.559	8.78451	10.7739	8.15385	10.3098	7.96535	7.08778	13.1478	6.84038	12.2539	11.1099	3.48054	4.05106	10.3897	7.20643
ANXA2	20.6652	93.7125	178.603	32.2261	38.9497	73.8443	74.6774	48.0033	84.7515	78.3059	88.4395	31.3556	56.116	103.922	61.4214	180.619	358.253	65.3861	0	0	0	0	0	0	333.897	16.9872	101.34	41.7953	82.4042	113.776
ANXA4	2.14008	7.56067	7.63187	2.50443	2.34407	4.55046	10.9942	14.7113	9.45439	12.7082	11.744	6.31249	9.43081	16.4422	11.7969	18.1243	29.0314	10.6303	16.1609	10.8787	3.59245	11.6819	10.0793	5.74858	31.5443	4.7602	7.61437	10.8493	10.0816	7.23088
ANXA5	3.96204	19.2782	30.8353	8.07812	10.284	8.75912	29.4553	17.2579	23.6952	29.4049	26.0741	15.9743	14.9702	32.8544	22.1968	36.5004	100.597	20.739	39.2417	24.3644	8.95279	31.0424	41.3041	7.43136	82.8791	9.77486	18.4095	14.7121	32.126	18.8348
ANXA8L1	0	0	0	0	0	0	1.38044	3.52761	1.18867	1.63712	1.53499	3.05531	2.74466	4.87081	3.03143	3.02107	2.49988	6.70063	0	0	0	0	0	0	0	0	0	0	0	0
AOC3	0	0	0	0	0	0	3.45284	6.51132	6.90665	5.64677	5.58706	6.54113	3.47154	6.93036	4.27356	5.3916	17.8326	6.34306	10.2965	5.43269	1.85352	7.72407	10.1457	3.47671	21.2651	1.63167	2.25779	3.98761	8.76336	6.15962
AOX1	1.73768	16.8352	19.4494	5.19352	3.09722	3.21667	16.1824	44.694	28.1263	30.6694	18.2242	21.1195	17.0312	50.4258	22.1169	28.3411	35.0304	20.0429	48.398	37.3784	12.3131	28.1233	21.6536	13.0226	62.7081	22.8996	13.9136	20.0609	16.9421	12.7796
AP1AR	0	0	0	0	0	0	3.006	2.94133	2.7437	1.91663	1.54672	2.86759	1.87605	3.57897	1.82577	1.58421	1.90078	1.83462	0	0	0	0	0	0	4.05311	2.13468	1.31291	2.74036	1.78774	1.63518
AP1M1	7.30786	9.89615	13.0163	14.7317	8.62423	9.8708	9.50172	8.58237	12.3296	12.9098	10.86	8.37437	7.26914	9.5166	8.82904	12.2898	14.6833	8.71417	13.0499	12.7629	6.97919	11.9351	12.0625	7.53023	16.8742	8.14866	7.65642	8.07541	10.8749	7.31382
AP2B1	0	0	0	0	0	0	5.68549	7.03341	5.21873	3.25613	2.28628	3.22002	0	0	0	0	0	0	1.48616	2.3884	5.00975	1.965	2.80118	2.61317	7.29768	4.87748	4.92255	5.05214	1.77019	2.80472
AP2M1	0	0	0	0	0	0	27.2982	21.4876	38.3766	28.2637	33.7848	26.9436	27.166	31.0182	2.86467	41.917	5.30359	36.243	37.1202	30.4484	2.45226	39.5392	38.088	41.7324	62.7546	3.3445	30.7459	21.8758	33.7636	32.7363
AP2S1	59.5012	59.8159	49.1099	106.623	95.6696	90.6279	51.7354	41.5541	49.8373	41.1721	50.2273	31.5243	37.7773	38.5053	38.7112	47.9626	94.1004	37.6495	45.4474	50.9425	32.9233	41.524	45.1869	34.0317	47.6917	39.6007	32.1623	36.6349	49.8237	35.3721
AP3B1	2.04362	5.07592	4.90154	2.24212	1.96525	2.51772	5.77054	5.81	6.88492	6.79226	5.77203	5.26363	4.54641	5.20655	5.97103	5.63749	4.21418	4.77082	6.75066	4.18595	4.53364	4.91622	5.99862	3.21431	7.93529	4.50849	4.14787	4.66192	4.83721	3.6616
AP3D1	15.3579	20.6956	31.5126	11.903	19.325	21.0363	22.4971	19.9331	31.1039	24.4016	23.0801	33.9657	0	0	0	0	0	0	23.8695	22.9229	35.6382	23.3898	25.3431	28.1722	24.1966	23.7984	29.1693	18.5956	21.3491	26.8028
AP3S2	9.91151	13.5032	15.1259	10.1557	12.2148	12.5983	12.1284	15.3908	17.4701	16.7374	14.2552	11.0151	9.93079	11.0292	17.1897	14.721	16.8885	10.8517	15.0027	14.8264	9.43484	12.6928	11.9357	8.06912	12.9872	12.6066	11.0776	12.6208	13.066	10.9418
AP4M1	1.03837	1.69866	1.76607	3.01315	2.3704	2.06713	2.77127	1.84825	1.54402	2.64572	1.73777	1.76327	2.65454	3.13786	2.49481	4.11667	6.35569	2.96806	2.96057	2.4249	1.68968	2.44225	2.52175	1.82727	3.3434	2.22867	2.13052	3.49292	2.13489	2.24857
AP5S1	3.21681	2.92595	3.39217	6.52967	4.16856	2.54159	4.00735	3.99556	4.63897	3.76494	3.39242	2.04208	3.92684	5.51423	4.11105	5.24866	4.66951	3.27394	0	0	0	0	0	0	4.83865	2.72778	4.87767	4.90181	3.3371	2.4265
APEX1	12.8502	23.9769	24.5292	18.1814	22.5766	22.343	24.0094	14.8386	11.9672	18.4667	11.3251	12.1864	15.048	7.90655	12.5656	26.6251	15.2708	6.45276	12.7375	17.7698	7.55594	18.6373	14.8101	14.5792	14.6754	8.10459	13.5254	12.8029	9.82419	11.7334
APH1A	5.5447	4.30307	6.28471	3.32177	4.55391	4.87666	6.47229	6.28275	5.65589	5.90477	5.6068	4.50876	4.87848	4.93541	6.14443	5.77483	7.0055	2.67126	7.52327	5.97591	6.09087	4.64051	5.72403	3.21658	13.9037	3.73778	3.84033	5.13131	7.31488	2.95078
API5	0	0	0	0	0	0	2.46434	2.696	2.27499	2.15337	2.52211	2.98628	0	0	0	0	0	0	2.74139	2.17667	2.17143	1.6096	2.63424	1.65928	2.0141	1.79187	2.10689	1.64756	1.7524	1.45954
APIP	6.06205	5.52669	4.20492	1.65483	5.96397	4.45496	3.2202	5.94388	3.48318	6.60188	3.91473	4.0091	2.97901	4.29997	5.02377	8.58101	11.1711	5.08117	4.88959	4.6559	2.96313	5.34224	7.10998	5.93489	4.60091	3.50893	3.93194	4.82813	5.25561	6.68688
APLNR	0	0	0	0	0	0	2.75487	3.20111	3.49041	2.56737	1.94602	1.31536	2.14462	4.03437	3.0727	1.52637	14.3194	2.17454	4.77258	4.45153	1.08708	2.43912	5.72137	1.49844	12.2855	1.78541	1.19187	1.85192	2.99442	1.2868
APLP1	8.20922	3.08919	5.49316	3.44376	5.73778	4.49931	6.67863	3.5877	5.82386	5.02863	4.98501	6.31613	5.01514	4.78598	5.39512	2.97338	5.46848	4.11745	5.80804	6.58695	5.19442	2.84798	5.66101	4.91667	4.88446	4.56839	3.46281	4.16774	5.96729	4.32626
APLP2	0	0	0	0	0	0	6.38043	3.65313	10.1412	4.37282	4.83005	4.01443	4.33263	2.33577	3.96274	6.37134	4.02749	3.98892	7.55533	3.34356	3.57151	3.38128	4.39814	4.72091	11.3284	1.24228	3.29177	1.01317	3.84264	7.67402
APOBEC2	118.354	91.8897	198.557	84.3668	184.632	166.735	103.756	75.506	99.3947	70.5951	141.11	85.9477	181.316	132.342	355.362	122.208	160.12	308.814	97.2516	114.559	72.4115	111.881	97.1301	184.325	70.2898	76.8119	298.349	71.9786	91.0022	486.689
APOD	4.71166	10.4113	19.4823	6.41842	3.97613	9.84959	20.0352	20.7381	32.2377	19.5919	20.1908	17.0037	6.75997	19.6485	28.5762	4.31397	50.9581	13.3578	22.425	20.6751	8.58191	10.7968	27.2642	6.20291	94.4653	9.70104	14.8036	9.56297	13.8443	9.3602
APOE	6.59262	11.228	24.7425	19.9604	15.0717	14.7544	16.1881	3.94027	14.0262	23.0074	21.9298	6.53053	26.1492	10.9255	28.1936	25.2827	144.459	19.8765	36.7233	21.5625	1.63371	37.9621	33.947	7.49658	78.0825	1.40279	8.44019	19.1473	24.3362	12.5094
APOO	11.9075	9.21944	8.18074	6.10925	8.31527	8.44425	10.2589	9.37584	2.84827	11.2625	10.2318	9.74316	0	0	0	0	0	0	7.60636	9.49227	5.03136	10.199	4.52283	6.65881	4.23783	8.81967	4.0505	5.43038	5.28282	1.49232
APP	0	0	0	0	0	0	7.20747	5.41787	6.0449	6.74406	5.5769	2.13207	4.73011	7.39276	2.98006	4.68144	10.2995	3.42571	14.2017	5.20987	1.76127	8.66315	11.728	2.12771	24.9468	3.60268	3.6666	3.39518	9.155	1.57046
APPBP2	0	0	0	0	0	0	2.03999	5.01492	5.73041	4.971	4.42024	5.20262	1.18732	3.20708	3.31376	3.27813	2.03891	5.06594	3.93274	3.53339	1.19113	5.11973	4.32306	1.1222	1.58255	3.85503	2.35133	4.39391	2.69542	3.46055
APPL1	0	0	0	0	0	0	9.42022	13.265	9.70653	10.1394	10.2854	15.2562	8.01913	9.19068	9.45359	9.06753	1.78287	10.4197	10.6008	10.4556	12.3256	10.3855	9.03912	7.75841	8.3814	9.77976	8.24779	8.27298	8.51444	8.09911
APPL2	3.59705	10.2799	7.25602	3.55232	6.13968	7.74011	10.1032	12.447	12.3095	13.5033	10.6133	12.5096	6.89765	10.4336	10.9639	9.77604	5.64191	11.4843	13.2975	10.5016	10.0014	10.0129	9.40313	6.72685	8.0923	9.52112	6.81304	8.82695	11.2598	6.70905
AQP1	11.7517	36.3673	101.021	4.45314	17.1446	10.3378	64.4929	47.3259	84.8378	54.749	68.5133	32.6839	23.2336	44.7539	27.3491	49.9917	113.724	27.0495	51.8323	100.061	36.578	68.7341	94.88	24.2555	187.987	23.0701	48.5098	34.4823	56.9889	27.1434
AQP3	0	0	0	0	0	0	0	0	0	0	0	0	0	0	0	0	0	0	0	0	0	0	0	0	8.62051	1.30725	1.66483	3.77718	4.90214	1.4415
ARCN1	4.09776	11.3914	19.3791	4.77964	6.42105	9.13895	15.6813	13.8862	18.2738	18.0743	16.5426	15.7691	11.0873	16.7715	16.6299	16.7744	18.7552	16.3224	21.6772	15.1927	12.5662	17.5967	19.6832	11.8882	32.4777	10.9959	12.9809	15.1683	19.3161	12.9924
ARF1	30.3387	55.7437	78.6306	58.5354	61.3318	57.7938	81.3559	74.87	108.704	75.3574	80.4369	74.3096	52.0407	62.7562	77.6733	87.5935	109.055	60.2608	77.2773	67.0288	67.8902	70.5681	83.9268	55.7259	0	0	0	0	0	0
ARF3	4.32553	4.29012	9.38374	2.4212	4.66791	3.38226	7.15786	6.34096	5.04804	4.2416	5.22718	4.68013	0	0	0	0	0	0	12.0008	6.16311	4.30622	7.19672	8.85008	3.52194	19.2084	2.00256	5.07587	3.30682	7.61329	4.90847
ARF4	5.8217	21.0307	28.2436	9.50868	14.443	12.931	30.1057	25.4952	25.0056	28.9218	32.1571	21.5029	15.2171	19.2064	15.1787	19.0403	45.8771	14.822	37.8754	24.5601	9.31316	23.9064	27.0608	13.9146	59.6825	13.455	12.8999	18.3493	27.1117	16.3431
ARF5	6.94307	8.90775	8.1535	10.8143	10.5298	9.14252	7.81585	5.71602	6.79291	6.80314	8.02781	3.41718	7.38519	6.21586	6.30156	8.33395	18.4356	4.96639	9.49279	8.12196	3.82716	5.99058	8.36858	4.86525	13.7854	5.85306	5.38935	5.9077	8.12326	3.62357
ARFGAP3	0	0	0	0	0	0	3.4127	3.10177	3.42815	3.28275	3.63751	2.57809	3.33183	4.14908	2.84701	5.05979	5.07429	2.4577	7.15575	2.914	4.3278	3.57	4.85955	1.9017	12.8644	1.477	4.18477	2.91305	4.36973	2.87319
ARFRP1	1.60969	6.22593	4.52751	3.68418	6.54462	1.72817	0	0	0	0	0	0	0	0	0	0	0	0	6.35064	3.9925	3.01409	3.32036	5.56632	1.39738	0	0	0	0	0	0
ARGLU1	5.4599	13.0746	19.3478	6.83636	9.17966	9.49565	16.3879	17.5628	15.3497	16.0426	14.5813	17.371	24.4843	16.678	18.8991	19.3484	22.6249	20.7091	17.0108	12.1159	18.0264	13.3814	16.513	20.5572	24.7312	15.7857	16.3846	16.6589	16.8486	25.1504
ARHGAP29	0	0	0	0	0	0	0	0	0	0	0	0	0	0	0	0	0	0	0	0	0	0	0	0	9.48452	1.77266	1.71383	3.14326	5.67754	2.50907
ARHGAP31	0	0	0	0	0	0	0	0	0	0	0	0	0	0	0	0	0	0	0	0	0	0	0	0	4.649	1.65646	2.07044	2.62975	4.9013	1.77314
ARHGAP35	11.3478	16.0446	26.7104	4.62321	16.1102	15.2143	14.5558	14.388	16.911	10.9486	13.9133	26.0641	20.17	17.416	28.5302	17.4485	6.10969	30.0164	17.1021	17.9558	39.8665	20.1415	19.4143	33.133	10.1565	27.241	29.8979	12.4242	17.091	28.9301
ARHGAP5	0	0	0	0	0	0	0	0	0	0	0	0	0	0	0	0	0	0	0	0	0	0	0	0	1.94576	1.59146	2.83396	2.72998	1.35284	1.85229
ARHGDIA	7.36266	11.9558	9.93117	29.9668	17.6893	7.90567	20.5069	8.24261	10.2736	13.2629	8.74434	12.8931	10.377	6.89871	15.3345	8.66602	45.3567	6.21463	23.6278	19.6107	3.3116	12.4399	5.64489	8.77223	20.2558	11.4818	2.85681	11.2302	24.3316	13.245
ARHGDIB	3.4359	8.0861	9.33983	7.38755	6.72833	3.36034	8.98139	11.0428	7.65327	10.8906	3.75574	1.85794	0	0	0	0	0	0	10.0369	11.1085	1.90653	11.1054	8.99515	7.33082	33.9551	4.46641	1.59904	6.49833	7.15224	5.9861
ARHGEF10	0	0	0	0	0	0	0	0	0	0	0	0	0	0	0	0	0	0	0	0	0	0	0	0	8.76546	1.51649	2.97795	1.63445	3.26097	2.40731
ARHGEF10L	52.9011	22.062	19.9161	19.6553	22.2721	18.9833	29.7177	18.3518	9.71537	12.0515	11.4152	18.018	33.5712	20.6256	20.0851	13.4633	17.1181	26.3902	19.5221	29.1558	22.0634	16.5582	11.7992	15.6972	4.1905	30.337	17.1169	12.0262	23.9522	12.8026
ARID1A	0	0	0	0	0	0	0	0	0	0	0	0	0	0	0	0	0	0	0	0	0	0	0	0	3.73019	2.3313	1.94806	2.81073	2.73262	1.78703
ARIH1	4.40534	7.09674	7.90438	3.10375	6.03682	3.51688	8.88837	6.5841	10.0353	4.17097	13.2778	13.0754	6.49358	7.12425	10.5464	7.99311	4.38048	13.5115	10.5125	10.5075	16.1814	11.9761	9.61043	7.23663	7.24263	12.8563	9.04505	9.53383	10.268	5.84193
ARL1	5.13566	5.07702	5.03415	2.0839	2.10731	2.3278	4.55367	5.81442	6.74056	4.31014	4.28112	3.78404	5.27098	2.10364	4.14898	5.66156	5.97629	2.5992	10.2153	3.23777	3.46277	3.09073	3.88281	2.10862	7.64757	3.12797	2.59925	5.73911	5.7442	2.06358
ARL14EP	15.7428	10.0996	14.1328	4.96237	10.3274	11.1669	13.9835	10.9219	13.2225	10.5279	11.27	13.723	6.9895	9.02535	11.9072	8.6721	13.4831	9.73318	11.1749	13.0886	13.5187	9.27394	9.71491	7.99267	8.84682	9.03831	7.40698	9.97488	11.2686	11.187
ARL2	37.7997	22.706	16.1499	62.5598	37.4916	24.8101	11.1524	28.3988	25.8857	23.8348	24.6583	17.8686	23.5735	19.9348	21.4989	32.7342	33.4262	25.0033	16.528	25.8013	15.2414	19.6468	22.1435	15.7522	20.2581	21.3836	19.3526	25.0565	21.5224	22.8892
ARL2BP	0	0	0	0	0	0	3.88542	3.76384	6.18516	4.09026	4.37292	6.14713	3.00195	4.35542	6.17656	3.55476	9.61427	4.83421	6.14648	5.21131	4.12282	4.333	4.12197	2.63572	5.10536	4.61702	2.55154	4.20397	5.41563	1.17881
ARL5A	0	0	0	0	0	0	0	0	0	0	0	0	0	0	0	0	0	0	0	0	0	0	0	0	5.61499	4.69237	1.45925	7.34061	7.15256	5.94852
ARL6IP4	4.7445	5.89683	4.19597	8.20591	8.31204	8.02636	5.50915	4.5895	4.95101	3.23503	4.97947	2.81591	3.9276	4.18574	6.34249	6.54191	15.3386	4.95193	6.12325	4.39796	3.23214	4.9047	5.97011	1.85093	12.7174	3.0922	3.94452	4.77714	6.9007	4.80443
ARL6IP5	10.5603	3.35853	50.3136	13.2438	17.8489	15.0056	20.7067	12.2536	17.3284	12.0735	14.5205	11.2751	8.33391	4.15957	24.6292	5.2659	41.9783	7.14807	26.0947	20.7254	16.5214	22.4618	20.8047	21.2059	26.8801	9.20372	15.4997	9.66196	19.8776	18.3673
ARL8A	16.7903	21.4347	29.7476	11.1908	21.4081	25.5158	22.5798	17.3049	24.7326	17.6263	18.7305	28.5085	16.9842	15.0178	18.5102	17.9373	15.232	22.0097	18.3596	24.1337	29.0263	18.9267	19.7365	22.1497	21.5254	20.4986	18.3445	13.139	19.5547	19.1574
ARL8B	12.1446	25.7593	37.2846	6.62329	3.07874	19.8387	25.5704	26.9157	35.997	36.621	33.3703	56.4109	24.6161	16.6803	27.1341	22.5746	8.38063	39.2038	28.9671	31.1556	44.0103	31.8372	31.4143	28.9789	20.6	27.9038	21.3714	22.9207	31.4607	24.6298
ARMC1	1.19655	4.20338	5.88505	1.17712	2.34714	2.10045	5.1409	5.02585	4.77056	5.28956	5.09429	5.20674	3.16063	5.66598	5.19717	4.96321	5.00736	4.2698	6.38762	5.29081	4.77048	5.20296	6.49484	3.31914	8.26695	3.39171	5.48936	4.75003	6.24076	4.04704
ARMC5	0	0	0	0	0	0	0	0	0	0	0	0	0	0	0	0	0	0	0	0	0	0	0	0	2.54914	1.22272	1.44987	1.72999	1.7811	2.40263
ARMCX3	0	0	0	0	0	0	3.09565	4.51721	2.91661	3.14947	5.06457	4.85238	0	0	0	0	0	0	5.90722	4.26752	1.94898	4.27631	7.01899	4.727	4.18084	6.3865	2.12057	3.92817	9.58218	4.97199
ARMT1	0	0	0	0	0	0	1.976	2.2421	1.57125	2.03353	1.45961	1.08514	1.05128	1.94907	1.5899	1.28041	1.19177	1.4045	0	0	0	0	0	0	0	0	0	0	0	0
ARPC1B	11.7167	21.5888	33.6139	14.876	15.8668	16.1839	19.0934	13.4989	30.2603	20.6963	24.4031	9.65029	14.6725	19.8893	18.2674	25.9137	112.323	13.1994	34.9211	17.6369	7.62799	21.6671	31.7101	9.9236	90.0153	5.49446	13.1554	13.9587	23.2399	14.405
ARPC2	31.988	37.7848	40.5322	22.2435	34.5362	33.8094	34.5403	26.6886	35.7666	27.8739	32.0285	36.7158	21.2946	28.106	32.7762	34.9338	61.8506	30.2269	34.7631	35.1173	17.921	36.9137	31.6549	28.1025	51.1596	31.7884	24.0717	26.9505	32.6922	29.6132
ARPC3	16.7625	16.1275	27.1296	10.8885	17.538	14.0846	26.6065	9.1979	28.8448	21.6267	24.3155	12.0988	15.6726	21.0824	20.1647	26.255	123.761	18.794	34.8383	19.974	13.3344	22.6261	31.4371	11.7413	53.8429	10.4135	18.4947	17.6444	27.4441	20.4937
ARPC4	11.1476	13.3648	14.6437	18.3632	13.8203	11.3899	11.1353	9.45598	12.4138	12.2648	9.41541	8.7223	9.89546	10.651	10.4546	15.3224	37.7072	8.19457	15.1131	10.7009	8.83107	12.1336	13.9285	8.66244	14.957	7.88157	10.6198	10.5641	12.5107	12.118
ARPIN	1.06324	2.23549	3.48827	2.03492	2.25972	2.18118	0	0	0	0	0	0	1.92984	2.8625	1.57855	4.10275	7.9165	1.65752	0	0	0	0	0	0	10.0733	1.24435	2.07588	1.42359	3.33251	1.28753
ARPP19	4.66342	2.62481	1.40983	1.75384	1.74967	1.35366	0	0	0	0	0	0	1.8182	1.01383	1.05416	3.54311	4.40374	1.0313	0	0	0	0	0	0	0	0	0	0	0	0
ARRDC2	9.86089	29.7078	1.52323	21.6997	17.8608	8.2352	15.2933	18.3002	65.3439	30.5606	13.973	11.0046	5.09654	14.9408	55.7034	4.86067	22.1702	17.8263	7.51693	28.2066	31.6662	18.5299	6.03914	5.57755	2.88217	23.6003	8.12748	8.55619	20.6279	9.07865
ARRDC3	0	0	0	0	0	0	6.22211	4.99137	10.4713	8.23983	7.32097	2.45563	3.56452	6.9107	5.64785	8.42459	6.99212	2.40055	8.55413	3.44991	4.47488	7.35487	7.49234	1.69017	8.96187	1.89262	6.02778	6.72195	5.98706	1.13926
ARRDC4	1.22423	2.38121	5.29232	2.08446	3.12012	2.20289	3.59048	4.20325	3.85754	5.25587	8.128	3.65543	3.66139	3.64528	9.32308	6.72369	17.4794	6.08093	7.73839	2.98464	3.54755	4.36638	8.43459	9.66356	12.5621	2.34228	8.77863	4.82252	8.74996	7.39727
ARSA	2.2464	2.6006	3.10458	5.38526	2.4373	2.79723	3.45556	2.65787	3.80674	3.62472	3.30871	2.63914	3.16698	4.72213	3.27435	4.89752	7.82618	3.08998	7.17932	3.825	1.57981	2.41376	4.70343	2.16994	7.93904	2.66761	2.78217	2.18649	3.12096	2.0109
ARSB	0	0	0	0	0	0	1.6157	1.25665	1.65639	1.80474	2.51856	1.11436	1.42401	1.90733	1.61922	2.18288	4.6628	1.43342	4.28557	1.56268	1.33017	2.06817	3.07594	1.26355	0	0	0	0	0	0
ARSG	0	0	0	0	0	0	0	0	0	0	0	0	0	0	0	0	0	0	0	0	0	0	0	0	5.8166	1.73149	1.45651	1.31502	3.6459	1.15865
ARV1	2.84986	3.3927	3.7572	1.76394	2.76542	1.47592	5.83143	5.31756	3.97176	5.18784	4.85649	1.87466	3.57735	4.69032	5.17241	5.09379	5.78968	1.43507	5.31867	4.20578	2.07693	4.70067	4.80738	1.14539	5.08024	2.72677	3.61914	5.30042	3.78298	1.05716
ASAH1	0	0	0	0	0	0	7.65738	4.5218	4.74071	5.22352	4.59637	2.54728	4.98861	6.34992	3.9021	7.52946	12.7009	2.92528	5.99744	3.21479	1.05056	4.82552	3.90412	1.9921	9.74143	1.25578	4.26771	5.67848	4.72476	3.04275
ASB15	0	0	0	0	0	0	1.86843	4.21502	1.87136	3.29353	2.65306	1.78201	0	0	0	0	0	0	3.16642	3.58251	1.21158	1.23216	2.08443	2.03025	1.11824	4.18077	3.46155	3.57681	1.90907	2.47607
ASB16	13.609	19.1303	22.7112	28.8765	18.6891	24.4017	34.3959	29.7293	35.7548	40.8313	31.5918	28.176	20.1156	19.3653	13.494	20.8937	7.8935	15.9639	32.1142	36.0077	23.32	23.88	23.9247	9.75158	4.78944	34.4215	6.99249	18.1984	30.2062	9.24847
ASB3	0	0	0	0	0	0	2.59456	2.18981	2.36212	2.23093	2.77692	1.95948	1.70309	2.77731	3.35985	3.23709	2.91394	2.23865	3.01786	1.28637	2.02127	1.7368	2.03669	1.08956	2.27285	2.13163	2.04698	2.99049	2.13221	1.45023
ASB4	0	0	0	0	0	0	2.66221	5.40892	8.02894	5.29122	2.38176	3.41375	0	0	0	0	0	0	5.33475	2.26131	3.12831	1.85076	1.89569	3.35615	0	0	0	0	0	0
ASB5	30.2434	150.623	274.077	76.0716	70.9835	132.728	68.395	119.244	162.254	143.534	77.9617	129.597	38.7787	112.281	107.137	121.036	82.1436	83.094	96.8758	165.205	66.3221	50.9119	24.9781	212.348	107.528	7.5672	101.757	120.413	114.777	194.649
ASB6	1.90671	2.02517	4.91322	1.91836	2.23038	2.21069	2.83735	2.36352	2.98632	2.69432	2.81482	1.93039	2.54453	2.41914	2.62653	2.39522	6.38331	2.42996	3.44497	2.71108	2.21007	3.18218	3.92461	1.70533	3.7497	1.3129	1.75765	2.6883	3.20734	1.64691
ASF1A	5.51417	5.95454	5.82146	2.88151	3.58417	5.08744	7.19634	6.07418	6.51883	7.43249	6.91636	5.27947	5.68244	5.1805	5.70855	7.18859	3.99809	5.39659	7.07759	8.76849	6.00814	5.77444	7.48779	3.45874	6.91314	4.99897	5.70914	6.77793	6.22675	5.19486
ASH1L	0	0	0	0	0	0	0	0	0	0	0	0	0	0	0	0	0	0	0	0	0	0	0	0	4.17128	1.1431	2.15801	4.45235	3.4994	2.98827
ASH2L	0	0	0	0	0	0	2.18233	2.16092	2.50845	2.87809	2.25962	2.68424	1.8909	3.10267	3.04437	2.86687	3.81108	3.04665	2.75026	2.6562	2.40288	3.29511	2.84147	2.07321	3.72621	2.56264	3.20605	2.71296	2.90275	1.41119
ASMTL	29.1398	15.0813	13.8362	22.8077	19.4744	16.396	11.813	9.23591	10.8362	10.0039	9.07367	8.10953	11.3034	9.92389	11.016	10.2878	14.3645	8.90904	10.8539	12.5172	9.92054	9.98405	8.4833	9.45313	11.9233	11.4285	7.51892	11.0727	10.569	9.46546
ASNSD1	7.15535	20.0361	12.1787	7.38331	11.0568	14.1039	16.4728	20.1724	18.1099	17.0034	13.7363	17.7871	16.0119	18.7826	20.0635	16.4184	18.782	18.5792	16.3404	18.497	15.3066	14.1515	13.1141	14.2252	15.0267	18.8887	15.0203	16.6507	13.7013	16.6136
ASPH	0	0	0	0	0	0	0	0	0	0	0	0	0	0	0	0	0	0	0	0	0	0	0	0	24.7855	2.74734	5.00296	8.96848	2.72638	4.59416
ASPN	0	0	0	0	0	0	3.64522	4.19557	2.66521	4.79231	6.71005	2.11974	5.79471	10.5903	2.71832	4.28693	17.4347	2.60951	28.5387	3.34575	1.59014	6.37473	9.72545	2.02711	26.8317	1.25394	3.50381	2.90726	7.70662	2.03674
ASPSCR1	21.2871	13.9081	11.0577	31.1397	9.85306	19.3937	13.3687	10.2111	14.4097	15.0127	10.8615	9.22141	8.82221	7.32393	7.64054	14.0531	21.374	10.3603	13.8861	12.3184	10.8509	7.62905	4.63052	10.4513	4.58418	9.84161	4.36264	12.9742	13.294	11.1313
ASRGL1	3.97635	8.96908	9.13401	7.96233	6.91195	7.43449	8.68721	7.07483	10.9138	7.62486	7.30022	8.5519	4.25919	3.58222	4.21971	4.04305	2.68065	4.98681	9.44897	7.1243	7.59908	6.96827	8.96983	4.13705	8.00385	4.99719	2.6788	6.27833	9.46705	4.09155
ASS1	10.6873	9.26358	18.0739	11.7986	5.33539	16.2368	14.137	11.1069	18.8708	21.6784	7.28321	15.688	0	0	0	0	0	0	18.6255	12.9545	8.72608	21.6288	11.9431	11.8337	0	0	0	0	0	0
ATAD3A	5.9623	5.39637	9.05575	7.08507	5.77315	4.16243	9.25371	6.70843	8.30621	7.29908	6.50926	7.28576	6.03616	5.02929	6.22968	7.29481	6.27639	4.39924	5.87658	5.91387	7.68883	7.93295	6.41501	4.6405	6.06014	4.16328	6.6031	7.73622	7.79963	5.23252
ATF1	5.1231	10.2509	15.6778	2.70567	7.42044	8.73927	12.7696	10.2489	15.8868	13.0829	13.5881	16.2896	8.67877	13.1725	14.7824	10.8892	10.2024	16.4774	12.8154	10.5184	14.3036	12.9602	12.6444	9.62777	9.11757	12.3891	9.53361	11.2185	13.8092	9.92348
ATF3	7.86651	20.8405	73.6866	25.3097	6.20938	29.5939	3.97472	18.0223	9.76903	4.83532	15.653	10.8185	0	0	0	0	0	0	3.9841	3.89031	2.12377	3.65754	5.75637	55.7789	0	0	0	0	0	0
ATF4	577.934	909.948	628.163	669.948	739.035	1294.14	686.861	562.086	690.845	579.062	771.403	658.671	532.108	494.999	485.849	586.225	429.705	735.041	606.276	753.788	843.063	640.643	628.059	463.837	267.188	829.833	353.006	528.199	760.012	463.303
ATF6B	2.2301	4.50063	3.66278	2.39404	2.21873	2.69531	2.75051	3.79575	4.10735	4.50568	4.42234	1.8529	2.55348	4.56202	3.7608	3.8756	4.37737	3.30812	4.35141	3.35321	3.27852	3.4678	5.33074	3.65478	8.52093	2.1822	5.01375	4.85099	4.27015	3.50353
ATG101	16.5233	17.4899	5.34661	20.0358	13.5512	5.91553	11.0138	8.31306	14.368	8.37962	5.53904	2.56526	9.21875	11.1202	13.2962	10.0956	22.2413	4.58262	11.2742	14.7705	3.63325	3.30974	8.80865	5.11318	14.758	9.92503	9.95391	8.44776	1.16019	6.18413
ATG12	2.68092	4.96345	4.67619	2.32935	1.72998	1.99808	5.74366	6.12082	6.21314	4.54716	4.76363	3.27338	3.57556	5.61382	3.6431	6.64742	4.43149	4.78144	6.57379	6.11818	3.63504	4.80824	5.40556	4.4366	9.34329	7.05209	4.84133	4.35635	5.68888	2.95392
ATG16L1	0	0	0	0	0	0	2.8049	1.51302	3.38117	3.02085	2.11769	3.13705	0	0	0	0	0	0	1.5006	1.16271	3.59573	1.38288	2.55676	1.2452	0	0	0	0	0	0
ATG3	5.89567	12.6206	17.3928	6.10433	10.3443	10.7951	13.2021	11.2657	13.7018	10.9167	10.0331	13.5049	9.87541	11.822	12.5685	11.3038	16.2037	12.7778	14.0534	12.4368	15.8613	12.2578	13.3256	9.19513	13.3058	10.083	11.8397	10.5164	14.9536	11.8508
ATG4D	28.1999	17.782	14.1186	27.8937	18.3757	13.5654	13.9319	10.881	12.3537	9.91417	12.8746	9.06138	13.7141	11.057	11.6624	14.8087	13.556	11.583	12.5256	12.1284	13.0718	12.3778	8.89367	9.60458	7.39671	14.5949	9.31066	13.9108	13.4091	9.91293
ATG9A	3.64292	11.0805	6.3358	11.5599	7.88282	5.3261	4.95607	4.40553	7.51573	9.24525	4.11534	5.11017	0	0	0	0	0	0	6.93245	3.78707	1.95416	4.40788	4.04087	3.1859	6.54113	1.98013	3.06811	3.99869	3.96713	5.29018
ATIC	5.06822	13.0207	9.48695	6.23332	7.1329	6.80075	14.2321	13.7782	15.2588	20.0439	13.4258	11.4084	10.6017	13.2365	8.93777	18.4315	10.9233	10.845	12.4298	15.6647	8.71619	14.4481	12.4233	7.56968	10.7761	11.6101	11.9449	13.1978	15.243	9.01376
ATL2	5.96972	17.9438	14.515	4.40605	8.35139	6.61386	22.6454	33.0157	20.8702	29.1882	24.1042	13.949	17.8696	19.3223	20.6952	16.4564	7.59811	12.6491	15.043	18.2633	12.5514	11.981	10.4588	6.05333	3.0106	11.2494	10.1967	17.5148	18.4236	6.50515
ATMIN	1.97458	6.04977	4.07826	2.03303	2.92836	3.82397	5.28258	7.86296	4.98558	5.0724	3.63086	8.19805	6.42014	8.4154	5.51063	6.81434	3.62476	7.54501	6.48611	6.20979	6.11963	5.34083	4.55464	5.67477	4.78744	7.62603	4.00541	5.66438	4.47448	8.63385
ATOH8	4.83932	2.6864	10.2806	2.76558	12.15	11.8044	3.04054	2.48602	8.08527	4.37228	7.0868	10.6908	1.31478	2.85562	6.41864	1.99511	8.51017	3.54227	3.91288	6.79027	13.109	5.02764	8.01535	5.07239	4.12373	3.49423	1.48154	4.1528	9.88302	2.68112
ATP13A1	3.57961	2.43667	3.60952	4.49943	3.5278	3.59183	4.60987	4.50549	5.08104	4.39151	4.10666	2.29754	0	0	0	0	0	0	3.37	3.49058	2.74797	3.08005	5.93989	1.77484	2.17692	2.45716	3.82701	4.66689	3.29405	2.8337
ATP13A2	0	0	0	0	0	0	4.17468	4.07216	3.06798	2.39526	2.65402	1.97463	4.33123	4.79292	1.57639	3.13284	5.39944	3.26132	4.91844	3.16074	1.89767	2.60126	4.97565	1.45917	8.69016	2.47084	1.55868	2.24489	2.46807	2.33492
ATP1A2	31.1222	64.8085	28.9857	32.5557	35.5905	24.0134	58.766	111.933	27.4209	88.8343	47.4902	58.7087	84.6587	143.526	118.754	111.788	29.5916	80.3372	71.8142	88.5611	36.2432	91.7522	59.7525	101.273	35.7005	89.2912	147.905	121.659	54.2689	116.05
ATP1B3	0	0	0	0	0	0	7.3476	5.51947	5.97925	5.53202	7.97776	5.92222	4.08506	7.78027	6.0593	6.34261	23.4416	7.03145	10.6078	6.36358	4.38451	7.08577	9.15806	5.72955	16.3419	3.63951	4.89719	4.81114	7.06274	9.20983
ATP1B4	1.41901	4.02241	6.44974	1.16773	6.41819	3.50601	4.62405	2.18004	1.54702	6.53531	2.59846	8.2047	6.13694	7.00899	5.17849	1.81197	5.22892	1.01434	4.98044	4.54793	1.42241	2.92194	4.69221	4.90392	2.31616	1.07339	1.8064	5.87472	6.51842	2.62152
ATP23	1.80031	6.2845	7.69823	3.42329	5.06101	5.8215	2.44054	5.30483	6.67593	8.27606	8.0818	5.60237	3.81683	10.6265	9.83071	18.9772	13.2082	10.7151	1.85249	5.87967	3.27256	7.74099	5.23686	6.3923	1.32704	3.80781	5.70454	7.7221	5.60619	13.8775
ATP2A1	2151.41	1662.14	1477.16	1553.45	980.577	1592.76	2164.77	2398.43	2531.83	1372.16	1236.11	1948.69	1768.61	800.425	1359.64	814.069	315.802	1793.92	1760.55	1558.18	2244	559.727	1707.48	946.573	154.321	2249.69	284.979	1094.93	1333.36	488.489
ATP2A2	3.85441	27.4184	21.0042	15.9709	5.14225	5.70904	28.3769	50.8167	23.1557	46.1517	16.0822	41.8039	83.5209	112.501	110.704	132.609	2.70907	68.4661	54.8423	40.0476	30.0895	74.4699	26.7236	44.0451	36.0897	65.6037	66.5687	168.911	32.2258	22.9754
ATP5F1A	122.921	240.092	224.479	152.387	152.507	181.308	229.677	230.986	231.071	248.934	178.597	255.189	173.27	143.505	160.571	146.843	55.5312	137.751	166.897	211.796	168.488	200.436	125.324	146.513	108.412	196.067	142.416	254.625	160.461	147.666
ATP5F1B	353.777	376.043	419.831	227.211	261.4	321.22	567.412	479.205	591.737	547.056	415.217	556.701	353.514	342.396	318.266	306.073	208.274	323.968	398.863	514.263	362.115	446.867	351.17	258.298	244.615	382.073	294.974	486.24	443.369	262.946
ATP5F1C	71.7826	57.8453	60.7554	71.2099	65.1476	84.5818	105.622	76.2955	94.6955	80.3093	82.4017	114.891	58.1015	64.8556	55.0477	59.2895	60.8715	56.0879	52.7266	76.56	60.957	74.7909	51.4824	46.5382	33.6854	79.3062	41.416	91.5658	80.9238	46.2233
ATP5F1D	238.724	183.991	159.156	368.979	261.562	277.145	200.351	183.778	199.732	172.576	159.8	184.269	139.651	150.714	134.27	138.444	189.247	135.839	144.934	202.361	129.807	166.212	163.417	113.524	112.05	149.789	111.268	165.598	176.247	110.727
ATP5F1E	243.892	143.93	141.239	114.743	145.053	169.041	191.231	122.177	141.514	115.96	148.249	95.5233	127.961	114.676	102.853	103.785	207.379	85.133	127.414	178.826	109.255	122.577	112.189	133.095	158.567	106.193	105.809	140.127	159.889	133.982
ATP5IF1	344.286	308.197	245.478	392.51	389.914	370.128	288.389	251.753	222.397	229.152	278.308	214.179	210.914	260.663	187.091	264.922	269.735	216.368	203.567	364.51	168.025	293.556	218.129	204.086	201.515	238.931	164.838	366.939	338.544	174.741
ATP5MC1	111.437	84.6373	66.1856	141.027	111.16	104.11	65.3108	61.1125	46.9998	61.7666	59.696	70.3763	54.3867	44.8919	21.4812	43.6924	59.818	26.8237	43.7874	77.8466	44.3864	91.2258	57.7227	56.4819	49.2537	70.3815	38.3303	59.5971	75.0512	47.9805
ATP5MC2	24.6732	20.4105	11.9451	40.7085	31.4782	33.5662	97.6875	82.7659	78.7412	93.0478	83.365	126.656	23.1967	101.563	69.2978	92.0014	53.0613	49.2015	58.1212	86.3472	88.6129	58.289	66.5784	30.1789	20.1842	65.0289	47.6208	85.1229	79.3044	41.5185
ATP5MC3	75.4106	110.434	93.9369	84.2506	92.7817	91.1205	187.009	140.148	154.386	145.095	109.818	176.241	93.5891	100.152	92.4372	87.5701	99.8491	77.3133	118.247	162.527	90.5784	143.154	91.6085	69.058	84.1366	107.639	73.0382	167.919	156.667	90.6206
ATP5MD	216.998	150.286	128.646	129.293	117.592	148.863	128.717	105.988	96.0749	90.9324	127.213	115.9	56.7262	97.2289	51.6792	76.5417	127.812	74.9973	73.2577	127.57	68.0276	98.3476	75.7135	66.9348	76.8866	78.4501	68.5694	116.788	131.478	68.5729
ATP5MF	223.141	160.827	130.864	134.149	179.403	181.619	177.341	128.804	144.733	126.215	126.874	128.152	93.541	104.28	84.4317	104.881	223.282	100.13	102.728	195.836	36.2773	137.572	126.743	94.208	123.715	124.219	58.0577	128.671	147.041	100.86
ATP5MG	71.3297	76.1598	76.2263	88.3927	87.8918	86.6925	98.3845	74.1665	83.6549	70.8232	88.9633	82.1292	47.1226	60.6997	59.4533	69.064	96.0122	53.8072	69.3045	80.9667	59.2774	81.2725	66.7201	53.4418	57.612	62.3298	60.8393	96.6443	82.155	57.3375
ATP5MPL	0	0	0	0	0	0	0	0	0	0	0	0	0	0	0	0	0	0	0	0	0	0	0	0	61.1755	92.7188	58.5911	140.763	168.289	66.4417
ATP5PB	105.741	132.631	124.009	77.0429	110.942	120.029	178.122	141.252	161.748	136.998	135.821	186.291	88.4714	117.651	102.837	92.7149	102.378	99.9978	116.511	153.462	118.169	140.562	114.734	88.1137	82.7868	111.827	83.4189	164.676	161.468	96.8699
ATP5PD	35.9484	50.9465	27.5074	62.5614	51.627	30.2591	39.9501	16.377	42.5937	24.753	1.41698	23.018	31.7626	15.2437	15.9308	36.0344	46.6139	17.5139	36.2641	47.7726	2.46769	28.5056	33.8523	24.8833	30.2023	21.7544	24.9025	27.1979	25.885	23.348
ATP5PF	0	0	0	0	0	0	2.57962	5.14182	10.4175	8.66611	6.83109	14.0714	4.72386	10.5664	4.13156	3.28704	17.9227	14.3433	5.51742	12.2654	6.31375	12.0309	12.8968	2.87073	4.5277	2.19774	2.19167	1.82256	17.9665	7.85148
ATP5PO	194.471	156.546	130.345	20.2828	153.248	160.449	175.449	148.331	147.097	143.764	138.892	165.331	101.4	138.393	143.322	118.443	221.044	128.35	120.026	172.483	110.76	133.17	109.205	110.978	101.685	90.4894	110.883	166.598	171.738	133.032
ATP6	6863.99	2089.79	2350.66	9047.32	6706.85	3644.37	4352.56	2401.6	1825.91	4198.62	3204.66	1983.13	4333.85	4222.96	1754.09	4235.19	15322.4	1372.94	3044.29	4600.68	1499.08	4376.43	2845.98	1598.9	8578.77	4597.22	1489.78	5004.32	7072.55	2007.22
ATP6AP1	8.47251	12.0628	14.1027	4.77441	8.87933	10.9213	15.0809	14.8425	16.5533	17.9919	14.1897	14.9259	11.701	13.9606	10.1563	12.8455	15.292	12.6738	17.2458	15.2582	11.2623	15.7024	17.2013	8.77193	20.2637	10.7717	9.99822	14.5179	15.4333	7.37719
ATP6AP2	1.87941	6.33012	9.79444	1.06748	2.47629	2.50004	9.97507	11.0294	10.0966	9.80512	9.30515	7.73463	6.00486	11.0328	7.37346	8.52795	17.6286	6.87533	14.2575	9.07765	5.94632	8.19162	10.3069	4.36562	17.0921	4.57477	6.8017	6.78208	10.1922	5.02761
ATP6V0A2	0	0	0	0	0	0	1.96308	2.88161	2.68439	1.90762	1.99487	2.50685	0	0	0	0	0	0	1.24426	2.19649	3.26258	2.65629	2.40312	2.28505	2.1643	1.93648	3.2004	1.2569	1.54257	2.355
ATP6V0B	30.624	33.9097	39.9442	50.0587	38.5914	42.0323	36.7525	28.6289	37.9483	37.471	32.1445	32.1145	18.3951	26.7682	26.8856	32.3541	56.2418	28.5345	35.1533	32.3427	25.5887	35.0887	32.9542	19.5775	32.6708	21.7047	19.2216	35.2201	36.9693	17.2482
ATP6V0D1	17.5135	19.4812	29.6303	27.7986	21.5469	26.4018	23.0202	20.3189	26.7862	26.6792	23.2771	18.8138	15.1427	19.9622	16.2157	17.4194	39.9849	15.0679	28.0742	26.4151	15.1749	21.3749	24.8915	15.539	37.248	14.0058	17.4414	18.5015	23.1278	19.0806
ATP6V0E1	2.54247	4.84456	7.57821	5.393	5.57505	5.05635	6.42234	5.65432	8.58283	8.11283	7.06041	5.07695	3.57583	6.23069	6.78371	8.94359	23.3316	4.61448	8.88609	7.3365	5.44743	6.41575	8.96385	4.69602	13.3327	3.12378	6.40753	5.9501	7.99758	4.17717
ATP6V1A	0	0	0	0	0	0	2.85692	3.19096	3.14131	3.04526	3.1928	1.64824	2.08494	3.27669	2.57196	2.41713	4.82724	2.2121	4.93583	2.46291	2.03246	2.56578	4.04938	1.60778	0	0	0	0	0	0
ATP6V1B2	4.89956	10.14	11.9613	5.12415	7.39545	7.13924	11.4246	11.4825	11.6006	12.6922	10.5024	14.3833	7.91085	10.0978	8.8536	11.2107	8.23072	9.86085	12.6023	11.574	9.66694	12.8678	12.2755	8.3219	10.5017	10.989	10.0328	11.0819	11.8855	8.41451
ATP6V1C1	6.11778	10.5975	25.2206	2.00663	5.38836	11.2578	10.2311	11.5805	21.4014	15.5679	15.1029	22.9079	7.52352	9.65998	28.1567	14.1689	12.9241	34.0556	9.28126	8.58653	13.5254	10.1018	11.0894	11.1826	10.2424	7.77928	11.25	9.55618	11.6015	11.4381
ATP6V1E1	17.0107	26.3762	39.4015	23.3857	26.8171	33.0595	38.7372	25.7643	39.2829	25.2912	27.3493	36.7076	19.4173	22.5409	26.9761	21.7779	29.8631	24.4994	25.084	27.9699	30.7175	24.2022	27.6087	22.7458	19.798	23.3508	23.676	25.1705	28.7378	24.8846
ATP6V1F	26.6403	25.5718	25.5391	29.4054	35.4794	32.9577	19.442	17.8956	22.5984	19.5824	21.6184	15.4708	14.0376	17.1894	13.7626	17.9352	39.7579	15.8345	19.3003	25.732	13.7159	17.6636	20.5153	18.2313	25.7557	16.3228	14.2404	19.7402	23.2234	13.6929
ATP6V1G1	24.3291	35.7993	53.2336	17.8397	42.5521	45.7292	49.1533	39.0882	50.6564	41.4777	53.7898	41.5508	35.5247	40.1542	43.9561	42.879	69.5254	36.9891	47.5725	52.1256	34.8527	42.6313	48.0677	41.8673	53.2191	31.0599	66.5055	39.0549	54.7549	54.8928
ATP6V1H	0	0	0	0	0	0	3.31503	3.46922	2.51907	5.10326	1.9524	2.65517	1.62022	3.24207	2.28195	1.67326	5.93854	1.40306	3.67805	2.63351	2.57722	3.59359	3.4421	2.56244	6.90382	1.57241	1.82039	3.1901	3.75911	1.33638
ATP8	11429	4777.45	4999.77	10993.5	7080.27	5602.69	6768.06	5143.23	3554.59	4532.36	6490.46	3533.66	4544.2	8014.57	1494.48	5348.66	10068.6	3474.37	5142.35	2941.11	2145.84	6372.43	6577.43	1885.88	9055.94	4115.13	2088.06	10315.4	7680.62	2328.4
ATP8B2	0	0	0	0	0	0	2.50461	2.91372	2.71185	1.95669	2.66247	1.82877	2.61109	5.23654	2.73379	4.48165	4.87292	2.15159	0	0	0	0	0	0	10.0578	1.65867	2.17152	2.25379	2.76251	1.84602
ATP9B	0	0	0	0	0	0	1.59348	1.66081	1.27213	2.21673	1.8795	1.72617	1.69024	2.94922	2.30816	2.13655	1.97539	1.02941	0	0	0	0	0	0	4.68499	1.34157	2.03658	2.8664	1.71176	1.97359
ATPAF1	5.35385	9.92779	10.2528	8.39893	7.11317	8.61772	10.8545	14.7449	10.5718	17.1726	11.5638	19.2437	9.38786	12.4146	13.8202	16.3373	5.05877	19.4566	7.28187	13.487	7.06741	14.3837	8.77496	8.2818	7.91814	12.3268	6.99974	11.1132	12.7481	11.8754
ATPAF2	6.17648	7.5548	7.88413	8.73938	7.14299	7.73519	6.05645	6.16519	6.08115	6.4352	4.84025	6.74515	4.83162	6.39989	4.99972	6.86117	6.96213	6.07912	5.03377	8.15226	5.1492	8.54786	5.15398	5.56002	5.66052	6.16526	5.86581	7.5494	6.87869	6.21023
ATXN10	12.7039	21.2109	20.4236	13.4701	17.2892	18.2314	24.7215	26.3121	23.8076	21.4093	27.9575	17.9303	26.4691	17.6351	29.7433	20.3052	29.6448	19.4766	25.0551	18.5903	17.9615	16.9617	21.9284	15.474	21.4984	17.0132	16.1231	21.609	23.7514	14.6816
ATXN7L3	0	0	0	0	0	0	0	0	0	0	0	0	0	0	0	0	0	0	0	0	0	0	0	0	7.43773	1.23649	3.85359	3.08527	2.18232	2.34386
ATXN7L3B	11.5717	19.4434	17.6299	7.22915	13.2479	14.135	21.3487	23.3042	24.0555	22.0127	24.6008	21.6296	20.0288	21.9803	23.472	20.7393	15.0663	20.8515	22.2149	22.3632	16.3182	19.364	20.5165	16.5592	22.4659	21.0661	16.985	20.8542	18.3146	19.0225
AUP1	27.1419	22.5016	18.6193	27.6043	26.0299	29.7285	23.1414	15.8337	24.7581	17.5009	21.6422	16.6349	9.6057	11.0743	13.1112	15.9179	11.5154	14.4781	16.0123	17.9841	20.7947	19.9472	22.6091	3.47654	14.1712	14.2247	12.6857	14.9702	21.9108	10.9364
AURKAIP1	6.62308	5.23123	5.26013	4.52097	7.8916	5.60882	2.73044	2.65415	3.9592	2.78283	4.4016	1.23877	5.06161	2.43131	2.46189	7.2159	7.55188	2.97976	3.80562	4.88945	3.54753	5.30142	3.08442	2.98046	3.78273	3.95536	3.18458	3.71284	3.31469	5.04195
AVL9	0	0	0	0	0	0	1.62452	2.57138	2.34515	2.57822	2.78434	1.87213	0	0	0	0	0	0	2.83688	2.5856	2.49423	2.47474	2.10004	1.12004	1.94293	2.17502	1.6838	2.41025	1.98193	1.13156
AZIN1	5.51469	10.8445	6.49676	2.52256	5.62653	7.76003	8.08782	8.21328	12.0787	14.6314	8.95723	5.42768	2.36047	17.2045	7.70612	9.80552	17.7551	12.7067	15.6064	12.4712	5.37648	14.9846	15.1978	9.98254	13.0679	10.3244	9.94964	7.88972	12.6618	16.3061
B2M	13.839	34.8926	65.6843	7.07465	14.0984	24.0232	47.9195	28.9735	46.0907	49.933	36.7875	24.6585	24.8797	42.2493	27.2132	41.6585	138.988	26.9015	57.1342	52.5285	15.3227	47.7773	64.982	23.5234	98.5157	19.468	23.1835	34.4807	54.0162	19.3774
B3GALT4	16.3759	9.46501	6.84246	12.0504	9.20007	13.6493	10.0074	7.72573	8.1784	7.47184	6.29706	6.99285	7.60258	7.96761	8.13327	8.02833	9.80417	8.96425	6.79145	7.51696	5.08165	7.0383	6.24801	6.2246	6.44092	7.05684	5.19281	7.71606	6.04196	6.57656
B3GAT3	66.2132	40.8324	34.1233	51.9879	57.9061	47.8884	41.8853	28.4961	31.3597	32.7931	34.9248	28.6508	31.8156	23.5581	26.8682	28.6803	41.1204	26.9604	27.5611	29.8178	27.5016	30.6315	25.7071	24.0165	25.4332	26.5499	27.8513	28.8083	34.6273	23.643
B3GLCT	0	0	0	0	0	0	2.91003	2.06566	3.82614	2.94325	3.95558	1.25773	2.8819	3.31185	3.28125	3.31233	3.40596	2.26937	6.37102	2.53837	1.91729	3.07006	4.48395	1.55823	10.8441	2.33696	2.57487	2.62374	2.30287	2.20164
B3GNT2	0	0	0	0	0	0	4.24474	5.56784	6.16384	6.36889	5.41881	2.92838	2.26457	4.67263	3.6913	3.36776	12.8484	2.50681	5.47401	3.53816	1.61681	5.61831	6.1243	2.1442	12.602	1.96639	2.8816	3.94136	5.7617	1.45053
B4GALT1	1.65376	4.78395	6.53043	2.24586	2.14341	2.35167	8.02314	9.53231	8.02942	8.59839	8.71755	5.20708	8.78038	12.5448	6.3737	8.0789	7.25845	5.66362	17.7788	8.5031	4.8244	7.49843	9.6153	3.33028	25.7657	6.86573	5.58101	6.66946	7.88769	3.85198
B4GAT1	3.20585	7.26557	7.03223	6.12448	6.50454	5.35294	12.8606	13.0057	12.2524	16.302	10.691	5.39023	7.69818	9.93676	10.9909	8.77209	9.24092	6.96014	14.9482	15.899	5.10045	11.359	12.8295	5.72533	9.62036	8.11033	7.88103	11.5965	11.9858	4.12399
B9D2	3.91696	2.51323	3.61595	2.63767	3.47334	5.13683	2.18294	1.66376	3.14662	1.63859	2.46788	1.23595	2.31499	1.65612	4.15922	2.68138	7.24071	3.07398	2.71697	1.44695	2.10661	1.5837	1.79067	2.2258	0	0	0	0	0	0
BABAM1	15.0464	16.7255	14.4149	21.5306	13.7732	17.7955	19.1513	11.5188	19.5576	16.707	17.4296	12.0862	11.5472	10.5636	13.9716	15.3738	23.2437	14.2105	16.2139	13.6591	11.8852	12.837	14.2621	9.72913	8.75721	12.3149	9.59258	11.5864	14.316	7.39739
BABAM2	0	0	0	0	0	0	6.01871	6.84194	5.87563	9.2378	5.16669	6.75929	0	0	0	0	0	0	7.20482	6.54924	2.89096	5.47865	6.42532	5.89135	5.55921	5.82068	8.24104	1.59207	3.50296	6.69204
BACE1	1.64407	1.94019	2.77238	2.98539	2.90452	2.97189	3.45582	2.07875	3.57683	3.63116	3.02688	2.89062	3.54929	3.76041	4.02777	3.31887	2.3008	2.56601	4.04563	4.54633	2.29125	3.8421	3.88787	3.66389	5.40456	4.51999	3.53353	3.51678	3.09511	3.88264
BAD	8.86572	11.7859	5.47753	14.2117	10.9005	10.3487	7.74081	6.64769	7.57133	5.49263	5.93062	3.88382	6.4818	7.22285	2.13009	8.85825	18.3524	5.29371	0	0	0	0	0	0	16.0303	6.00843	3.40082	5.88632	7.63163	6.00354
BAG1	17.5937	27.8059	27.3689	27.7274	29.4349	32.5701	31.6543	30.2247	33.7089	29.544	27.1691	36.5452	25.8108	35.082	34.3059	40.4243	31.5432	30.8813	28.4558	36.9286	28.3422	30.0103	28.1103	47.603	44.7518	28.9999	59.4072	37.2548	29.6321	59.2916
BAG2	28.9136	36.2226	44.6728	13.4976	39.143	33.7611	31.8483	34.378	37.2321	24.8076	35.4969	47.5768	27.6831	29.1387	39.9222	29.5441	23.9263	40.382	34.0774	56.1439	117.359	54.2002	64.8737	96.4749	21.9233	44.4456	72.5188	31.0475	41.2739	73.1402
BAG3	118.719	140.081	330.263	68.8019	175.435	132.592	121.339	109.071	144.825	127.659	112.924	152.28	83.2496	83.1353	139.113	116.711	71.0485	131.559	117.065	186.151	141.935	177.805	191.081	307.394	68.8546	102.839	263.203	100.598	144.09	341.821
BAG6	0	0	0	0	0	0	0	0	0	0	0	0	0	0	0	0	0	0	0	0	0	0	0	0	10.8441	8.22912	12.8097	10.0605	13.4874	13.9451
BAK1	10.1741	7.15131	6.5864	8.66011	9.62924	4.61052	7.92244	6.60481	6.35916	4.69911	7.67926	4.24759	8.26094	5.2203	5.05155	7.2983	9.67056	3.61888	7.79508	4.99001	5.81316	6.8914	7.96228	3.6265	11.6212	5.36075	3.66142	4.81858	7.13919	3.80408
BANF1	247.469	278.492	281.857	453.853	384.941	300.113	227.783	187.831	206.229	217.112	205.49	154.844	188.644	188.46	261.036	263.252	262.066	189.859	190.488	267.392	203.501	255.007	6.0317	209.021	185.964	217.24	233.929	218.52	230.503	181.108
BAP1	22.1573	14.2808	17.75	13.5109	14.5321	16.6319	15.0574	12.7599	18.6477	14.6309	14.8147	15.56	13.5677	11.8426	12.5199	13.0792	14.1533	12.5019	13.7221	12.515	12.3321	13.8206	14.7446	11.1143	14.6201	13.7011	10.6776	11.8518	13.6978	9.61128
BCAM	32.7794	24.6538	47.9536	26.3763	29.3006	21.6047	56.2454	38.3964	46.1854	49.5971	48.0648	28.4672	38.8208	41.2748	36.0335	45.3747	112.916	28.2106	67.4033	58.1133	31.6976	62.7118	65.2611	27.3577	87.3356	22.6144	25.2838	36.0089	54.309	26.2784
BCAS2	4.38479	6.19185	4.26541	4.04556	3.88128	5.20461	0	0	0	0	0	0	0	0	0	0	0	0	4.94353	4.79444	4.41705	4.94796	4.12256	3.83986	0	0	0	0	0	0
BCCIP	12.2312	21.867	18.5084	15.3164	16.1502	20.7944	18.9109	13.3549	19.0184	14.2836	18.7694	16.6894	7.6605	16.1088	26.6723	20.4469	32.0001	19.909	11.067	15.3196	20.6215	16.8289	14.2555	21.4957	14.5002	15.7266	21.5325	15.5663	15.174	23.2051
BCDIN3D	0	0	0	0	0	0	0	0	0	0	0	0	0	0	0	0	0	0	0	0	0	0	0	0	1.97525	1.23954	2.04327	2.14151	2.19538	1.39379
BCKDHB	3.23151	7.27359	6.06149	3.13501	2.13592	6.77128	8.22995	10.4588	10.4157	9.33848	4.49501	9.00647	5.74084	6.05016	4.99982	4.56951	2.7841	6.37388	6.91269	10.6167	6.03647	9.02379	4.65663	6.77405	4.60748	7.28873	6.83153	7.62286	4.27674	8.09241
BCL10	0	0	0	0	0	0	2.19213	2.28182	3.39718	2.95539	3.5748	2.78063	1.90189	2.67761	2.58327	2.51105	5.8954	1.88197	2.84262	2.68464	1.66455	2.50502	3.23231	1.6028	5.14056	1.48733	2.39775	2.00145	3.48015	2.22464
BCL2L1	8.12588	6.33755	20.3592	14.8738	11.2744	13.6884	12.816	14.986	19.5513	21.5789	25.1398	10.2937	9.30356	8.81653	13.25	15.4078	47.8999	14.987	19.0272	17.7728	15.4342	12.3436	30.8141	10.1837	21.7089	11.6097	6.1358	16.4971	25.9683	7.10258
BCL3	6.69751	4.03006	7.66045	2.89136	3.65288	7.81704	6.74237	5.65493	5.21851	4.22382	5.63668	6.16533	6.17015	7.06892	5.6156	4.76415	7.05645	9.53661	6.53944	4.99007	4.58829	5.78671	5.78525	3.93923	8.99454	4.21344	4.93903	4.37091	6.38772	4.95111
BCL7B	9.79433	11.1933	21.3009	15.5236	16.515	15.7358	12.1469	5.53825	9.7367	12.7441	11.878	10.0499	8.64997	7.70816	13.7456	12.0684	16.1173	14.462	11.7266	11.1481	15.0667	11.5101	10.9403	15.6399	13.17	8.36642	12.7601	8.05829	12.0199	13.7918
BCL9L	0	0	0	0	0	0	4.30104	6.79722	8.49948	6.81315	6.23399	7.42992	0	0	0	0	0	0	9.08796	7.02501	8.47678	6.45534	7.43233	3.48853	8.80185	7.6131	5.60661	7.77207	6.48615	2.41029
BCLAF1	0	0	0	0	0	0	5.33748	4.30864	8.26242	7.44377	3.93532	5.46654	0	0	0	0	0	0	8.97692	2.95513	2.1729	3.3133	6.00446	1.18804	5.59496	1.62765	6.07697	3.74527	4.16143	3.06144
BCS1L	0	0	0	0	0	0	7.99541	8.08254	9.33447	9.41051	9.88095	4.60021	9.78572	5.60624	7.14447	10.6613	5.99869	7.25554	6.95024	11.4466	5.63788	6.50549	8.44377	8.199	4.40337	9.54228	8.35958	10.1919	8.39933	6.04198
BDH1	0	0	0	0	0	0	0	0	0	0	0	0	0	0	0	0	0	0	0	0	0	0	0	0	4.79424	5.80568	26.2429	4.87094	1.28355	16.6527
BET1	1.50267	2.92248	3.78667	1.06966	2.06442	2.42029	4.13262	3.38203	4.18683	3.67195	3.99089	1.52056	1.7278	2.84611	4.63279	4.85803	10.4095	2.37111	5.83023	4.36725	2.70923	4.29683	4.03937	1.31262	7.39149	2.1777	2.88696	2.39581	3.83156	2.48441
BFAR	1.28777	1.60754	4.57106	2.04922	2.90172	1.45122	2.95304	3.44047	3.25641	4.43121	1.89088	2.07783	3.58393	4.35023	3.90209	3.71843	5.09291	3.17239	0	0	0	0	0	0	3.91543	2.5503	4.87497	3.83668	1.32988	2.27969
BGN	4.98168	8.36935	13.125	6.49477	7.37732	6.34831	11.4322	13.2082	14.2998	10.049	16.1363	9.01461	15.4554	10.6123	15.6278	16.8313	60.8164	12.0524	30.6609	16.435	3.40821	19.2388	21.0086	13.3576	47.8054	6.11853	26.5412	8.36707	8.77235	10.8947
BHLHE40	12.3994	22.5832	48.6438	8.85663	11.1969	55.8863	24.5121	26.7709	11.2304	23.6547	30.6284	49.5366	0	0	0	0	0	0	30.9439	44.4115	30.0813	30.8886	24.2063	19.5422	22.6475	24.2525	10.4364	17.0099	16.888	12.8778
BICD2	4.28009	11.6749	14.4952	3.56663	5.38709	7.53666	15.0223	16.3945	17.3741	16.4146	12.6656	15.1862	12.0134	13.7938	14.7876	15.0805	7.48326	14.6486	15.8704	15.1115	14.781	14.5274	12.2943	11.9384	13.5349	13.1646	13.444	15.129	12.9684	12.1593
BIN3	1.33828	2.65882	5.59313	3.03526	3.43194	2.63472	3.76049	2.83367	4.68461	2.78282	3.21201	3.66724	1.93501	3.68934	3.05797	3.66764	7.45696	3.36058	3.03965	2.7546	3.32279	2.73821	3.07612	2.74265	4.7803	1.61902	3.69375	2.58116	3.36196	3.0607
BLCAP	36.087	44.9652	18.9594	32.0812	37.8695	12.843	45.7316	49.481	4.11795	14.5542	8.84318	63.351	13.0149	42.2947	39.9386	1.56331	2.36272	9.59705	13.7387	2.66899	29.9697	48.3721	41.0926	36.3984	10.6454	8.14677	36.2347	3.07211	43.897	8.43009
BLMH	8.99746	20.0544	17.6462	10.5263	18.7343	22.513	17.1843	17.9281	20.2924	15.1861	21.2711	20.334	14.049	15.8212	16.565	12.8333	20.044	20.4237	17.9773	19.4031	19.4575	13.8633	17.1181	16.8755	13.9038	20.5955	13.6878	12.6067	18.6745	16.4954
BLOC1S1	100.828	78.5412	63.1319	171.383	137.176	146.236	81.5744	58.0271	64.961	60.9492	84.6772	37.944	61.2655	51.0403	45.9828	71.7703	113.399	52.3669	53.9337	78.1719	47.6038	70.8175	64.2364	44.0226	51.5589	51.253	37.1044	57.4766	86.0062	42.3423
BLOC1S2	8.50006	16.9673	20.1315	12.8771	18.5535	16.2855	13.4117	11.3464	12.0647	11.8604	13.9949	11.5148	8.38595	11.8747	13.5483	18.3596	20.0856	13.6267	10.8336	12.913	15.9408	14.6568	13.3667	14.3864	9.61567	12.7957	11.3867	11.9115	15.0437	11.7379
BLOC1S4	0	0	0	0	0	0	3.39538	1.96712	2.43962	2.79362	2.18798	1.50069	2.50746	3.41399	2.87808	3.64256	5.29899	2.74404	3.59421	3.24763	1.56727	2.56011	3.61839	2.06153	5.87307	1.68117	2.14841	2.15341	3.22307	2.27356
BLOC1S6	0	0	0	0	0	0	0	0	0	0	0	0	0	0	0	0	0	0	0	0	0	0	0	0	2.08086	2.73697	4.08799	2.97804	2.36917	1.5022
BLVRA	1.20457	3.64588	2.00484	2.86953	1.71146	1.58114	4.35387	5.16215	2.24581	4.49716	2.85967	1.91834	4.26882	5.04188	2.33029	4.57936	4.37996	1.62241	3.87274	3.82333	1.82739	3.35168	2.34046	1.97065	5.71943	3.3309	1.69078	3.71211	3.00873	1.22878
BLVRB	41.3247	44.3785	33.8508	65.956	58.8672	47.5973	37.22	33.3268	28.8423	31.1275	25.0677	19.5973	27.7588	40.5735	35.7407	38.0402	40.1755	26.8493	31.9911	50.6577	21.1099	36.6539	30.2302	31.0013	26.8679	31.5852	33.0257	41.3078	32.2621	35.8634
BLZF1	7.70597	8.4877	10.584	3.54047	6.31247	6.7184	8.75739	7.81994	11.6392	8.87117	8.92387	12.3354	7.80143	8.77143	9.93896	9.86965	7.68988	12.4068	7.90645	10.101	9.29808	9.01258	9.63129	7.65914	7.18718	6.68295	8.47893	9.99564	9.7505	7.25791
BMI1	3.58346	10.1306	6.85288	1.68965	4.88256	6.58756	11.1803	8.1365	9.68308	9.19199	8.98031	8.54203	10.1355	13.2534	4.18724	10.0982	9.61011	12.0652	4.71519	11.8661	11.5175	11.4249	5.04759	4.65668	7.72698	12.7759	4.37619	10.5205	9.7319	7.36876
BMP4	0	0	0	0	0	0	2.1734	3.12351	1.32399	1.54419	2.60073	1.74382	0	0	0	0	0	0	6.88984	4.01612	1.54609	3.62163	4.87303	2.2059	12.6697	2.64769	2.54352	2.05724	3.06651	1.53655
BMP5	0	0	0	0	0	0	0	0	0	0	0	0	0	0	0	0	0	0	0	0	0	0	0	0	11.627	3.38992	3.52333	5.27019	5.69313	3.55573
BMP6	0	0	0	0	0	0	1.70347	1.55432	2.59643	4.05823	2.95381	1.5366	0	0	0	0	0	0	4.12226	3.64443	1.57755	2.20376	3.65467	1.22302	0	0	0	0	0	0
BMPR2	0	0	0	0	0	0	4.84728	5.6889	1.07439	5.31486	6.3618	8.08467	0	0	0	0	0	0	6.47129	5.39901	6.26062	5.63863	7.33468	5.35446	6.82859	4.44096	5.10812	3.50925	4.03392	4.75274
BMT2	0	0	0	0	0	0	1.95435	2.05206	2.37172	1.1102	1.94702	2.4492	1.38634	1.85589	1.97214	1.11074	1.22196	2.40516	2.09094	1.78039	2.41041	1.10851	1.37699	1.31651	0	0	0	0	0	0
BNIP2	0	0	0	0	0	0	5.12934	6.61344	6.27412	5.89365	6.13854	6.29074	3.80275	4.70711	5.66918	5.91886	7.17876	5.60236	6.63319	4.46018	4.67607	6.21961	5.34091	3.2378	6.17464	3.84692	3.87362	6.03375	6.12375	3.61325
BNIP3L	0	0	0	0	0	0	4.94208	4.37135	5.58146	3.77257	4.48877	2.55489	3.58603	6.2074	3.83291	4.15733	12.669	3.22873	8.91699	4.33572	1.30278	4.04277	6.72485	2.29433	16.6829	2.64861	3.28064	2.67007	5.56949	3.24252
BOD1	10.5346	11.8969	27.1334	11.2928	23.0224	15.076	16.9457	12.1818	18.1943	12.4251	16.3672	14.6791	14.0143	14.6556	18.1765	16.4346	24.0587	14.6231	16.5663	18.119	33.8385	17.7836	21.0145	19.9322	14.8515	12.6671	23.2171	16.091	19.7444	19.7756
BOD1L1	0	0	0	0	0	0	0	0	0	0	0	0	0	0	0	0	0	0	0	0	0	0	0	0	1.51621	1.01124	1.92972	1.66954	1.63379	2.02328
BOK	5.2341	4.88116	4.79616	4.77676	4.71237	3.21961	4.13485	4.23424	3.73575	4.3641	3.18812	1.39512	4.83301	4.90222	8.21847	5.25551	20.7677	4.47816	4.83031	6.36933	3.58966	5.86801	5.64357	6.14219	8.72852	4.18108	7.55735	3.63095	3.20677	8.75481
BOLA-DMB	3.21312	3.98493	3.28842	1.67234	2.32145	1.93926	6.59121	3.99382	4.13405	5.93935	4.693	1.11099	4.02649	3.38473	2.0873	5.03864	18.528	2.57176	9.95242	4.34509	1.10536	6.14888	7.12095	2.17814	17.0601	2.72998	2.18936	4.18868	4.64742	2.68359
BOLA-DRA	6.26574	10.5649	13.7066	4.47373	6.57262	4.97634	37.0602	21.3273	23.9999	7.48727	19.6112	8.96127	16.4472	21.257	8.16995	1.1253	54.4999	10.3318	65.1316	28.2011	4.55056	34.6356	28.8213	8.43304	82.9206	11.3273	8.1907	20.1685	22.996	16.9756
BOLA1	0	0	0	0	0	0	0	0	0	0	0	0	0	0	0	0	0	0	0	0	0	0	0	0	4.60259	2.86041	3.1384	2.0695	1.52865	3.09572
BORCS6	8.15437	6.45547	5.29921	7.43446	6.60734	5.14459	5.91727	5.5036	5.05661	6.52728	3.63274	4.19511	5.62217	6.0091	7.45622	5.34396	6.24088	4.58836	6.07634	7.70296	4.77642	5.4348	5.47377	2.58997	5.39141	4.60523	5.56281	5.95878	5.58103	3.00172
BORCS8	0	0	0	0	0	0	0	0	0	0	0	0	0	0	0	0	0	0	0	0	0	0	0	0	8.12801	1.70083	1.70726	1.38865	2.13684	1.2831
BPHL	0	0	0	0	0	0	12.0804	13.5017	9.07933	9.91551	5.21873	8.53636	8.30248	8.68784	6.03305	10.0744	3.21955	4.17584	4.95502	14.2989	6.65132	6.95179	5.84181	3.46411	6.649	8.31524	5.74614	8.69037	4.39011	5.07386
BRAP	0	0	0	0	0	0	0	0	0	0	0	0	0	0	0	0	0	0	0	0	0	0	0	0	2.97397	2.54589	2.76657	2.26862	1.17708	1.10025
BRB	0	0	0	0	0	0	0	0	0	0	0	0	0	0	0	0	0	0	0	0	0	0	0	0	64.967	5.90598	10.8781	8.89092	5.43533	11.9124
BRD2	0	0	0	0	0	0	6.36766	8.00261	6.67356	8.57896	7.98314	7.54614	0	0	0	0	0	0	12.5098	8.55564	8.67005	9.12895	9.63317	10.0649	10.5309	6.82937	9.11272	8.40522	13.8871	9.02466
BRD3	0	0	0	0	0	0	2.22043	6.93785	4.14735	3.80595	2.19029	2.24216	0	0	0	0	0	0	7.87307	5.21096	1.84789	4.76481	4.73527	5.22937	11.2463	4.28689	3.41933	4.04839	2.52439	3.93949
BRD7	0	0	0	0	0	0	1.10082	6.59668	1.7997	6.07346	2.61399	3.65367	0	0	0	0	0	0	2.66282	2.61064	4.41519	2.90526	1.34511	6.84179	0	0	0	0	0	0
BRD9	2.04204	4.38563	4.14233	2.26335	1.41919	3.10459	4.4398	2.09123	2.45603	4.98899	3.145	3.81279	4.12762	5.07941	6.45752	4.38547	10.6656	4.2333	5.55533	2.52279	4.21691	3.82344	4.00829	3.93937	7.2451	5.09791	3.51776	3.52272	3.76859	3.18784
BRF2	1.77552	1.9656	4.48334	1.65591	3.41602	1.73827	2.81692	2.81765	3.45489	3.66419	2.39597	1.86287	3.22466	2.33988	2.37541	3.17101	5.16707	2.21969	3.72206	3.82804	2.5578	3.57312	4.30585	1.70844	5.23605	1.25733	1.90772	2.53769	3.28022	2.25539
BRI3	32.6392	58.189	56.474	84.5191	76.7125	78.1016	59.2738	39.4115	46.3853	48.1429	51.5722	48.3018	51.7983	43.6714	38.2486	53.9354	65.9319	42.5498	39.626	53.4963	38.1689	48.0224	39.7751	48.1517	52.981	38.2619	38.6502	37.5451	52.387	48.6957
BRK1	13.2004	21.8562	24.1875	21.2906	22.9071	20.8115	20.3239	20.0566	23.2622	15.5478	25.6775	11.4775	18.6073	22.097	13.9553	24.9896	44.1841	15.7618	24.9608	23.2374	9.3439	22.0984	24.5003	10.6689	32.1206	15.9242	15.3559	20.8496	21.6516	10.906
BRMS1	7.01668	7.59962	7.34433	9.18942	7.60391	7.70492	6.69261	5.13029	6.49718	6.24811	6.09473	5.3148	5.14487	4.84213	8.64208	7.66411	13.306	5.70135	5.6574	5.20125	5.18116	6.88015	6.07908	5.00902	10.481	4.70414	5.73417	6.96061	6.61451	5.68666
BRMS1L	2.29931	4.07235	4.05737	1.05949	2.54197	2.33842	3.54423	4.36009	4.03861	4.0257	5.14761	5.06908	4.29509	5.95615	7.19383	6.28712	5.37775	5.80337	3.93922	3.78	3.58724	4.42063	3.89108	3.39052	5.35463	4.33679	4.33138	5.14863	4.15979	3.37995
BRPF1	1.30825	1.50248	2.93075	1.08062	1.21267	2.60669	2.2272	2.29448	2.86335	2.92016	1.25442	2.08094	1.74134	1.45297	1.33545	2.6723	4.18331	2.92098	3.61825	2.43744	2.41884	2.20371	2.28974	2.06474	2.99818	2.33796	2.62143	2.18702	2.54762	2.24212
BRPF3	0	0	0	0	0	0	0	0	0	0	0	0	0	0	0	0	0	0	0	0	0	0	0	0	2.78642	3.21202	3.83316	1.94316	2.6894	2.54844
BSDC1	4.38933	5.4967	6.87434	4.89576	4.4305	5.37261	6.36633	6.94015	8.37046	7.42769	6.03122	6.91598	3.37753	5.3521	5.87269	7.86175	4.31098	6.86563	4.68268	7.52176	3.15071	5.65106	6.07879	4.98864	6.56613	6.58802	3.39612	5.70994	6.90589	2.55737
BSG	151.844	170.764	220.086	394.735	209.823	159.195	336.958	217.491	300.435	220.872	248.647	280.74	155.807	161.973	182.008	158.909	222.468	118.62	269.159	267.273	242.981	261.458	267.405	113.703	191.128	159.701	128.749	300.015	290.004	92.267
bta-mir-11997	2.72475	1.41603	7.59996	1.22058	2.44151	4.22151	6.13633	6.03463	6.12768	8.95456	8.31071	4.83174	6.58884	9.67661	8.37876	6.30874	11.1542	10.5229	9.09891	8.16733	6.53969	5.06824	8.85484	5.51084	13.4762	4.58148	3.91592	7.19373	6.28951	6.2818
bta-mir-12060	10.3862	10.8404	6.30463	8.59531	6.43338	6.74805	10.3014	9.35748	8.72201	9.01083	11.3552	5.5303	12.0368	8.83968	10.2039	5.00827	1.06243	14.4556	23.6347	15.0367	27.4888	13.7001	12.3351	3.97435	2.23356	27.9188	2.63009	15.8247	14.2815	2.17548
bta-mir-1282	0	0	0	0	0	0	1.24622	2.13682	1.03638	2.45552	1.86121	3.27807	2.32536	4.05916	4.1175	3.22735	5.48058	3.24434	3.57428	2.02203	3.66819	3.03096	2.52755	3.09905	2.84769	3.1168	3.8571	4.6997	3.0152	1.9832
bta-mir-186	0	0	0	0	0	0	1.54434	2.73432	1.09749	2.7049	1.90631	1.55744	0	0	0	0	0	0	1.77022	1.46391	1.90974	3.67781	1.63039	1.15741	2.2572	1.45186	1.65052	3.0042	1.52788	1.1967
bta-mir-2350	0	0	0	0	0	0	6.94978	8.46744	3.94265	5.8849	3.45367	12.3646	18.7869	19.1323	41.4089	27.3567	1.33149	18.476	11.8976	8.61654	20.3454	27.7714	15.0009	28.0355	8.70789	27.5657	28.4934	31.3509	11.136	25.7729
bta-mir-2382	20.641	13.4244	7.33057	14.379	11.9888	15.8505	10.0647	9.23441	8.00454	9.39675	8.95667	11.1528	9.30232	7.9739	7.41699	7.26683	5.73111	9.7314	7.86248	8.56551	8.61447	9.54286	7.63465	5.64605	3.79573	11.2374	3.92872	11.0544	9.22585	8.92328
bta-mir-4657	0	0	0	0	0	0	1.93996	2.06417	2.48779	1.43277	2.32258	1.41403	0	0	0	0	0	0	3.47985	3.19978	1.4852	2.91618	2.22527	1.28126	2.40732	2.28541	2.68377	3.67523	2.05139	1.7737
BTBD1	8.90776	17.3117	12.013	5.32018	9.74591	10.6185	15.1796	22.6285	13.6875	20.0304	8.86249	19.4728	8.07014	19.9168	18.291	8.56297	11.5117	15.9108	16.3572	19.3314	19.812	13.9429	14.5444	7.10767	14.6619	23.8905	16.4528	19.1424	16.3804	4.19577
BTBD11	0	0	0	0	0	0	3.00126	1.88378	5.69312	2.04689	5.42546	3.93635	0	0	0	0	0	0	1.30373	1.2746	3.18084	3.81276	2.66493	3.083	0	0	0	0	0	0
BTBD2	18.8401	14.873	14.9506	13.3783	10.603	15.3639	13.6346	16.8496	17.4645	16.0711	13.4062	16.4301	19.6374	21.5005	14.6332	23.4309	19.6311	14.8297	17.8998	12.5703	11.7922	13.6382	16.8955	13.931	34.45	12.7031	13.8763	18.47	18.5983	15.0777
BTBD6	9.4232	6.76225	8.95139	16.0756	7.83699	5.64884	5.92352	3.6653	5.08049	4.93246	5.93557	4.22012	9.94272	4.92799	7.64546	5.18052	5.31883	5.05145	7.40265	3.43732	6.24607	4.52017	6.15248	5.52302	5.50867	5.23538	7.41453	4.61598	6.21846	3.9245
BTC	6.10109	16.6521	15.3447	5.47829	12.4142	15.2089	14.5881	12.8444	14.674	17.0825	17.0559	14.0736	10.0493	14.8585	20.882	15.5162	11.6293	16.9768	14.9954	15.4764	9.04933	12.745	11.1964	6.14086	7.97136	13.9419	11.14	15.8332	17.0374	8.75582
BTF3	81.146	71.7199	64.9378	26.8877	54.7867	74.4414	72.0356	59.5854	65.9929	61.2059	70.9193	57.5316	45.6904	70.3831	66.6556	64.4567	96.431	68.7916	62.1925	70.9798	69.0322	56.6052	66.7819	58.0755	69.5141	50.7228	70.5482	49.2901	73.6297	63.2972
BTF3L4	0	0	0	0	0	0	0	0	0	0	0	0	0	0	0	0	0	0	0	0	0	0	0	0	11.2533	3.23575	3.45203	5.33751	4.56095	8.20935
BTG1	7.74311	19.2676	32.8678	11.5969	15.592	43.9738	40.6912	37.6457	79.3782	51.4145	53.5982	28.0272	23.4191	49.964	55.703	57.5762	94.9022	90.8397	71.9454	34.5842	22.2953	29.8348	56.6166	24.3752	54.0326	17.4492	23.3335	33.4339	56.9309	21.1859
BTG2	34.0914	17.1188	51.3177	12.9075	15.9032	33.9163	18.7237	18.2263	25.7746	11.6875	27.8693	62.9151	10.7753	7.55475	10.0289	7.11786	3.33847	40.9742	21.9274	16.1019	35.584	27.5403	28.8682	96.3718	9.84048	11.9399	13.1955	9.33691	29.7088	29.3538
BTNL9	0	0	0	0	0	0	7.23775	8.07774	9.95188	8.1773	7.19844	5.98877	0	0	0	0	0	0	6.6438	10.0039	5.34329	9.11718	16.3806	5.69141	3.8488	3.04753	7.72043	12.689	13.7247	6.20185
BUB3	1.18008	2.26574	2.75504	1.61096	2.17436	1.97613	2.22813	1.37146	2.59943	1.43455	2.01891	1.24856	0	0	0	0	0	0	2.1693	1.91627	1.48078	1.81826	1.89437	1.0658	3.62314	1.84381	2.20921	1.75826	2.33375	1.84286
BUD13	0	0	0	0	0	0	2.21302	2.27174	2.47379	1.67566	2.0631	1.47592	1.27503	2.39486	1.7799	2.08632	2.83451	1.8502	2.43863	1.95329	1.89035	2.54715	2.328	1.02022	2.51601	1.51085	2.09734	1.96115	1.62349	1.39544
BUD23	16.3179	30.4648	25.2607	30.0068	25.6294	19.1569	21.8112	22.6739	20.6606	23.2227	20.3311	13.8345	16.6812	18.7899	20.8078	31.3334	32.3731	17.5684	17.6295	22.8457	12.4776	19.8823	17.0702	17.201	23.6042	20.1707	21.945	20.9185	21.349	18.8875
BVES	2.57452	11.0619	8.71139	4.61752	6.69744	4.11167	18.2997	15.6535	17.188	19.2579	12.906	11.9834	0	0	0	0	0	0	15.8303	15.575	8.32175	18.3796	14.1891	6.57284	4.4034	11.8752	8.18821	12.7003	14.0971	5.8559
BYSL	2.64807	4.53009	7.28839	3.35045	4.3121	2.16139	3.79499	3.31923	4.35867	4.22536	4.01796	2.50164	3.87302	3.45242	4.23112	5.64696	3.67187	3.8081	4.21539	4.41864	4.769	6.57545	6.23212	4.72617	3.82793	2.97853	4.25389	4.21069	4.96192	5.58179
BZW1	0	0	0	0	0	0	12.1247	11.0801	10.6587	10.5434	10.9152	9.01652	8.16393	12.9254	13.272	14.1277	20.4275	12.9226	13.2005	11.2395	9.67349	11.8993	12.0554	8.72552	18.2434	8.25726	14.6648	9.35884	12.1985	14.8977
BZW2	12.2746	34.2211	45.8249	26.8245	39.0727	18.7059	31.398	33.2951	15.2808	31.2987	28.2811	34.5573	26.1599	28.543	22.7457	29.8562	12.2248	32.1701	32.7892	37.469	6.77986	31.1456	31.6687	22.881	18.6427	35.2221	47.614	32.6352	31.9751	42.9711
C10H15orf61	4.36041	4.71694	3.17777	6.17164	4.90177	4.8641	10.749	5.73431	5.8504	5.66586	4.62146	6.82024	8.42829	7.74922	3.72311	8.89572	5.08369	6.30434	6.9655	7.04342	3.07049	7.6307	4.88824	3.45956	5.95071	7.25316	5.27255	9.17432	6.64614	5.05218
C11H2orf49	0	0	0	0	0	0	3.49212	3.67504	3.96914	4.14147	3.50872	2.66625	2.56698	4.00574	3.63441	4.457	4.79324	3.70619	3.54275	3.93477	3.29708	3.88794	4.35777	1.96573	4.11706	3.35119	2.80616	3.79303	3.78616	2.22322
C11H9orf116	3.78407	2.8118	3.76866	1.48605	4.57604	5.88897	2.56742	1.56951	3.39745	2.68624	2.35746	3.44051	2.23776	2.55002	5.5887	2.02508	4.91236	4.16613	2.82662	3.67531	3.57775	2.41578	3.15992	3.99751	3.89404	3.8533	3.16041	1.52184	3.0575	3.59752
C11H9orf16	16.1922	12.6486	16.2901	19.7182	19.2108	21.5575	8.41713	13.1398	17.8042	12.3104	15.0897	11.2988	8.43373	11.7865	4.94651	17.1713	40.4871	9.49914	7.45911	12.6899	7.77676	5.83876	14.2414	16.1296	32.8884	5.86062	14.4159	7.98502	13.6451	13.5744
C11H9orf50	3.09361	2.21742	1.2234	3.86453	6.2984	2.6507	3.18366	2.52743	2.50412	2.09462	2.2302	1.26016	2.38624	2.09184	1.73733	1.99976	2.74545	1.4389	2.22538	2.75013	1.61763	2.41202	3.84859	2.3672	1.78542	2.36348	1.26592	1.864	2.79243	1.2344
C13H20orf27	7.39517	6.61993	2.4743	3.00857	6.64323	4.0771	10.9275	8.65398	7.02338	5.52288	8.60627	5.78349	8.46185	10.6833	6.22542	14.0009	20.5526	9.18439	6.69571	8.29162	4.32729	9.93562	6.33461	7.20374	10.5061	3.63662	11.5002	9.70423	7.13704	9.78732
C15H11orf58	6.49922	17.1556	20.7606	3.4157	9.24228	11.0809	20.3396	22.1905	23.1423	20.034	23.0477	19.7864	11.0115	17.7355	18.8427	19.6599	25.2902	17.3617	20.3952	20.9705	15.1645	19.4955	20.5424	12.981	19.1051	14.0446	17.3151	17.6816	20.1538	14.7672
C15H11orf71	2.7552	1.58354	2.48113	1.76504	1.0214	1.7729	0	0	0	0	0	0	0	0	0	0	0	0	1.8544	1.49441	1.88312	1.42405	1.61669	2.21281	0	0	0	0	0	0
C15H11orf74	5.17152	5.38336	2.92659	3.04977	3.30265	5.0332	1.98214	1.84086	1.41998	3.10917	3.59736	2.21165	3.01176	2.57924	1.88474	4.24971	9.00912	3.03856	1.81505	2.98547	1.80463	2.85698	2.60702	1.03078	0	0	0	0	0	0
C15H11orf96	88.9768	26.5179	54.2664	23.9058	48.8803	18.6691	38.7638	29.5846	30.764	35.11	32.7095	28.8557	22.1783	27.9271	26.2507	24.1698	154.954	43.2422	30.1108	31.5547	32.5319	53.3849	60.9066	152.961	72.4846	14.234	33.5731	16.9698	45.1498	60.1288
C16H1orf115	0	0	0	0	0	0	3.65512	4.58692	3.78123	3.45926	2.40855	1.57598	2.44839	3.49423	2.77179	3.86462	10.5497	1.56639	7.73032	5.84434	1.13247	5.13613	6.93443	2.14934	15.6645	1.62052	1.74672	3.12658	4.66702	2.08316
C16H1orf174	2.0206	3.56244	3.83882	3.89029	3.45539	3.46848	3.2128	2.22344	3.30017	3.08498	3.13922	2.41869	2.90986	3.60597	3.36509	4.38784	4.50132	4.28793	4.43302	3.31368	2.71307	2.86469	3.96312	2.57554	4.84107	3.05877	3.29358	3.77259	3.78072	2.73071
C16H1orf21	0	0	0	0	0	0	0	0	0	0	0	0	0	0	0	0	0	0	0	0	0	0	0	0	2.12115	3.1205	2.38895	2.55972	1.80582	1.61668
C17H12orf43	0	0	0	0	0	0	2.11931	1.6312	2.64561	2.39907	2.2827	1.684	2.37177	2.79952	3.12923	2.81699	1.46892	1.47316	3.12026	2.40306	2.43532	3.05134	2.88331	1.4071	0	0	0	0	0	0
C17H12orf49	10.4165	11.9392	9.43104	17.1892	11.143	13.6384	10.6463	8.60401	3.06448	9.68961	12.2026	7.4084	8.27015	5.99203	9.77232	8.24206	15.3296	1.61381	2.67156	10.2145	6.70707	11.2899	7.77513	5.10707	6.55324	7.40766	5.45112	10.1712	11.0324	7.90336
C17H4orf46	0	0	0	0	0	0	1.99039	1.83535	3.04243	2.36483	1.88062	1.67589	2.46559	2.00999	2.99522	2.63278	1.0144	2.13666	0	0	0	0	0	0	0	0	0	0	0	0
C18H16orf87	0	0	0	0	0	0	1.89041	2.31836	1.44818	2.4418	1.43746	1.05759	0	0	0	0	0	0	2.09714	2.50021	1.38167	1.3092	2.13419	1.11786	0	0	0	0	0	0
C18H19orf47	65.4004	33.1954	42.8693	72.3134	55.4303	33.3551	40.2728	28.1489	47.0801	31.2871	35.2303	32.4834	27.8437	21.2171	28.7158	27.7535	19.4994	26.2441	28.8122	43.4871	37.9752	34.071	40.4082	23.8533	12.129	28.319	26.3582	28.285	37.7869	25.7699
C18H19orf54	1.96867	3.65464	2.60447	3.90379	2.63951	2.17457	2.35154	2.92429	2.91205	3.2316	2.48926	2.23477	4.12993	3.67532	3.28218	5.26546	1.72179	2.82512	2.80493	2.98586	2.73494	3.43425	3.80785	2.30934	2.48816	1.61771	4.15454	3.41072	2.52595	2.57705
C1orf53	2.83855	1.37269	1.63751	4.02341	2.18013	1.45702	2.98837	3.25526	2.83053	1.97264	3.62792	2.35755	4.53191	3.30289	3.66529	4.1727	6.69374	2.95873	3.76187	2.12179	1.89203	2.57366	2.87466	1.90577	4.9515	2.45306	4.06339	4.59023	3.6062	4.54266
C1QB	2.15085	3.75215	3.51195	4.33988	3.85362	4.5436	8.91009	4.76322	15.4227	11.1108	7.68267	3.43883	10.2828	15.2499	3.96363	5.33714	10.0695	4.7713	30.3134	4.18223	4.27304	4.66107	6.22176	5.34372	33.2766	4.98392	7.34603	2.81543	5.24117	13.7324
C1QBP	18.7552	40.1321	40.7462	38.7014	36.4315	30.4396	46.8465	42.178	42.4732	45.5765	41.532	36.3567	32.5223	36.0495	34.2294	50.882	33.3179	27.8419	34.8191	48.0896	32.1673	39.6119	32.6104	29.4461	28.4345	36.9202	32.1545	48.3064	41.5168	41.5323
C1QC	3.867	4.8909	3.51448	4.38809	4.3298	4.46065	8.82043	5.43261	21.0587	14.4508	11.1185	3.21571	16.377	20.8782	4.36498	6.68451	17.9969	6.29291	40.4871	5.37519	3.67678	3.47067	8.30607	4.78064	45.079	4.27504	8.94079	3.83397	5.65762	14.9823
C1QTNF3	0	0	0	0	0	0	0	0	0	0	0	0	0	0	0	0	0	0	0	0	0	0	0	0	31.2768	1.48102	1.87711	3.08414	2.54882	1.04726
C1QTNF9	0	0	0	0	0	0	5.65796	3.64058	7.10822	5.6621	5.13331	1.81436	2.41062	3.47444	4.59837	3.73867	13.486	3.42259	6.43096	6.84703	2.38714	8.92707	10.5101	3.16228	12.1522	3.57027	3.19108	4.78541	6.33482	2.75693
C23H6orf62	2.32652	3.81671	4.20391	3.63765	4.8661	4.27077	4.24675	4.72968	6.84701	6.08403	5.29211	5.02726	4.44374	8.63979	6.41639	6.90032	14.9643	9.5111	6.71506	5.19132	5.02928	5.21788	7.23895	4.19344	6.92369	8.08585	6.52183	5.53677	8.21279	4.60452
C24H18orf21	7.11104	5.35307	5.41026	5.17511	6.82255	7.26062	2.53068	5.80738	4.94396	4.59401	7.73544	2.39684	1.11813	4.56251	2.96228	5.15312	5.32396	3.9343	4.22291	6.49392	3.31747	5.27005	3.7258	3.72914	5.9875	4.80434	4.59997	4.87987	7.65956	6.0845
C25H16orf58	0	0	0	0	0	0	0	0	0	0	0	0	0	0	0	0	0	0	0	0	0	0	0	0	6.04703	1.76895	2.26325	3.0216	1.79789	1.92009
C25H16orf72	0	0	0	0	0	0	5.79293	1.19713	5.90775	2.24508	7.28578	11.5259	4.65905	6.23164	5.00351	4.49198	4.84347	3.26932	7.18931	6.83957	9.27591	1.31038	6.96999	7.61319	0	0	0	0	0	0
C25H16orf91	12.8813	19.3608	20.1573	13.3698	18.2238	22	18.0141	17.9503	21.5942	17.3985	19.9009	16.0804	15.9198	17.4563	23.375	21.5111	32.6928	18.095	15.8377	21.5756	16.5439	16.5741	16.2171	16.7174	19.479	14.4649	16.5079	18.9672	19.3342	18.9943
C25H7orf26	13.0496	9.92092	10.8152	4.25983	12.2907	6.59718	3.43435	1.90673	10.1549	6.63423	7.51198	1.91098	7.76959	8.49283	7.70563	7.45634	1.70302	8.02188	8.48003	8.57043	11.0194	3.17501	4.60486	2.00441	8.96871	7.23557	2.82105	8.51257	9.04434	6.35636
C28H10orf71	26.4459	11.7476	11.5885	31.1554	13.7716	9.26224	0	0	0	0	0	0	13.3115	16.7718	20.2425	20.7183	10.2488	26.7009	0	0	0	0	0	0	0	0	0	0	0	0
C28H1orf198	2.60823	7.10798	7.7061	2.02467	1.63051	2.21809	8.57813	9.50282	9.61863	8.33276	8.30259	6.99378	13.7131	12.0687	12.4262	16.1845	2.50109	9.68943	15.8177	9.12967	6.86462	10.6137	9.44728	10.5593	38.2708	6.08234	11.78	10.6886	6.25469	10.9659
C29H11orf24	1.29727	2.2379	3.58106	3.69288	2.50098	2.56619	4.06775	3.6999	1.78434	2.94386	1.27411	2.06382	0	0	0	0	0	0	1.16303	1.66698	1.91559	2.37345	1.90513	3.1325	9.37711	1.89812	3.08683	2.2776	2.07124	3.41564
C29H11orf68	23.9055	21.6486	12.9464	23.7833	17.0671	18.4779	15.9875	14.4583	12.8612	14.5807	12.2604	9.15037	15.6764	16.9406	15.7329	21.6341	24.9958	16.0212	21.8517	23.2502	9.90146	17.0834	20.8442	12.8212	20.3144	15.6534	11.8427	14.7011	17.5615	12.8649
C29H11orf98	1.09682	3.1196	2.65783	2.40398	3.20718	2.12708	0	0	0	0	0	0	2.25052	1.7996	2.2563	3.33826	2.55813	1.4673	2.20483	3.20323	1.23135	5.6985	2.14205	2.10856	2.70862	2.09856	1.79273	2.88581	3.11281	2.04557
C2CD2	0	0	0	0	0	0	1.46496	1.41759	2.02195	1.53968	1.91773	1.98081	0	0	0	0	0	0	3.12968	1.17568	1.72274	1.61961	1.59772	1.75853	0	0	0	0	0	0
C2CD2L	0	0	0	0	0	0	0	0	0	0	0	0	0	0	0	0	0	0	0	0	0	0	0	0	2.16211	1.35829	1.6991	1.34148	1.58827	1.29773
C3H1orf43	22.0833	38.0439	30.694	26.0581	31.6661	32.8555	32.7804	35.3319	35.1188	32.8315	39.0093	31.6969	28.9042	32.4783	40.5383	35.6271	36.7937	37.2318	29.1143	35.2369	36.2049	33.1302	34.4249	24.5373	26.839	34.309	25.3258	30.3685	36.3364	25.9589
C3H1orf52	4.58595	6.25532	7.39101	3.47001	2.46922	1.39481	4.89867	4.13211	4.4949	4.76775	4.62753	4.12247	3.75253	3.24749	5.77233	4.47203	3.19884	4.31926	4.04988	5.67899	4.62898	5.80374	4.97797	4.43187	4.1639	1.79769	4.28598	5.56856	4.6981	5.7644
C5H12orf10	7.44845	8.27543	8.98262	11.732	11.6815	8.49973	6.41155	5.65261	9.61923	6.4982	5.86874	6.32397	3.84579	4.99701	4.60449	5.6684	8.57495	4.20282	5.83949	6.02286	5.47021	8.06192	7.76986	3.9163	4.47396	5.2487	2.58297	6.04154	6.1056	3.12506
C5H12orf29	3.38608	7.26821	5.76547	1.74942	3.29322	2.83556	7.23715	8.67587	5.05874	7.24908	6.21951	7.43743	6.44158	6.75643	7.32448	5.36822	4.52568	7.2966	5.83346	5.77231	7.31668	6.44411	5.61677	4.86361	4.62991	6.93565	5.37553	6.08206	6.26551	5.99696
C6H4orf3	3.08513	9.06168	7.91548	4.91442	5.85998	5.72831	9.52701	9.42089	9.07313	9.5965	11.5475	7.19306	7.89827	11.167	9.85329	10.6343	24.2554	8.06737	12.4405	7.83684	5.53764	9.1826	9.74254	5.51998	19.3089	6.48487	9.05082	8.28392	10.028	7.67757
C7H19orf25	2.32428	2.73783	5.11283	4.16184	3.64414	2.34588	2.43004	3.4284	4.98379	3.3353	2.52427	2.0681	3.35627	3.24561	3.63868	4.16309	6.29605	3.04111	4.9023	3.76655	2.93813	3.99699	4.49937	1.80584	6.93943	2.11965	2.72637	3.84332	2.66121	2.91208
C7H19orf53	12.7292	20.8056	19.246	21.0305	24.0293	16.9688	18.1649	13.6826	16.4152	12.7402	16.0896	10.2801	14.7843	18.3155	10.6944	15.7926	39.3183	10.3465	21.8779	19.8748	12.54	14.4254	19.4902	8.58628	32.1661	8.22273	11.2348	1.07475	16.6973	11.3833
C7H5orf15	3.67873	8.82631	14.4183	4.49443	8.31419	7.31692	12.4715	11.3085	15.6471	15.6654	17.2016	8.1285	5.79655	9.83778	10.6271	10.9195	19.9844	10.0369	12.531	11.1439	7.18861	11.8961	14.2665	3.98865	17.0623	5.60205	8.39868	9.57939	15.2117	4.69248
C8H9orf40	0	0	0	0	0	0	2.20467	1.73513	2.07414	3.2666	2.10417	2.73726	0	0	0	0	0	0	1.54327	1.14358	1.58382	2.03483	4.06763	3.95974	1.37933	1.39012	2.30282	1.39629	2.7877	2.99652
C9H6orf120	1.71593	6.83107	6.30655	2.71136	4.74874	2.55046	2.69733	4.7126	7.00733	4.35686	7.22051	1.30351	3.36303	8.88712	7.81589	6.64008	8.88856	7.26167	8.28147	6.16711	3.57497	6.53582	3.30895	4.16857	7.74312	5.94459	6.67696	4.8426	6.92841	6.48431
CA2	13.4771	21.8949	30.9788	8.0863	15.7802	11.2954	23.1426	12.386	12.1104	13.4572	17.1079	21.5841	17.8621	13.0163	12.6423	9.82362	9.91151	16.9623	13.4962	14.6775	33.8451	29.2662	17.9563	16.5617	9.27785	16.4907	8.25548	16.0296	18.2972	20.2327
CA3	428.608	723.079	510.216	513.746	782.754	621.439	341.266	582.857	282.226	378.599	153.084	599.701	1168.21	869.242	487.634	390.954	509.813	331.685	163.919	555.841	127.602	141.123	233.016	805.132	443.345	662.223	1871.41	492.551	515.464	2663.66
CAAP1	0	0	0	0	0	0	2.85854	2.46545	2.24608	2.71774	2.5176	1.87753	1.49098	2.71021	2.26119	2.3501	4.47511	1.85733	2.84763	2.2259	1.46685	2.71457	3.21083	1.66237	4.96099	1.41937	1.94712	2.73092	2.71868	1.81222
CAB39	17.3196	34.2277	47.4427	8.39352	27.8572	32.3618	34.6608	34.0494	42.8403	32.9936	40.3941	64.9321	31.2281	34.8357	65.6777	37.9754	27.8477	78.3811	31.6643	44.0573	71.727	42.3177	50.6787	80.3442	21.4799	41.3739	53.8218	31.5869	39.4187	86.5557
CACFD1	7.61268	6.18278	5.15484	8.85493	7.03979	5.36813	6.7772	5.88323	3.70985	5.48814	5.96504	3.44082	8.1667	7.58072	8.71042	10.7168	13.5437	4.1983	8.31806	5.90361	3.14359	6.14349	6.47477	3.67799	8.84109	4.91833	6.53038	6.45092	5.21611	4.90744
CACNA2D1	0	0	0	0	0	0	20.8371	20.6593	13.8544	19.5344	4.73239	19.0924	21.9783	7.45787	14.3438	16.4417	8.34117	23.5994	12.2826	12.2878	13.2602	12.8713	15.7084	17.1119	5.89487	18.8729	3.92008	16.0812	5.94521	12.439
CACNG1	329.879	197.214	131.853	426.671	260.214	254.011	236.604	187.652	131.47	190.613	147.839	98.4789	208.195	156.461	149.489	184.42	137.778	148.125	191.565	217.661	121.559	220.087	173.434	114.914	67.0671	150.627	97.2164	157.582	160.227	116.763
CACNG4	2.5503	3.09985	1.6374	4.27095	2.12901	1.44069	0	0	0	0	0	0	0	0	0	0	0	0	2.28782	3.91792	1.29842	4.65156	1.47318	2.28712	0	0	0	0	0	0
CACNG6	11.7963	7.21486	7.24473	14.431	12.2053	13.1953	7.42104	5.78709	6.99884	6.5764	6.90098	8.00761	7.76953	6.00112	8.69729	2.01924	9.97796	7.53566	8.8611	5.5953	4.01528	6.29964	6.65451	7.47612	3.61597	5.91958	3.2037	5.44126	8.16847	5.74411
CACTIN	3.59753	1.63953	6.37049	2.03202	1.87704	1.61191	2.20784	3.60647	3.54956	3.92145	5.49944	4.15205	0	0	0	0	0	0	5.02436	2.99933	5.18678	5.34317	6.83936	2.56561	7.77485	1.15788	3.99934	4.29304	4.67951	5.02378
CACYBP	19.4335	25.4417	39.8549	12.8882	27.9693	22.2387	27.2874	21.993	27.9497	24.5477	27.9179	22.8669	17.8083	18.6728	35.5623	25.8744	40.0741	23.9692	24.1623	24.9141	28.7867	28.2383	33.0831	25.8454	23.8682	19.8886	31.7045	25.4747	31.0049	27.1376
CADM4	0	0	0	0	0	0	0	0	0	0	0	0	0	0	0	0	0	0	0	0	0	0	0	0	7.13244	1.47284	1.04779	1.72961	2.00231	1.2309
CALHM5	0	0	0	0	0	0	1.37871	3.57043	1.83501	1.64517	1.4119	1.60039	1.15583	3.1331	2.38699	2.09375	1.71929	1.00428	0	0	0	0	0	0	0	0	0	0	0	0
CALM	12.3849	8.0322	10.2381	4.97987	6.69499	10.6419	9.48292	6.62774	5.99834	8.40189	7.05021	5.53709	5.17795	7.57965	4.86924	10.3178	15.1967	6.68623	9.39746	8.76373	2.76364	7.7296	6.28554	5.39871	11.7574	4.91103	2.54377	6.13586	5.94286	6.224
CALM1	167.56	519.21	308.574	462.358	317.019	439.749	371.978	397.435	353.48	465.31	393.852	261.025	244.721	279.107	186.902	339.694	358.117	377.237	416.159	459.08	242.668	371.091	366.642	259.915	295.823	500.768	127.327	477.787	421.746	269.847
CALM3	311.302	247.974	197.929	210.782	216.712	208.153	215.795	182.693	188.964	183.945	182.149	131.224	248.072	151.285	140.589	138.306	79.5189	145.48	162.292	180.956	208.406	150.503	134.769	121.764	84.2643	285.545	94.666	179.002	181.884	108.935
CALR	23.5111	56.0809	81.804	31.2168	41.9136	48.494	70.3417	41.7145	69.3071	53.8949	68.2426	39.9464	42.8449	52.1645	54.1505	50.3246	155.513	43.0849	83.8443	62.9421	47.9278	73.1783	91.7728	47.2076	179.91	31.0888	50.141	49.7461	72.498	70.1055
CALU	0	0	0	0	0	0	6.25558	6.5214	8.72932	6.7845	7.44822	2.57623	1.30185	7.29713	9.54508	5.49069	11.3911	6.82913	10.3614	7.02542	9.04179	7.34293	7.57862	6.38034	5.88085	4.53826	10.2856	5.44084	7.70666	1.6481
CAMK2A	27.3097	16.5004	14.6056	25.2364	24.8704	16.7387	29.0925	20.0121	12.6212	20.764	11.913	18.9988	27.5938	26.302	29.7503	19.0956	7.03235	17.6585	19.1879	21.9957	16.36	25.887	15.7699	22.7305	11.9997	20.8014	27.8568	22.6818	18.2147	27.8882
CAMK2N1	0	0	0	0	0	0	3.52938	3.20203	2.69417	3.07672	3.26897	1.46375	1.46816	3.95367	1.93848	2.33008	15.8473	2.24854	0	0	0	0	0	0	8.29747	1.22624	1.84187	1.73591	3.33599	2.46989
CAMKMT	0	0	0	0	0	0	0	0	0	0	0	0	0	0	0	0	0	0	0	0	0	0	0	0	2.12983	1.09756	1.19788	1.05923	1.02141	1.15562
CAMLG	2.76724	7.8463	9.92744	3.38084	6.70883	6.55271	8.01929	6.17934	6.4409	7.845	6.73314	6.58739	4.72095	5.75681	5.24356	6.31826	9.03765	5.29084	7.39852	7.82364	6.34403	7.05139	7.07458	4.99122	5.97927	4.83618	4.73379	7.34682	7.78023	4.8384
CAMSAP2	0	0	0	0	0	0	5.13158	4.78224	6.68644	4.99431	5.0805	8.23272	0	0	0	0	0	0	6.02715	4.15358	6.43019	5.8833	7.27899	5.13528	11.4116	4.03594	4.58269	5.48986	6.5058	3.86424
CAND1	0	0	0	0	0	0	2.75094	3.36767	3.44576	3.8602	3.69169	3.05533	2.321	3.32992	3.03796	3.02599	3.44966	3.0475	4.92804	3.17108	2.33239	3.88761	4.11904	2.01192	7.17929	1.9532	2.9546	2.49207	3.38125	2.78793
CAND2	51.3194	34.619	31.7214	9.08753	21.6584	12.3	7.82166	2.12258	12.9857	5.42082	3.62188	42.0927	43.1311	5.7836	35.0516	7.15533	3.02003	12.3206	10.0388	4.85478	33.4078	17.9422	30.9341	32.8441	0	0	0	0	0	0
CANT1	0	0	0	0	0	0	3.72371	3.38998	3.93	2.80318	4.15746	4.17236	3.59527	4.75839	4.19322	3.63839	4.96347	3.14014	4.0703	4.46317	4.13502	4.81322	3.42749	2.88304	7.85192	3.79131	2.48903	4.37143	4.35142	2.44793
CANX	7.70048	22.1555	39.0399	7.23509	16.2422	13.4103	37.4922	38.5867	46.8507	44.4526	42.1986	43.6708	26.206	36.2732	50.8878	41.8433	29.4191	36.2632	52.7659	43.9731	40.8068	49.3972	50.7749	35.3038	53.2538	33.2082	44.0167	41.4619	46.3831	43.1183
CAP1	0	0	0	0	0	0	0	0	0	0	0	0	0	0	0	0	0	0	0	0	0	0	0	0	17.2751	1.02317	4.71593	5.12648	9.77686	5.65396
CAPN10	2.983	2.3886	2.9967	3.6913	1.26861	3.4223	0	0	0	0	0	0	3.16011	1.78875	4.02109	2.22925	3.59128	2.88122	0	0	0	0	0	0	1.78236	1.76724	1.66395	3.69244	1.70926	2.31408
CAPN15	0	0	0	0	0	0	0	0	0	0	0	0	0	0	0	0	0	0	0	0	0	0	0	0	2.87242	1.22202	1.93325	2.94273	1.77767	2.37755
CAPN2	0	0	0	0	0	0	12.8876	13.7868	16.5853	15.7423	14.4871	12.5652	11.8063	17.3531	20.309	25.3304	24.2398	18.0823	20.2875	18.1926	12.8055	20.2334	19.9237	17.9014	3.44826	12.6615	21.5706	13.0731	16.8033	25.5263
CAPN5	0	0	0	0	0	0	3.63136	3.74178	3.27442	1.59448	4.61769	1.47039	0	0	0	0	0	0	7.44898	2.3059	2.17196	4.05241	4.96066	1.78737	11.2358	2.83586	2.60056	2.11326	1.59291	2.01183
CAPN6	0	0	0	0	0	0	12.0968	4.76009	10.8196	10.5914	17.0281	2.99067	8.3146	9.20088	9.95003	8.77031	11.9775	3.44328	15.126	6.00206	4.94683	8.89988	14.5699	1.13871	33.033	3.78979	7.15302	6.12869	11.3108	6.73891
CAPNS1	53.5862	31.4628	11.5034	53.5936	54.8367	62.1533	49.0742	54.2898	6.90172	28.5522	20.2459	39.8383	37.1817	59.4521	42.395	85.1939	111.724	46.8857	24.9565	63.6597	37.6673	68.0513	71.024	46.8709	109.57	46.3897	40.4316	47.82	68.3157	33.3097
CAPRIN1	1.67142	4.74672	12.5381	1.77328	3.36786	2.31062	6.65962	5.75396	7.81715	8.54283	9.23567	6.90467	6.16668	5.185	3.63217	5.86244	8.60476	5.07792	7.40028	5.05242	4.62541	6.93333	7.61876	7.96995	11.5074	5.32599	10.4772	5.10009	7.59577	7.68417
CAPZA2	77.9536	62.2601	56.7953	7.15282	27.573	32.6892	81.853	82.9307	64.3015	73.1212	78.4299	64.5461	54.6516	55.9498	60.6693	66.6385	32.8547	61.3513	66.0754	68.8235	65.5356	59.137	66.1641	48.139	33.9456	65.7014	47.6762	55.3104	71.2106	58.9513
CAPZB	41.3049	56.3131	53.4418	44.4343	37.5363	40.3453	60.473	64.4133	59.2579	62.086	58.1155	47.969	49.5834	42.1127	45.1156	44.1387	29.0763	45.6669	57.6557	62.0873	46.4703	56.6001	57.4251	37.9892	29.6928	56.7233	38.756	47.8801	55.165	38.3884
CARHSP1	0	0	0	0	0	0	2.68545	1.3521	2.42653	1.25195	1.8823	1.58657	2.38105	2.18294	1.72838	2.56661	11.859	1.4856	0	0	0	0	0	0	0	0	0	0	0	0
CASC3	1.71659	6.90714	10.207	2.65756	5.45496	4.26952	5.72206	7.82019	8.90369	6.33339	5.20691	7.81511	6.46324	7.39843	6.64385	7.33598	6.17867	9.28391	8.36911	7.66621	6.27798	7.36928	8.92374	4.48569	6.72017	4.19551	6.9254	6.31133	6.93275	5.38505
CASD1	0	0	0	0	0	0	5.02007	5.35893	4.41354	4.78791	4.16708	4.90219	3.05508	3.54302	5.96883	5.04985	3.95104	6.36739	3.50299	1.84185	2.98886	3.82594	3.85918	3.43897	3.04345	3.33159	2.88329	4.06613	3.07708	2.65409
CASKIN2	10.1569	6.39567	14.4611	4.56294	5.24693	5.23561	10.632	11.8981	10.9432	11.1652	8.3844	8.27428	6.76555	13.2678	9.26999	12.2272	6.12173	10.1499	11.8572	10.6576	10.3197	11.6907	14.8804	7.75891	14.9212	9.8288	10.002	9.59184	9.3687	12.7264
CASQ1	1268.5	1034.68	775.089	1008.69	1056.66	831.765	865.454	880.446	708.652	710.829	950.044	491.23	1260.24	917.447	803.012	644.014	419.227	777.121	796.243	824.706	756.035	699.855	902.518	438.128	270.737	959.271	417.673	685.394	817.914	483.515
CASTOR1	8.84176	8.04813	8.50091	11.176	7.96061	6.67008	7.6107	6.22427	8.56319	8.82395	6.71871	4.35538	4.98009	5.75579	6.22742	8.87089	21.6429	4.8627	8.21838	9.50947	5.28027	7.88616	9.12132	4.81411	15.2507	4.8341	3.9809	4.85393	10.8544	5.44001
CAV1	12.8951	35.597	71.1842	7.94942	15.8382	14.6161	58.4004	62.8932	79.9959	81.2306	83.3846	36.3942	31.9965	65.3465	51.644	68.874	382.445	51.2291	91.9659	70.2928	29.5065	96.828	137.501	29.6843	214.672	30.4453	38.762	67.2734	146.438	38.0463
CAV2	0	0	0	0	0	0	4.70407	3.78987	4.73081	5.3422	5.33188	2.12741	3.47055	4.69285	3.56987	4.2081	1.17373	3.67171	9.3369	4.66139	1.76437	7.25897	11.5126	3.89925	18.5533	1.85727	3.22432	6.79424	7.20642	3.66804
CAV3	80.43	35.3002	46.7809	45.6089	71.731	68.3029	31.5227	29.2177	25.0278	29.3656	32.7775	21.4542	39.7508	44.4914	31.4321	47.1439	56.048	50.6828	29.5806	48.1705	27.0294	36.0552	42.2391	46.7483	27.0602	28.1609	52.0085	28.5092	41.1483	79.957
CAVIN1	53.8212	56.4232	107.772	31.0574	56.6906	58.8916	97.6305	42.9691	105.247	61.039	104.006	52.1331	93.8047	31.9842	82.4244	68.2616	354.413	82.2394	160.9	50.0073	53.2413	39.2823	176.266	64.8639	368.496	34.0655	73.2828	39.1017	144.606	71.7415
CAVIN3	27.5754	49.8081	75.882	28.6522	34.6663	28.675	48.8556	43.1782	56.9405	62.7575	59.361	25.9057	40.7452	61.3533	41.1661	74.615	328.564	33.8549	85.6718	68.6576	17.2079	83.1055	98.7863	25.5767	251.813	22.484	30.7388	51.5353	88.3687	33.6117
CBFA2T3	0	0	0	0	0	0	3.4053	2.26732	2.07549	6.28002	8.82698	14.4847	3.2245	6.80003	2.33037	6.1786	1.24328	3.29744	0	0	0	0	0	0	11.5486	11.2105	3.39067	4.42775	5.18177	3.90723
CBFB	3.32404	9.93942	20.495	2.02076	5.9001	16.4784	8.52229	5.59225	13.3199	6.14613	8.19025	14.8175	4.00871	8.89837	9.88838	9.65878	5.12435	20.6221	10.3058	8.16533	13.2494	8.93214	10.0968	12.0189	6.283	9.02113	10.9752	8.55251	11.0517	20.0272
CBR1	1.61596	4.61517	4.18123	5.20094	3.5114	3.82939	2.02222	4.82829	5.36226	6.14391	3.80753	3.16695	3.45791	5.9201	5.39316	8.02016	4.51009	3.40029	5.55872	6.51669	2.83119	4.3165	4.21705	4.02908	5.56601	3.50272	4.3984	6.30205	5.39615	3.48051
CBR3	2.71609	1.95173	8.16465	6.04138	4.97314	15.8787	1.99315	1.75462	4.10569	3.37807	2.8907	2.24283	3.25311	3.8733	6.65851	7.7372	8.64418	6.73451	6.4737	1.94383	1.22419	2.56244	2.63164	2.77803	0	0	0	0	0	0
CBX1	2.99166	9.44582	4.57656	1.31576	5.07109	3.55588	10.4328	8.55592	8.25796	11.343	10.815	9.55012	11.0348	13.6056	10.6907	12.0405	12.8846	12.8827	12.0282	9.49695	9.22794	10.6745	11.5262	7.73622	12.0244	12.4719	7.30182	9.32186	10.6158	8.4482
CBX7	5.07044	2.39432	4.92407	1.28658	2.54959	2.71113	3.80262	4.57348	4.19975	3.23263	2.80454	5.68035	0	0	0	0	0	0	4.46345	3.70106	4.50948	2.10431	4.80829	4.32373	3.67962	3.3643	4.11069	3.63044	2.12228	2.19207
CC2D1A	9.06736	6.08904	6.80908	10.9903	7.30473	9.45204	6.84167	5.74059	6.83698	7.18376	4.58378	7.86549	5.60907	6.29114	9.50071	9.71771	8.71967	5.96579	5.51532	6.62755	6.81067	5.86219	6.01107	5.67745	6.23109	5.97818	6.72143	6.61885	6.94023	4.74105
CCDC107	5.92384	5.89801	4.36893	6.61761	2.09833	4.93797	6.63383	3.57445	4.24334	7.25964	1.02465	3.80388	1.60975	3.89739	2.75228	5.53824	3.88016	1.70978	0	0	0	0	0	0	0	0	0	0	0	0
CCDC115	0	0	0	0	0	0	3.22075	2.89768	2.47996	2.97808	1.54181	1.49558	1.59587	2.99359	4.1704	3.46838	1.89761	1.50195	3.66188	1.24105	1.59332	2.62429	2.05622	1.20806	0	0	0	0	0	0
CCDC124	0	0	0	0	0	0	27.9795	22.868	27.8977	24.7997	24.7276	20.2638	19.1347	19.6881	22.9057	26.0388	35.5803	22.5524	0	0	0	0	0	0	20.2127	24.5865	16.1949	22.1187	25.467	14.7871
CCDC127	1.86464	4.31559	5.36483	3.45643	3.71392	4.4516	6.22936	4.1288	4.93426	6.33544	4.38098	6.96987	4.84011	3.96779	5.35353	4.5834	3.29775	5.57892	4.57697	4.47063	5.74951	5.468	5.35133	3.82845	4.43012	6.86722	3.05156	3.9215	6.39027	4.18443
CCDC130	4.27691	2.51704	2.45722	6.00917	8.5151	4.00718	0	0	0	0	0	0	1.9551	3.13773	2.58451	4.62678	9.86699	2.79586	2.39518	4.00664	5.10306	4.61723	5.59611	2.41295	1.95047	1.48776	6.34754	2.01943	4.48467	3.88335
CCDC137	1.74422	2.39924	7.21015	3.13231	3.26221	3.83314	3.56012	2.21501	5.10321	4.04331	2.24433	3.31566	4.08386	2.29038	5.85375	6.25068	4.80647	3.74776	4.3537	2.79348	5.20502	5.13095	4.26971	3.1747	5.56525	1.7622	6.11788	3.9891	3.57973	3.6928
CCDC174	0	0	0	0	0	0	2.09409	2.57331	1.73727	2.36875	1.8826	2.58677	1.88957	3.24257	2.28514	2.16035	3.22647	1.93661	3.1233	2.08221	2.40216	1.90584	2.48925	2.36611	3.46118	1.65981	2.06107	2.56742	2.38477	1.80199
CCDC25	1.77487	5.0545	4.37005	2.96767	2.32037	3.83724	4.64881	5.58214	6.5422	7.29121	3.91234	5.1118	5.07943	7.638	7.49981	4.8016	5.52532	4.3036	3.98591	5.82114	4.5853	4.87269	4.78406	4.08457	4.95503	5.77606	5.42789	6.80787	4.40308	3.85418
CCDC28A	0	0	0	0	0	0	0	0	0	0	0	0	0	0	0	0	0	0	0	0	0	0	0	0	1.38072	1.85905	1.20945	1.31697	1.41226	1.16807
CCDC3	0	0	0	0	0	0	2.38012	3.97897	4.26558	2.23996	4.84841	2.85723	5.11449	5.29108	3.74076	2.94838	11.0394	3.21306	15.377	2.64762	1.63078	3.52719	5.42542	1.82187	0	0	0	0	0	0
CCDC43	5.93015	16.9133	8.81129	5.2568	6.32807	7.53724	13.6132	16.8574	11.9004	13.8939	12.4348	13.0072	14.2338	17.732	11.6884	18.7059	8.99508	12.7937	11.2908	15.3824	10.4327	14.6351	9.42841	10.635	8.89957	11.8177	12.8015	21.2611	11.764	5.2439
CCDC50	0	0	0	0	0	0	1.87439	2.0622	1.55942	2.08461	1.5441	1.16432	1.42449	2.42788	2.3856	2.88815	3.46252	1.93278	0	0	0	0	0	0	7.09017	1.31261	1.78292	1.89639	2.36519	1.26144
CCDC59	10.2336	8.25564	11.3436	6.44971	8.99267	8.62522	11.3835	9.52743	8.77474	10.309	10.8826	10.3899	7.00378	9.6401	9.53201	12.4677	14.8176	8.77223	9.57002	10.2018	8.72727	11.1384	10.6403	8.75663	10.9478	7.18179	8.75254	9.94707	11.7505	10.8364
CCDC6	3.70775	11.3261	17.9006	1.71697	3.54482	2.95859	11.5122	11.3219	14.3112	9.17527	9.85193	28.7074	0	0	0	0	0	0	11.1343	5.00331	30.0757	9.02593	14.0041	6.6326	0	0	0	0	0	0
CCDC69	14.0266	9.77597	9.28753	8.31558	13.7633	11.6066	11.1929	13.2488	10.7345	15.1965	16.1577	10.9961	17.1985	16.9838	12.5252	12.3939	8.727	14.3401	18.3733	13.7162	15.5915	13.974	12.6852	10.0218	19.3069	14.1268	12.4506	12.4956	12.8071	8.73647
CCDC71	5.14873	4.75514	7.89179	6.1982	5.102	7.04743	5.62759	4.87931	5.24902	4.75813	3.99245	4.29241	4.2619	4.63569	4.28862	5.02702	10.0401	4.50591	6.89601	6.10517	4.22107	5.63054	6.06488	4.50228	8.23238	3.26783	4.35523	3.9311	5.79354	3.84721
CCDC71L	3.88766	7.17052	3.57691	8.78065	1.37258	4.75292	5.39879	7.7012	5.58406	16.3085	5.29678	6.74034	0	0	0	0	0	0	10.0964	7.22765	2.82413	14.1053	7.72292	3.61909	0	0	0	0	0	0
CCDC85C	0	0	0	0	0	0	2.62179	2.7005	3.45063	2.57459	3.26053	2.60687	0	0	0	0	0	0	3.0295	2.07116	3.2139	2.45831	2.90655	1.70604	0	0	0	0	0	0
CCDC86	10.8697	10.4896	16.8763	8.66579	18.8943	6.69603	2.24985	4.71278	8.29672	5.48214	10.4447	5.63551	4.52635	4.24357	6.95502	4.8848	6.85159	5.98184	5.08774	13.7506	17.3264	12.8081	20.6466	15.9041	5.65533	9.89337	7.27011	5.56823	12.2376	11.5989
CCDC91	0	0	0	0	0	0	5.46264	4.7634	4.68712	5.69706	5.04722	4.30247	0	0	0	0	0	0	5.46992	3.43393	3.89916	2.80533	4.19406	3.197	2.53713	3.88674	1.6924	4.86112	4.73088	2.05784
CCDC92	4.73615	7.32957	3.25763	7.1972	5.97571	6.59799	6.3803	4.90718	6.40792	4.55465	4.68542	4.06554	4.28341	3.45858	2.10462	3.40427	1.5039	4.20726	4.43496	5.24903	4.83737	4.29505	3.71082	2.74444	2.40597	5.83013	1.79597	3.04384	5.80395	2.02194
CCDC97	2.37071	4.61631	4.97382	3.19896	4.62221	5.07904	4.60065	4.54063	4.37129	5.38211	5.91171	5.74746	3.69992	4.87286	5.36233	5.68538	5.4503	4.99664	5.57557	4.73474	3.16073	5.49984	8.33283	3.46767	8.15907	3.38962	4.71566	4.63946	6.80984	4.54541
CCL14	12.1793	22.0389	27.9306	19.37	21.6802	16.4936	35.1391	38.6041	34.1663	40.9443	35.4833	16.1921	18.4781	35.5901	15.3316	23.9791	172.687	17.4427	46.557	55.5445	8.63342	45.1039	66.9883	17.4268	105.049	17.6135	9.72145	30.7516	53.2394	16.4009
CCN2	2.0242	17.7271	18.553	2.13335	2.47339	8.85169	19.852	33.5475	25.9151	24.2239	31.1008	21.2163	8.72557	16.1469	6.8442	14.5739	62.621	21.3352	26.9344	10.3133	5.8186	20.5273	22.9883	16.5532	43.482	4.52696	12.0287	8.39094	39.2688	16.0047
CCN3	0	0	0	0	0	0	13.7275	12.2921	13.1689	15.3525	13.0157	32.5802	12.5048	36.716	8.67793	16.2376	55.5083	18.2665	47.2242	9.21964	5.72422	14.5279	12.9623	8.3236	76.3981	4.21506	9.80402	5.86751	10.3092	7.12694
CCNDBP1	2.24377	7.58411	11.1583	5.79328	6.37074	9.01158	8.79038	8.7771	13.5375	13.4074	7.53917	9.17943	5.48499	9.72003	9.2389	10.5406	13.7973	9.12679	10.7485	10.1773	7.76836	10.3853	9.07888	9.83565	8.76499	10.6075	10.0491	10.5082	8.44882	7.76296
CCNG1	94.4332	136.637	122.474	39.6437	145.932	125.927	226.641	209.9	210.031	178.97	307.264	217.217	216.551	184.977	209.551	152.179	96.7187	231.817	176.458	176.166	224.786	144.137	175.638	167.083	78.047	216.496	120.614	146.622	194.381	132.505
CCNG2	0	0	0	0	0	0	3.1279	4.45068	3.19559	2.34337	2.35199	2.34689	3.51013	5.78615	4.19393	4.49977	4.15708	4.0332	5.13865	4.09938	1.20002	2.07376	2.47563	2.3721	5.39153	4.03067	3.50043	3.79001	2.43547	1.45989
CCNI	12.4282	22.0554	19.6658	14.1979	17.9989	21.3661	26.8571	27.7317	27.0971	26.8755	29.3757	24.618	27.6421	31.1443	26.9551	25.4368	52.1551	21.3692	24.9619	25.9445	22.9054	22.4073	33.4681	13.6751	44.7215	22.6957	14.0352	13.9332	30.4534	13.644
CCNQ	5.12516	5.26868	10.0363	4.52946	6.65225	5.45983	4.23489	2.18912	5.168	3.38564	3.86026	4.38131	3.37133	2.47335	3.71422	3.01081	4.81587	3.49505	4.23427	3.2575	7.08034	5.70371	6.81637	5.28256	3.70685	4.29103	1.9433	3.65928	6.63616	3.01071
CCNYL1	0	0	0	0	0	0	4.99825	4.97598	5.80146	4.8948	4.57791	1.47291	1.57177	2.24781	1.68498	1.61949	4.21717	3.54793	2.64464	1.76251	2.26803	3.63482	2.66918	1.53056	3.98296	3.2127	1.38341	2.09214	1.94711	2.5251
CCS	11.7017	8.25125	7.42592	9.79865	9.83753	8.25351	9.45473	5.80103	7.40086	8.15683	6.65265	3.67041	6.76574	7.22449	5.92103	7.99681	28.5	5.98377	11.5737	9.02311	4.70105	9.08083	10.972	5.68486	15.7898	5.64625	4.91629	6.79953	11.157	5.18807
CCT2	24.2379	32.4893	56.892	12.8193	31.3389	28.1643	32.8761	29.3494	37.5728	32.8986	37.8555	39.2423	21.1755	27.8651	50.1668	37.8107	49.1103	33.7478	31.5017	35.2851	51.3186	41.147	40.6386	53.5659	32.7767	28.075	40.696	36.0028	34.5794	58.7922
CCT3	28.8878	50.7	85.0421	45.4714	66.4468	55.725	49.2329	38.2345	53.6343	49.0748	51.3998	49.9715	29.9698	36.1241	68.5033	47.4364	58.0417	48.5502	42.5139	57.9954	54.7578	58.2892	59.764	70.3735	47.3996	39.9365	83.3048	42.9275	53.8458	72.9177
CCT4	14.2121	26.3893	39.2323	8.94651	22.62	19.1378	32.0872	27.6694	26.4913	29.7566	27.8679	26.5005	19.0122	23.6846	39.2268	27.8714	34.6924	25.8283	29.42	33.7611	28.0142	37.6087	33.7798	34.2244	32.0772	23.8278	37.3411	23.7482	30.1313	42.168
CCT5	15.4706	26.335	44.8065	17.4624	26.0201	19.3767	28.1264	24.7497	28.3405	29.7909	28.0877	21.7971	16.8177	19.5485	35.2669	31.8326	35.5865	24.6089	24.2575	33.7457	27.0428	38.4523	33.9236	38.4495	26.4357	20.5888	45.6376	25.2828	30.2186	49.0494
CCT6A	16.159	35.2344	44.7139	9.91385	23.6992	18.4273	33.6543	29.0154	33.2569	30.8448	35.1562	31.8235	23.959	26.0972	47.7563	32.5621	32.4845	34.6281	31.2404	36.5137	39.3906	44.2279	39.9854	39.8814	29.3518	31.8481	52.7948	34.1033	40.7171	49.3091
CCT7	45.1648	54.2118	77.9316	49.4617	58.1649	45.5853	49.6941	41.8343	59.6346	50.5073	47.6196	46.9821	40.5665	38.5996	55.2634	52.2215	59.099	47.4459	42.8042	52.4394	57.4007	56.1951	56.0776	60.104	24.8826	42.6659	82.4075	43.3089	48.9709	63.7826
CCT8	5.64842	12.0563	17.0422	2.2841	7.09841	4.43304	12.4308	13.7766	15.2187	14.6447	17.9702	8.02343	11.9189	12.7047	23.0281	14.2594	28.2667	9.30913	16.562	15.9974	14.8415	16.0893	17.0171	10.9267	20.0544	9.51632	29.482	14.1339	22.3992	16.2029
CCZ1	4.26816	6.4176	7.84925	2.52524	4.25249	5.0803	7.12064	4.94667	7.61496	7.7036	7.08349	5.97297	4.87111	5.87823	6.1983	7.8175	10.2322	6.88969	6.6216	5.9077	5.43668	8.28837	7.58218	4.12525	8.60873	5.55712	5.36078	5.85685	7.62753	5.53958
CD164	7.91689	28.501	30.0355	7.56124	13.563	16.147	36.3605	36.5044	33.279	33.4834	29.6996	26.9748	19.3677	35.0271	27.3161	31.0028	32.9784	29.1694	44.0068	33.7414	20.7577	29.8571	31.1338	19.8329	43.4771	22.2517	22.2401	23.1183	28.3578	19.4579
CD248	2.3305	9.42823	4.53324	3.77494	3.10717	5.55393	7.56552	7.90498	12.9281	8.608	14.3401	5.35064	17.541	21.3359	6.97238	15.629	27.5889	10.3491	29.01	4.36896	3.009	6.99278	9.3051	5.25988	58.3832	2.85038	6.74761	4.22464	5.79976	7.22904
CD2BP2	8.91796	13.822	6.92284	10.6655	9.30242	12.3659	4.31139	4.57938	3.6104	5.28683	5.55572	3.48161	3.71485	2.94596	5.15766	8.98057	9.64715	3.96768	2.59054	6.6514	3.16789	3.29825	5.21577	6.90405	2.71982	3.41332	6.08138	8.91744	5.87598	4.34956
CD302	0	0	0	0	0	0	2.93299	3.11356	3.60255	3.82571	3.94056	2.36929	1.88378	4.46334	3.66979	2.20066	8.4773	2.37659	6.60034	3.23272	1.51096	3.63921	5.6435	1.55937	10.7107	1.71601	2.24309	2.50731	4.04088	1.62423
CD320	5.54703	5.0929	8.33358	6.24195	6.3496	5.27403	7.72415	5.19547	7.2372	5.4795	5.29	3.84861	2.62348	3.20473	2.20839	2.91269	9.23921	3.0121	7.39435	6.66111	3.07182	5.5204	7.0782	5.05912	9.86593	3.32187	5.79619	4.6431	6.66682	6.04382
CD46	0	0	0	0	0	0	4.82006	5.72924	6.0944	8.10431	8.60787	6.45541	2.21862	4.8925	2.84656	4.24353	7.8515	5.06674	11.7555	2.65119	4.07287	8.65773	5.99758	5.47813	11.5344	1.9967	7.74609	6.80978	5.4006	11.6129
CD47	0	0	0	0	0	0	7.42755	3.20363	1.27164	5.82981	3.67334	3.42738	3.59409	2.33352	1.18294	5.98281	12.5275	6.77164	5.87652	8.86483	3.04705	4.29707	3.41351	3.01085	7.86635	3.67877	1.67898	2.32467	4.88139	1.47047
CD58	0	0	0	0	0	0	0	0	0	0	0	0	0	0	0	0	0	0	0	0	0	0	0	0	1.09903	2.53869	1.02312	2.0008	1.02192	3.15633
CD63	189.287	240.117	272.976	182.747	229.425	247.111	186.315	144.889	209.442	193.657	181.487	174.283	124.182	164.053	187.834	223.134	452.106	196.611	199.331	207.196	224.997	206.222	236.285	207.432	317.859	138.163	205.537	133.357	192.025	201.353
CD74	65.3769	44.5832	52.3736	46.8603	53.0286	38.8495	118.251	77.7245	96.6506	103.137	77.4566	29.2092	68.7586	76.5918	35.0289	82.3999	223.269	38.9753	217.515	101.967	22.7102	104.134	115.784	30.6238	303.473	42.2311	47.2117	53.5667	92.1775	73.6202
CD81	78.6829	140.005	133.328	178.896	90.7471	164.731	179.46	154.615	193.577	203.664	178.395	112.707	121.485	154.75	138.123	149.941	306.683	157.188	246.098	145.456	77.8247	154.302	187.767	75.5381	308.811	94.8832	78.8481	124.952	181.001	81.8245
CD82	23.8834	22.6134	18.8172	20.688	22.1294	6.6424	15.8513	25.567	19.0694	21.5785	19.6145	8.26923	15.5944	22.0274	12.6576	15.3761	55.0859	9.39851	24.1286	26.7658	9.31798	22.8483	32.6255	9.0117	23.1983	13.2876	6.96677	14.1154	22.5233	8.01295
CD9	13.0194	23.4332	186.062	3.83861	16.241	36.2439	33.1553	20.0606	26.5809	40.1899	26.9843	31.8811	20.0944	51.7242	26.7728	53.8965	119.061	35.5398	52.594	21.0784	18.1529	41.2124	35.1584	21.1829	136.078	9.29609	26.0433	19.9758	36.0157	27.9332
CD93	0	0	0	0	0	0	10.5664	14.5692	9.94371	10.0557	8.3427	4.51782	10.3616	13.0213	6.53915	8.94703	39.9143	5.90036	21.4576	16.226	3.37403	14.5781	18.7531	5.25619	45.6721	6.25221	5.22724	8.5412	12.058	3.49192
CD99	3.49838	16.2486	18.7792	3.39375	4.46678	7.24092	20.8151	24.6847	31.2086	32.1273	29.1104	14.7595	18.4737	40.8461	19.6675	27.594	81.5223	18.1145	48.9667	22.3675	14.2395	28.1324	37.7113	13.9105	72.5378	11.999	15.9608	18.6599	30.6659	15.0675
CD99L2	8.30951	8.61269	8.18415	4.50311	6.26045	6.48196	11.0072	12.5323	11.3857	9.78475	9.23287	8.75778	13.503	14.0009	11.5823	13.2875	5.84505	9.30465	16.1753	12.8229	10.1264	10.6075	11.266	10.1284	13.105	11.4254	13.675	12.1351	8.37674	9.44446
CDADC1	0	0	0	0	0	0	3.93845	5.48182	5.48571	2.82855	2.64903	4.83513	0	0	0	0	0	0	5.22225	3.05918	5.12512	3.41758	1.2279	1.67069	0	0	0	0	0	0
CDC123	9.24235	16.9143	17.2829	17.8875	16.7967	17.8209	27.0774	27.6615	30.9388	29.7723	19.9096	21.9399	19.1608	29.239	18.4998	30.5889	25.4781	21.3004	19.5832	27.2441	19.9803	22.786	22.0227	16.433	22.4121	14.2602	24.797	26.9688	25.354	13.2393
CDC16	3.6914	8.67231	7.9555	3.63949	1.23912	5.66752	7.20259	8.88612	7.39508	7.02978	10.4718	8.04169	4.39727	6.72588	7.48605	8.12051	8.71218	7.82901	7.56128	7.49956	8.57871	8.20517	8.86454	6.95558	5.25028	5.80882	6.52797	2.6758	9.11438	8.36308
CDC26	11.5221	8.14145	9.99337	5.51986	9.73925	7.43169	5.06799	2.7182	8.54118	4.03179	6.9992	2.81641	4.17255	6.6047	11.0624	8.50876	19.539	4.18875	5.02845	4.8903	5.39945	5.51897	8.44695	4.92137	7.9329	3.83726	8.15347	6.74502	7.38842	6.29699
CDC34	11.6107	11.3865	10.2082	21.7857	17.3347	13.5096	1.38161	3.51481	2.11027	2.51943	4.45521	1.95247	6.16838	3.69542	4.38591	5.24209	2.8252	2.59919	0	0	0	0	0	0	3.18681	3.87363	5.14492	5.83351	3.0713	5.74138
CDC37	47.4119	48.3359	45.06	61.6091	50.9571	53.6558	40.1462	36.1558	49.0914	39.7991	43.0595	39.9062	31.282	27.6464	39.5803	32.0634	33.4488	43.6248	33.3681	41.2449	40.0269	38.0828	39.1944	43.7039	37.4654	30.8921	35.403	28.7946	36.9156	36.1837
CDC37L1	1.02141	3.45513	4.04202	3.99443	6.16614	7.94175	10.0521	10.852	9.24299	11.1232	11.8292	11.5851	1.93096	8.35274	13.9395	12.6003	6.44992	11.2346	12.9892	11.0958	14.2504	10.5569	11.9097	12.552	5.99835	7.58199	4.9884	9.0389	10.4624	14.0772
CDC40	0	0	0	0	0	0	3.68692	4.0842	3.64093	3.85175	3.2516	3.20446	2.11011	3.6402	3.75367	3.73669	4.35592	3.04259	3.90855	4.63568	2.37181	3.81472	3.43178	2.50446	4.51446	2.75291	3.18772	2.86671	3.46317	2.76707
CDC42EP1	17.2651	12.1635	25.271	15.9166	19.1871	12.7932	17.5849	9.93131	20.8804	15.8271	12.394	20.8794	3.77162	10.9006	18.0566	16.4477	54.8629	10.5778	16.8045	17.2336	18.2202	18.5898	25.0666	16.0154	39.0137	8.76367	13.8398	12.0738	18.9571	19.3361
CDC42EP2	4.95465	5.71711	13.3703	7.8693	17.0615	12.9137	9.38357	6.03111	15.5753	5.87592	14.7881	17.827	5.84708	5.88915	8.2762	6.04877	13.8396	9.45511	5.45975	4.84033	8.84804	4.75767	10.0068	4.21302	14.9871	4.48367	6.37289	1.04072	7.50063	9.47529
CDC42EP3	0	0	0	0	0	0	7.90017	10.1386	6.98054	7.24656	4.89654	5.00614	5.36373	7.32749	2.70086	2.91661	8.17117	3.5161	6.64661	7.91713	3.45544	6.55602	5.44371	3.29891	11.575	4.0087	4.85236	6.91938	6.83937	4.30779
CDC42SE1	1.81334	4.02493	6.95872	2.21695	3.00768	2.47389	6.14734	5.36588	6.24317	5.90516	6.32737	4.77515	4.953	6.26732	5.83592	6.94604	14.7361	5.22126	8.63372	4.63113	3.25305	7.07442	8.0127	4.94003	17.4537	3.06258	4.68466	4.86284	7.08134	5.31648
CDC42SE2	0	0	0	0	0	0	2.56254	2.79801	3.84853	2.50315	4.98826	1.69428	0	0	0	0	0	0	3.65349	2.37473	2.0687	4.45964	4.31403	2.36461	3.5112	2.53819	3.52668	4.42776	3.14297	1.4488
CDC5L	0	0	0	0	0	0	4.70648	4.81062	6.64285	6.70067	3.33279	6.72918	3.99736	2.81732	6.01892	5.30879	3.32573	4.44775	4.76243	5.15839	4.96441	5.33739	5.90952	4.89078	5.62264	3.44966	6.46759	4.64418	4.78127	6.08335
CDC73	0	0	0	0	0	0	6.59066	1.51347	3.75623	8.83015	9.23796	12.646	0	0	0	0	0	0	7.55538	4.95676	2.32095	6.37678	7.13525	2.51504	6.18996	9.22504	7.28301	7.6535	2.55459	4.86815
CDCA7L	1.5484	2.49535	1.91477	2.80134	2.52456	1.82466	4.86024	5.24306	4.61466	5.04994	3.27548	1.55575	3.34762	5.0227	4.99196	4.8093	5.01758	2.9768	3.39234	4.34278	1.60009	4.62874	4.0439	2.03708	5.08385	3.89026	4.02697	3.42412	5.09717	2.39323
CDH15	8.25656	6.82941	6.1984	8.04621	9.0748	7.5991	5.28842	5.25775	4.01183	5.69647	7.00709	4.8332	5.2613	6.22006	9.71911	7.56839	6.05857	7.84617	6.75505	9.13065	3.94834	10.0799	10.2085	6.76109	5.16734	6.36487	3.92848	7.05032	6.55039	8.64461
CDH5	0	0	0	0	0	0	9.14472	12.1352	10.0915	12.7441	9.79278	5.2247	7.8934	13.058	2.33105	10.0459	25.8769	7.74583	19.8678	16.8261	3.86701	16.1736	23.7163	6.64664	40.182	6.21734	5.5012	9.57301	15.7515	4.64394
CDIP1	3.62128	14.754	10.5306	23.9264	15.1634	17.3429	11.179	17.5086	12.0366	17.7368	11.7223	14.2789	11.4395	13.4484	6.6129	4.18913	16.408	14.5757	11.4425	22.8306	8.0166	14.6737	11.4608	5.6609	14.4353	15.3886	11.4771	16.6246	15.6259	8.97725
CDIPT	4.88892	5.2232	8.42656	6.57747	6.00351	5.17971	7.03575	5.36264	7.05856	6.52923	5.76738	4.81229	5.32662	6.00961	4.33809	6.04625	8.08402	4.4709	7.03791	6.27407	4.61549	5.89893	7.70896	2.37472	8.22926	4.3359	5.24922	4.20678	5.37842	3.16255
CDK16	13.7128	13.8567	13.6627	15.6274	14.0466	15.4527	16.5544	15.6728	18.4472	14.2758	14.685	21.2922	15.0776	16.2745	16.8543	13.4022	11.8169	17.7224	17.084	13.7322	19.8937	15.1942	14.3329	17.3094	16.3398	15.0267	17.7925	15.1654	16.1684	14.8026
CDK18	4.5124	2.71924	2.29373	4.15204	2.01159	1.35224	2.71585	3.69781	4.56226	3.05257	2.78918	1.80191	0	0	0	0	0	0	3.18351	5.79164	5.26278	7.1169	2.90869	1.62783	0	0	0	0	0	0
CDK2	1.01702	1.6568	3.575	1.01533	2.15054	1.42679	3.32719	2.16641	4.53718	2.67868	3.60654	1.99841	2.68095	2.90136	4.29693	3.68939	5.54497	2.42144	3.90523	2.66807	2.97325	3.21186	4.19947	1.45657	6.13525	2.07411	2.43089	3.27295	4.58008	1.14915
CDK2AP1	25.6405	43.3123	34.9041	26.4622	43.4149	44.8589	33.6845	29.4006	32.8367	26.6785	32.9863	28.608	31.3536	30.6773	28.8059	33.6411	30.0267	42.3624	29.1751	37.5734	31.4134	30.1748	37.4569	37.0846	29.5093	36.1699	28.1047	27.1291	38.5269	34.9544
CDK2AP2	2.24952	4.09643	6.35094	6.901	8.26441	8.33389	6.50872	4.03637	6.49672	5.87988	4.36265	6.12008	4.19407	2.25391	2.55223	4.06353	9.16265	5.04982	6.22896	6.13208	3.24364	5.72755	7.66127	3.44774	8.0678	2.63614	3.81749	3.6404	7.81915	3.34859
CDK4	3.07018	5.0507	8.26902	3.90755	3.7695	4.92782	2.62487	5.11793	5.81919	5.28895	5.00127	3.67844	4.42937	5.27058	7.87604	7.18977	9.81937	2.82112	4.27956	5.108	2.57055	5.0433	6.04721	2.61374	11.9957	3.5378	2.37806	5.58177	4.65167	2.80907
CDK7	2.18239	3.76992	5.66673	1.21162	2.0272	3.25313	3.64597	3.02093	3.71701	4.17269	4.18161	3.53452	2.11277	3.05443	4.3204	3.21302	4.17618	3.54963	4.31549	3.16169	5.17405	3.05575	4.95247	3.58642	2.61462	2.77718	3.57554	2.93863	4.53331	3.37637
CDK9	5.48036	5.1654	16.1304	13.1143	2.45303	8.82019	13.0927	16.9352	8.63905	11.791	19.5699	15.8714	2.85223	3.78064	18.619	10.6771	5.89412	9.63504	13.784	10.9805	12.3262	4.68418	13.3679	3.17546	7.65834	11.1698	4.35237	8.07061	6.16245	12.3423
CDKN1A	18.3225	28.5207	80.5633	20.1514	69.8015	52.3567	50.1382	20.255	59.1398	53.9401	91.9294	51.9173	29.3847	23.5751	42.3316	42.3467	77.4379	59.4025	69.3249	21.4931	54.3644	33.557	135.651	69.8337	21.9759	16.9818	20.5518	21.1455	100.713	29.0638
CDKN1B	4.27897	11.4282	16.6224	3.24387	7.31626	11.8569	15.1969	16.5657	22.6215	18.1443	15.2681	18.5116	10.9927	13.874	15.0871	12.1813	16.6264	16.279	17.3472	15.2918	12.8377	13.1779	15.8104	11.0033	17.2932	11.1946	11.5962	11.7921	15.1156	9.27195
CDKN1C	5.23969	16.7671	8.56706	8.66267	8.50321	8.84936	23.0507	17.6128	14.8097	20.969	13.8935	9.55713	15.4923	31.3931	12.3981	13.7336	83.1525	8.08612	32.0515	29.9574	3.6039	22.2592	25.305	13.5036	73.5537	8.624	8.44394	13.0835	21.0954	14.008
CDKN2AIP	0	0	0	0	0	0	0	0	0	0	0	0	0	0	0	0	0	0	0	0	0	0	0	0	1.38653	1.28154	1.15442	1.11743	1.98351	1.35059
CDKN2AIPNL	8.12003	15.3004	15.5468	8.22125	12.5278	14.0246	18.756	16.5596	16.4763	17.4099	23.8796	12.6209	11.9136	14.1915	13.7418	19.5563	25.0157	14.7335	10.3812	16.3025	9.17674	10.0555	12.9943	7.6956	15.3976	9.97609	7.68215	11.4598	14.9467	9.81039
CDKN2D	1.51646	3.08643	3.44657	3.24808	2.02216	3.55519	4.05057	3.48522	3.53908	2.54161	2.98458	2.94313	2.48251	3.29439	2.99533	4.32375	6.42405	3.90437	5.64856	4.49252	2.79379	3.23276	3.31969	2.51928	5.00384	3.34259	2.35542	3.30022	2.18392	1.80249
CDNF	3.50054	10.9143	6.68246	4.26297	6.71698	6.07272	15.3616	12.9094	10.3548	12.6575	13.5175	9.4762	11.1034	13.7439	8.39554	7.70731	5.98931	6.65048	13.7082	14.9417	3.73878	7.73556	10.1708	5.29831	6.50505	9.89734	7.64994	13.1542	12.2894	4.76486
CDS2	1.14367	3.83103	5.44608	1.38516	2.34204	2.40865	7.00517	8.95012	8.04192	8.68332	7.30893	6.87166	4.83879	8.17982	6.56241	8.23298	12.2774	7.11461	10.7652	8.10368	4.21704	8.25691	9.05014	4.20083	13.1703	5.18105	7.15864	6.55305	6.99003	4.67606
CEBPD	32.3701	45.7843	256.098	75.9968	96.3714	145.695	39.5944	35.0669	197.083	71.5848	48.2178	49.6496	22.2457	29.2882	59.4091	59.9549	155.568	65.0756	82.4648	49.0146	141.211	76.7961	134.919	44.5091	90.5111	23.6001	95.7	38.6128	163.231	24.8264
CEBPZ	4.57418	7.03576	9.37696	2.07604	3.47573	5.59989	6.33319	6.5435	6.34115	6.83805	6.97109	8.37012	4.87739	7.22164	8.67071	7.001	6.31585	8.56618	8.15129	6.02121	9.32404	6.078	6.32779	6.69711	7.77712	5.31262	6.38429	6.95119	5.67045	7.112
CEMIP2	0	0	0	0	0	0	4.35962	4.98409	10.9083	5.42005	6.84835	9.81076	6.17237	6.52467	10.6246	8.84411	3.55023	12.7142	7.35178	6.77068	14.789	7.35752	10.468	8.6538	4.65215	5.23768	2.73693	4.85371	7.97905	6.46171
CENPS	3.41026	3.77431	3.3314	2.34408	4.17816	3.7405	4.11068	2.78476	3.51521	3.45973	3.25346	2.30397	2.57727	2.91513	3.16356	2.94854	7.25282	2.91442	2.69809	1.66878	2.07102	3.31502	2.90356	1.90814	4.14457	2.6763	2.19597	2.06151	3.31838	2.29131
CENPX	10.3259	9.79949	8.69987	14.6682	14.6089	9.27402	0	0	0	0	0	0	11.6442	12.5554	8.17166	10.5927	17.4282	6.98472	11.3192	10.8401	5.14102	8.47642	10.8299	6.42037	0	0	0	0	0	0
CEP85	0	0	0	0	0	0	3.47401	4.60169	6.27552	2.57269	4.14869	5.10996	0	0	0	0	0	0	5.25087	4.58944	8.50475	4.80622	2.83587	4.74639	4.16664	6.53566	9.78419	6.45511	2.86569	4.21955
CEP95	0	0	0	0	0	0	2.22113	3.3101	2.74678	3.14002	3.10988	3.5869	0	0	0	0	0	0	3.5062	1.95336	3.21071	3.00096	2.24037	2.7073	3.56304	2.41007	3.20876	3.0643	3.20507	2.98913
CERCAM	4.53467	6.46868	5.02753	2.94799	2.52467	3.39205	7.48547	5.66206	5.96033	5.46979	8.31365	2.15651	10.1281	12.4528	4.35969	9.76924	18.3098	2.1772	17.8784	4.39766	2.28702	4.20798	6.58448	1.86767	14.4034	2.94562	5.13196	3.64242	4.85174	3.37355
CERK	0	0	0	0	0	0	2.8583	1.58544	2.14771	1.88487	1.87626	1.30603	2.15189	2.65595	2.59837	2.55411	4.96208	1.92132	4.16039	1.97525	1.76352	2.35335	3.5893	1.93294	7.59978	2.20021	1.38388	1.85083	2.60911	2.06775
CERS5	0	0	0	0	0	0	3.85673	2.27764	2.81749	3.98662	2.16864	1.32393	0	0	0	0	0	0	1.30844	2.08367	1.27136	2.4765	3.81825	1.52502	0	0	0	0	0	0
CERT1	0	0	0	0	0	0	0	0	0	0	0	0	0	0	0	0	0	0	0	0	0	0	0	0	2.25083	1.13299	4.69757	4.11188	2.75897	1.16206
CES2	1.61628	2.77284	1.95113	2.23498	3.20426	2.45627	0	0	0	0	0	0	0	0	0	0	0	0	1.61694	2.65404	1.57579	1.94424	1.57065	1.76777	1.57776	1.34385	4.39752	1.51836	2.43836	1.85848
CETN3	4.21467	3.59947	4.6651	1.3759	1.87825	2.66136	4.48312	3.93576	4.25361	4.98596	4.4533	1.95186	3.9579	3.81049	3.44909	5.18392	11.0829	2.63272	6.08748	4.00163	1.78346	3.87178	3.94397	1.9745	8.06155	1.7024	3.72824	3.84362	3.96761	2.4205
CFAP20	2.11074	4.53871	7.52956	2.49921	3.45045	3.79875	7.7989	6.13271	6.64156	6.38687	6.91195	3.93437	3.08327	6.45206	4.80519	6.44252	10.8885	4.45948	8.02758	9.06537	3.63083	6.59683	8.1311	3.13298	8.27262	4.42605	4.03594	5.11202	7.61537	4.04174
CFAP298	1.97255	3.7836	3.59139	4.53243	1.77845	6.44505	3.47371	3.90228	5.47921	5.31672	4.23982	1.14031	2.76645	5.01153	5.12625	4.24274	7.03711	3.27924	3.8236	4.62649	5.08641	4.41711	4.73831	3.8806	3.02266	3.14962	1.7056	4.6067	5.62826	5.82717
CFD	12.3879	9.09825	7.03321	22.2421	5.73221	15.0648	12.9126	12.0919	23.5581	23.0925	15.4861	5.71309	11.3568	16.234	9.79608	11.7696	53.9754	5.15098	37.9202	29.9529	3.8404	14.8493	23.9163	8.75733	32.4845	10.6978	6.10076	14.3904	16.8542	14.0862
CFL1	19.8948	51.6944	73.5937	21.4577	39.5053	42.451	53.8556	42.0516	54.8208	57.3528	58.6475	23.083	33.7656	49.0135	33.1428	59.8739	269.631	31.9315	89.4936	49.1148	23.3553	66.0285	84.548	26.1471	209.33	23.5634	37.1698	47.4249	70.4231	39.0871
CFL2	73.2987	64.5221	66.9551	17.4817	49.2289	59.9854	82.4955	114.557	113.373	95.1461	87.8314	65.6135	68.6465	101.294	129.945	147.511	25.3223	158.593	73.53	105.853	79.3912	117.234	115.894	170.741	44.5983	123.184	229.343	100.63	95.9196	216.441
CGGBP1	0	0	0	0	0	0	2.1168	3.35625	4.8556	2.71763	7.61747	5.50157	6.55769	2.09739	8.64479	4.74034	1.28668	4.39688	5.08084	4.34692	7.91693	3.0727	4.09455	4.91314	3.06935	7.74057	3.53944	2.50562	4.94807	6.26858
CGRRF1	0	0	0	0	0	0	2.85791	1.95357	2.33029	2.42428	2.46487	1.92584	1.53958	2.32308	2.25493	2.8452	3.17017	2.11906	2.57441	2.22766	1.9318	2.78696	2.49567	1.74141	2.74153	1.41542	1.88419	1.98151	2.81614	1.99789
CHAMP1	0	0	0	0	0	0	1.9809	3.82857	6.68194	6.01754	3.31832	4.37482	0	0	0	0	0	0	4.9593	5.47829	3.58229	4.30307	5.20909	4.83734	4.21874	3.25991	5.41334	5.06465	5.19306	5.24752
CHCHD1	22.6403	38.5462	39.4045	38.951	38.6391	40.3573	34.3037	27.3758	42.2365	32.7158	34.1966	23.1027	19.8784	22.4305	33.3182	34.509	61.3772	24.4947	28.9674	33.5494	28.9718	33.8694	36.2687	26.1423	31.5154	24.9191	24.221	31.3206	35.9867	24.5006
CHCHD10	230.023	205.456	476.84	622.797	501.902	919.196	349.959	710.857	668.41	151.929	557.472	37.5483	446.45	448.127	121.994	13.4595	414.308	19.0713	203.457	894.254	413.493	140.711	573.248	514.866	276.056	28.5044	27.2901	260.395	60.4938	450.774
CHCHD2	171.577	242.408	236.505	241.867	252.055	265.41	277.184	212.235	239.24	236.322	204.171	233.719	165.015	173.286	195.423	186.825	201.733	160.308	183.59	242.884	181.079	247.889	189.855	164.179	130.186	187.124	146.294	234.189	249.63	176.216
CHCHD3	32.4666	65.089	68.3998	38.234	62.1879	74.7276	93.4603	74.0309	94.2298	77.0089	78.9264	95.0606	55.5021	57.6946	60.3272	56.0119	38.3318	58.7032	59.4008	80.2402	64.9663	75.1759	65.6911	50.3365	42.3171	60.5563	59.4911	78.36	76.0895	49.8498
CHCHD4	3.07976	6.22216	12.6312	6.63331	9.63969	7.56786	8.05465	5.23696	7.92873	5.25375	7.6189	8.46139	4.86545	5.56854	5.12275	6.74131	12.7414	4.70864	6.9068	6.77117	9.824	6.99726	8.51992	5.40759	6.6727	5.62329	7.75179	7.69069	7.68997	9.38939
CHCHD5	24.3142	21.1376	5.998	12.9794	15.0083	9.02695	23.8823	15.0889	8.13206	11.6266	7.64466	8.9237	17.2362	12.12	5.69721	10.7065	13.4819	5.59277	16.6108	15.4472	6.76077	11.1258	6.12305	8.53356	8.18802	14.8767	3.39884	8.56074	7.82383	7.60945
CHCHD8	3.28968	7.70861	4.89166	5.43595	6.2754	6.97148	6.04368	7.22595	6.1725	5.53043	8.0468	3.03375	4.7034	6.82438	6.68495	7.87646	11.6174	5.66538	7.04301	6.78515	3.89019	7.9815	6.95641	3.2853	6.27435	4.6483	5.93087	5.05926	7.27842	5.44433
CHD4	0	0	0	0	0	0	2.7974	2.09401	3.40395	2.80914	3.53963	2.09991	3.21701	6.85293	2.21375	2.6399	10.5069	6.70503	0	0	0	0	0	0	5.52332	2.10313	6.31864	3.63012	4.36715	2.5309
CHERP	2.18751	1.59371	5.59074	3.33595	2.46824	1.7707	1.95416	1.80813	5.28677	3.66138	2.29644	2.78881	0	0	0	0	0	0	3.77073	4.7314	2.62441	4.15551	5.19468	3.05081	4.47119	1.79469	4.84291	4.68393	2.57628	2.15842
CHFR	3.11302	3.68533	5.77899	3.36156	5.06497	5.27811	4.18924	3.96277	5.51743	4.81153	4.70264	3.95836	0	0	0	0	0	0	4.95646	4.2933	4.12532	6.08406	5.056	4.81853	4.176	4.91542	4.75162	3.72513	5.38732	3.19218
CHIC2	0	0	0	0	0	0	3.201	2.79634	3.03629	2.96219	3.11948	2.35624	2.00758	3.31802	3.01747	3.28724	6.87963	2.93708	4.64497	2.09033	2.38468	3.21791	3.81324	1.96874	5.80908	1.60078	2.51777	2.87481	3.38138	2.04889
CHID1	7.92258	9.29557	8.00814	9.12561	9.64547	4.8092	6.77351	9.36473	10.4271	6.52481	4.66264	5.28355	3.94606	10.7276	11.6856	7.51327	9.71626	5.16436	6.81216	12.0417	9.13258	7.02274	8.7884	6.91833	16.192	8.34437	7.50301	8.79185	8.13119	3.50936
CHMP2A	3.89885	8.00223	6.66796	12.6539	9.92898	6.6059	3.70896	5.11521	9.40679	4.03551	4.29595	2.06988	1.6358	3.34087	2.46655	4.16612	34.5614	7.54478	6.50929	4.33682	1.9688	3.97228	7.68011	4.98959	6.94078	2.66878	3.7892	3.1829	5.59801	4.19864
CHMP2B	1.89203	3.43711	5.452	1.36301	3.17164	2.06579	6.78857	5.07207	6.55131	6.15128	6.62822	6.348	3.68031	4.70777	4.32315	5.00289	7.47851	3.96398	6.02938	5.29453	4.11709	4.84539	6.0088	3.40808	7.87485	2.74909	4.18212	4.79508	6.05097	3.2755
CHMP4B	36.8993	54.0702	61.5955	53.7781	57.9178	69.0628	45.6079	40.9702	56.3177	46.9628	48.1667	51.7623	36.8619	42.8079	64.5053	60.4957	66.5027	60.6535	41.6722	46.8982	51.363	48.3843	46.2097	48.6863	40.6705	44.6366	48.2232	44.3681	48.9764	64.3065
CHMP6	15.3155	14.8056	15.3055	13.1986	16.8689	15.0564	10.6643	10.7434	12.5458	12.1718	10.7908	9.93486	11.0196	9.00084	10.2262	13.1204	13.8346	10.0976	9.57068	10.2038	10.1654	11.0636	11.8471	6.77267	14.3649	10.0581	7.92083	10.6599	10.4358	7.63401
CHMP7	17.1118	20.4992	25.1815	16.9036	19.7396	16.9412	19.1087	14.6475	20.8501	16.8273	18.0067	17.9184	16.4804	15.5297	18.3429	20.2615	16.0383	14.8889	20.341	16.4007	19.4673	15.6174	19.7882	11.6776	16.0581	15.7583	14.1094	17.717	16.717	10.9028
CHORDC1	0	0	0	0	0	0	3.79152	7.7888	4.43939	4.39222	10.2433	10.9347	1.60791	4.61976	3.37983	4.05854	3.21197	5.07014	0	0	0	0	0	0	1.44201	3.63474	6.31241	3.64163	3.16187	11.3666
CHP1	1.10197	3.06677	5.67139	1.95979	2.55905	3.55998	5.02708	4.77838	5.56683	4.1574	5.03041	5.95832	3.23986	4.19466	3.98085	4.09716	5.34712	3.71868	6.36242	4.81706	3.64337	4.18114	5.63082	3.84393	7.16032	3.17332	5.27378	3.8169	5.35688	3.64378
CHPF	3.79824	4.3481	7.13881	2.59453	3.27508	3.64437	6.2608	5.05979	6.07774	5.39313	7.43546	3.75616	5.39745	6.36678	5.55438	4.11923	16.5709	3.99158	11.9878	5.47383	3.51174	4.54	9.20897	5.43806	39.6995	2.48081	5.29773	2.33667	6.4375	4.57476
CHPT1	0	0	0	0	0	0	7.62261	4.9835	5.78273	4.04534	12.0801	8.07941	7.75952	1.9893	1.38541	11.455	4.92182	7.23478	3.63527	3.80993	9.5691	6.84622	4.43718	4.66846	6.30405	10.6845	8.58661	10.3203	6.36745	4.32954
CHRAC1	1.94891	2.90438	5.21622	4.81168	4.79864	5.24	3.08314	3.94979	4.7917	3.71871	5.26642	2.78612	2.49383	3.00559	5.47968	4.80581	9.77353	4.22495	4.54804	4.62902	3.83949	3.89453	6.67016	2.49917	4.73888	3.21486	3.34932	6.58991	5.81693	2.62121
CHRNA1	4.31371	9.23973	9.04974	2.37828	6.39208	4.11716	12.1162	14.2396	8.13932	14.3372	11.7629	5.4586	0	0	0	0	0	0	18.216	18.8255	9.60706	19.235	16.4194	14.652	14.0853	12.7625	16.9495	26.5377	13.2161	15.0211
CHST14	0	0	0	0	0	0	2.10701	4.67376	2.81297	4.33194	2.01762	2.6536	3.86336	2.57389	5.30976	2.30937	5.64589	2.69317	0	0	0	0	0	0	2.91533	1.90904	1.51016	2.10271	2.38028	2.7109
CHTF8	2.67699	2.66856	4.55469	2.84267	1.61957	1.85456	3.25293	2.26475	2.9911	3.58112	3.21107	4.23566	0	0	0	0	0	0	5.45749	2.23706	2.28819	3.10271	5.10926	2.31222	5.1305	1.76117	3.03057	2.9445	3.56817	3.65403
CHTOP	9.29484	13.4183	17.4481	10.9323	13.963	14.3396	15.0848	7.98614	13.9775	15.8038	7.60924	11.3878	12.0508	7.69652	12.8237	18.7804	15.6469	17.6284	11.6124	6.34765	15.2539	8.02767	14.7718	11.1077	14.7456	10.3647	10.4531	10.36	13.2371	23.0847
CHUK	0	0	0	0	0	0	4.25657	4.36632	6.27442	6.0023	5.959	5.74127	5.2677	6.21157	5.98384	2.83238	6.14529	7.07541	5.96444	4.1998	6.84576	4.70211	5.22125	5.57313	4.35048	4.34403	4.63396	5.68617	5.11586	5.01052
CIAO1	2.07602	7.76365	9.66812	2.37987	4.111	4.06041	8.81505	10.7981	9.78195	10.9825	7.62245	7.41599	8.75367	10.8368	10.9093	10.4994	8.92449	8.45694	10.428	9.602	7.78503	9.48493	10.7216	6.45665	10.2038	8.85612	7.8003	8.83117	9.40317	6.41383
CIAO2A	17.1589	22.2277	17.9226	8.34107	16.2652	19.4288	15.1558	15.4255	13.2703	15.2472	18.2673	14.5201	11.1186	17.219	20.6585	22.3883	28.3187	15.6197	12.9517	17.4958	12.9792	16.4122	13.8584	10.8336	18.0503	15.3219	12.8108	16.1833	18.9055	14.3996
CIAO3	10.601	4.68007	6.5199	13.3343	7.53909	7.26467	4.94626	1.85171	5.69604	5.4214	5.45711	6.01901	4.68417	2.47173	3.11103	4.97301	6.16139	5.7855	6.45671	5.73497	4.31706	3.94333	4.64666	4.05104	4.68866	3.88602	4.47115	5.0111	4.69548	3.29799
CIAPIN1	2.17411	2.04951	2.50916	2.56311	3.07684	1.58089	0	0	0	0	0	0	1.80742	1.1543	1.46192	1.68995	2.29397	1.06208	0	0	0	0	0	0	3.35385	1.33039	1.30258	2.03472	1.9168	2.31548
CIPC	11.7374	33.7876	48.9531	2.5758	28.1685	32.9568	17.9698	17.4952	39.323	21.6424	17.7037	41.9308	0	0	0	0	0	0	22.2673	24.5892	58.7147	33.4432	35.1265	35.803	12.4294	29.9125	26.7975	19.9463	21.4979	36.2643
CIRBP	0	0	0	0	0	0	0	0	0	0	0	0	0	0	0	0	0	0	0	0	0	0	0	0	9.70346	5.82242	9.7146	9.37627	2.66062	4.00381
CISD1	24.1207	28.4977	22.045	24.1742	23.1964	19.9078	53.8187	40.7091	47.4438	41.3837	41.9947	36.9268	30.8691	33.1742	20.7827	23.5439	23.8939	22.7562	38.7347	41.127	26.7536	34.7459	31.5451	18.1255	13.7215	26.6119	12.2839	47.0117	41.9793	14.7319
CISD2	0	0	0	0	0	0	4.21198	3.89263	4.25834	2.90571	3.24483	3.0455	2.68104	4.35088	3.7972	4.48513	1.39447	4.25965	5.03225	4.27796	4.57486	3.53431	3.65405	2.85011	4.85959	1.7295	3.45664	3.34857	3.05459	2.88937
CISH	0	0	0	0	0	0	34.9582	16.37	2.90967	15.1756	4.84276	6.01637	36.8417	20.1233	3.38203	12.6587	6.91411	5.99453	37.8478	60.3942	2.7491	20.6085	7.99705	2.84862	22.6515	27.024	1.4055	18.4107	8.09668	1.51202
CITED2	2.69164	14.2716	21.6527	8.6943	4.76057	4.67744	23.4335	24.8681	25.7248	26.945	26.8217	6.70275	14.2296	24.4127	24.3513	24.527	37.8906	14.0952	21.5578	16.7963	9.51985	18.6293	20.1368	13.2496	35.7388	6.82892	23.5167	18.331	20.7361	15.5439
CITED4	0	0	0	0	0	0	3.3029	3.85276	1.69569	2.8456	2.46935	1.3291	1.11826	2.46021	1.15964	1.69553	3.61114	2.00725	0	0	0	0	0	0	0	0	0	0	0	0
CKAP4	0	0	0	0	0	0	4.18792	2.93501	2.97816	3.59689	4.02918	1.37002	5.17027	3.51468	4.20064	3.85067	1.17489	2.08325	8.92013	2.94317	1.05137	3.37338	4.18905	2.60318	22.0988	1.57878	3.66175	1.28793	3.99482	4.28898
CKAP5	0	0	0	0	0	0	4.28932	3.44006	4.88268	3.47028	4.15424	2.65137	1.05084	5.14201	3.95379	4.48332	2.29873	3.30247	3.2311	4.03695	2.89087	4.57703	3.53108	3.5904	4.4816	3.24529	4.76535	4.50683	3.53476	5.59529
CKM	6851.25	4649.76	3653.84	8274.62	6633.68	8105.15	4103.38	4296.02	4302.58	4675.93	3522.36	3036.15	3913.29	2818.1	1481.51	2261.22	1670.4	3073.96	3496.95	4653	3872.04	4580.6	4063.88	2582.49	1048.21	3896.52	1984.61	2652.71	4778.99	2188.17
CKMT2	432.975	641.477	749.576	542.987	459.041	705.278	955.854	781.229	909.694	720.556	587.664	925.549	396.866	324.97	278.536	200.918	154.284	396.568	632.844	781.138	779.867	698.976	692.492	472.957	263.121	656.086	291.494	731.056	745.371	443.867
CKS1B	1.57621	3.32497	3.52548	1.39329	2.76432	3.62236	0	0	0	0	0	0	1.47225	3.73588	1.97194	2.56937	3.60574	1.04674	0	0	0	0	0	0	0	0	0	0	0	0
CLCN7	12.2524	9.4197	11.1407	10.2677	10.3504	10.2243	9.44791	9.7507	10.6217	11.3372	8.77636	8.51817	9.0686	12.3652	12.1926	14.0475	16.2476	11.0154	11.4871	10.076	8.42568	8.88921	11.3868	5.33199	10.1239	8.59239	9.75869	8.96826	10.5847	7.1332
CLDN5	29.3548	34.4973	42.664	22.0662	22.2256	34.3154	43.406	62.188	55.6453	45.7276	37.7421	19.6487	29.1358	50.6852	35.0594	29.6609	308.398	30.2135	77.6048	59.6907	12.0053	53.2649	73.8801	34.4609	146.174	20.263	15.2158	31.8492	52.0788	20.9283
CLDND1	3.33671	3.13804	12.5762	3.86727	8.10453	5.51358	6.70552	8.04494	8.01971	8.73899	6.0744	12.1269	3.93228	9.33779	6.64751	6.88506	19.8316	6.45158	9.70094	6.91267	7.25601	10.5392	10.8573	11.5973	15.9235	3.25122	3.6285	5.01255	7.7376	10.3746
CLEC14A	7.2963	11.0023	22.6118	3.63241	6.35122	5.7955	21.5838	20.7263	23.444	27.493	20.5956	9.66135	12.8968	18.0532	15.0506	19.0022	92.3829	10.2711	33.565	26.2089	6.76103	27.3705	38.8856	11.1167	76.7066	9.24009	9.13439	18.5003	33.8906	9.792
CLEC1A	0	0	0	0	0	0	2.35674	2.66593	2.76929	2.53649	2.0308	2.08917	1.26693	2.61622	1.89018	1.60025	4.45745	1.82199	2.89707	2.78497	1.15902	2.92305	2.77778	1.49679	5.4065	1.10946	2.08565	1.75883	2.31254	1.33742
CLIC1	3.02314	10.8853	17.315	2.39381	2.96642	3.6136	11.719	6.67758	11.3483	11.4207	10.3355	4.63834	4.98562	11.3304	5.35557	13.4432	53.7727	6.38846	13.2664	9.03031	2.46534	10.0163	13.5635	3.10758	32.3919	2.8035	5.88035	6.5578	12.269	6.20914
CLIC2	0	0	0	0	0	0	2.66886	2.52839	3.6671	3.87419	2.88581	2.11406	1.48097	3.14147	2.18192	2.90663	9.20094	1.91413	0	0	0	0	0	0	8.42702	1.00185	1.74297	2.83254	3.88284	1.76496
CLIC4	2.57825	6.04023	15.0464	1.47279	1.37095	1.16812	12.2288	12.8354	13.6607	18.9257	17.3705	13.5466	9.80738	15.8048	9.61711	20.8405	8.04262	13.2928	25.9475	15.9545	8.54349	12.6325	21.6483	11.0028	42.1017	9.72266	22.5309	13.399	15.4706	20.5558
CLINT1	0	0	0	0	0	0	3.79947	4.07768	7.72568	5.48503	4.77017	5.55608	2.56873	1.81072	2.39046	1.97317	1.4945	5.06231	5.84732	4.62707	4.79731	4.95922	5.34258	3.55343	3.17325	3.62767	3.62832	4.16163	4.47022	4.57054
CLIP4	0	0	0	0	0	0	9.16181	10.7794	9.29063	11.6061	10.0161	9.56131	0	0	0	0	0	0	6.78879	4.55638	8.01705	6.49872	4.60358	6.71343	2.32133	8.87082	8.61784	8.55065	4.98096	5.36709
CLK1	0	0	0	0	0	0	8.05632	16.8054	8.99014	13.4733	14.8427	3.79236	0	0	0	0	0	0	8.51487	3.53541	2.44387	4.62385	2.70339	3.89576	4.64365	1.83293	2.64034	1.3533	4.96101	1.76366
CLK4	9.09405	8.01862	6.49364	3.0025	1.76532	4.53995	5.20725	9.38476	4.8254	10.9151	11.3976	7.98774	4.03529	3.28097	2.79306	3.21468	2.00626	6.14696	7.80208	7.69329	2.0148	4.66347	4.08613	3.11805	2.85015	2.87939	4.34026	2.49604	5.65928	2.09055
CLN5	0	0	0	0	0	0	3.27125	3.24717	3.96738	3.28468	3.22464	4.07521	2.66383	1.89752	2.80882	1.94492	2.9758	2.9405	4.36491	3.10329	5.73446	3.58009	4.05582	3.60888	5.5336	2.24977	2.99935	2.24307	3.52828	2.78471
CLNS1A	3.7386	8.05617	9.29976	4.71402	7.51726	5.28596	10.1722	7.68081	10.1149	8.41863	7.14735	7.13895	6.82542	6.74807	7.95706	7.00839	10.5847	7.2085	8.66318	8.63638	7.0594	9.02782	8.98805	6.09809	8.1089	6.10078	6.74338	7.6078	7.54812	7.39714
CLPB	0	0	0	0	0	0	1.55393	3.03539	3.92492	2.54327	2.16486	1.23798	0	0	0	0	0	0	3.30084	2.85326	3.08074	4.2302	2.7159	2.184	1.82603	3.97767	4.92977	3.54718	2.35741	1.37553
CLPP	14.1367	13.9921	8.29625	28.4528	21.4718	15.3881	6.02675	11.3176	13.1322	14.1512	13.6685	8.08972	9.751	7.69177	8.42991	12.3228	7.32929	10.9438	7.56114	8.73727	12.237	14.5017	9.96025	4.58303	7.71042	12.763	7.32655	9.70434	11.3056	9.35801
CLPTM1	42.4769	30.9417	35.8772	46.8899	32.2997	40.2756	29.7051	24.9819	35.1307	32.4798	30.8875	33.9221	21.713	22.7412	24.8443	27.8922	20.96	28.8562	31.3887	27.2759	30.938	30.3667	31.8877	20.0272	26.4871	24.1735	21.6342	25.3699	26.8312	19.0146
CLPTM1L	8.93013	9.49838	14.3036	10.7737	5.70878	7.22786	10.8174	10.0942	12.0006	15.5536	11.8236	7.39424	9.92326	14.0021	10.0813	19.1668	13.939	8.38681	12.8772	11.1894	9.34894	16.7772	14.065	10.9176	25.3282	7.13844	11.3265	12.142	12.0594	11.2749
CLTB	71.6918	52.8432	38.0523	76.0401	72.3371	64.7654	41.8923	29.3886	34.128	36.4732	33.7675	30.6273	35.6545	27.3432	32.3463	39.6551	42.7757	29.2694	28.5472	37.4616	29.745	35.3527	33.3507	35.4232	31.687	37.4924	27.4872	32.6422	32.3771	30.5909
CLTC	0	0	0	0	0	0	6.29882	4.86496	10.589	5.89697	4.61189	5.29072	4.59644	5.68737	8.7897	3.45572	8.51543	6.55674	9.0719	5.69837	4.68498	7.67702	8.26163	1.89769	18.6895	3.84963	3.93532	6.08536	6.54762	5.94319
CLU	14.8167	36.5642	67.5349	29.8567	34.6948	19.527	50.8499	57.1268	43.6377	62.9197	63.1529	21.9639	61.7349	86.0114	44.0445	81.1201	203.862	36.7274	195.62	50.105	16.818	59.9903	57.1325	15.3805	338.041	18.5269	42.429	21.2615	54.599	21.4722
CMAS	4.82377	11.1661	10.6358	3.59247	6.41205	7.96292	10.7807	9.98964	9.71912	8.42186	10.5051	8.53547	8.18096	10.0885	12.8982	12.1137	12.6801	9.81175	10.2935	10.9306	9.42756	9.03432	8.75087	11.6	12.3278	8.90072	9.96471	10.1945	9.58992	9.31352
CMC2	29.1898	37.9559	37.8899	34.3506	54.3013	61.5011	51.4153	30.7971	49.4826	33.7364	56.3458	39.6349	27.8753	25.5309	34.6254	25.1265	42.2661	31.0699	29.3975	45.5248	33.4389	34.8224	32.0974	23.0148	14.5762	27.4267	20.5031	31.6435	46.6576	22.5799
CMC4	3.0618	3.76878	4.48626	3.91166	5.47882	7.55527	7.33554	5.55742	6.39284	7.60939	6.57241	7.29845	3.27099	4.00992	4.95501	3.16821	6.54162	6.927	3.75027	6.33381	4.55446	4.52074	4.19478	4.73024	4.63281	5.32116	3.91945	5.34979	6.87427	4.44478
CMIP	0	0	0	0	0	0	2.89778	2.91624	4.18238	1.78326	1.56973	2.0535	2.59768	4.21142	2.41683	3.38869	4.36977	3.05839	4.06053	1.84618	1.27053	4.10317	6.16288	1.52784	0	0	0	0	0	0
CMPK1	2.42344	4.85912	5.52826	1.45614	3.26232	3.71756	6.55137	6.4085	6.70098	4.28439	6.00265	5.99882	4.51532	4.94417	6.34333	7.14529	8.612	5.58538	6.05247	5.04722	5.14767	5.26041	6.49223	3.84911	9.63413	3.44509	5.38602	4.97928	5.09342	5.09738
CMPK2	0	0	0	0	0	0	2.76578	4.14036	3.36256	3.80375	2.87011	2.37868	1.28912	3.94078	1.89277	2.90096	8.83398	2.20309	0	0	0	0	0	0	8.19685	1.68954	1.45662	3.08721	4.42248	1.52724
CMTM6	0	0	0	0	0	0	3.2574	10.5988	10.2619	6.44919	10.51	7.85104	1.47022	5.75136	3.94718	4.50144	32.7043	1.66585	9.58557	8.95082	3.34081	5.74109	16.4719	1.05712	24.784	6.26747	2.3307	2.08019	7.87638	6.62556
CMTM7	0	0	0	0	0	0	2.99834	3.48492	4.14445	3.44034	3.3698	1.53206	3.1376	4.23601	2.06398	2.82629	12.1103	1.50645	4.25286	2.37099	1.09857	3.43667	3.87606	1.55035	10.7528	1.31814	2.40156	2.07614	2.81562	2.9542
CMTR1	3.94987	5.39315	5.92309	2.91797	2.82356	3.18846	5.69356	6.23075	6.31668	7.09607	6.70383	6.38157	5.80649	6.27388	7.28552	7.86027	6.49506	5.45973	6.51474	4.99126	5.25051	5.89928	5.80706	4.29841	10.6501	4.0507	5.74747	5.95402	5.62275	4.3655
CMYA5	32.9078	143.535	83.3578	60.4655	78.3186	117.405	119.839	181.574	147.482	179.2	131.401	273.739	152.03	156.935	154.934	154.979	33.6269	235.185	97.3153	117.802	177.623	111.273	91.5034	141.749	27.3307	231.216	103.648	172.868	103.278	123.344
CNBP	116.112	213.453	189.412	184.812	225.935	277.701	182.149	187.704	207.641	211.998	179.163	206.297	211.681	232.171	236.311	308.187	230.551	289.14	138.742	206.291	185.899	185.381	207.284	175.421	91.5571	179.091	148.725	247.187	210.984	158.063
CNEP1R1	0	0	0	0	0	0	4.75514	4.93654	3.83277	3.26479	3.53248	2.9045	3.08905	4.19401	3.83678	4.24013	7.12989	4.57609	4.67096	4.2561	3.53062	3.07101	4.85507	2.59609	4.87618	2.99114	3.18668	4.53315	4.27227	3.28701
CNIH1	3.50895	5.75038	6.3963	2.84047	3.79445	4.43434	9.45081	9.47073	7.26184	9.30406	8.59887	5.59631	5.78521	9.00969	8.86084	10.0926	12.9806	6.32372	11.3455	8.2391	4.64821	9.39476	10.2849	3.79895	11.5939	5.24242	8.78854	8.99461	9.47641	5.16913
CNIH4	6.71765	10.1514	11.7167	2.8049	9.03779	9.01394	10.2843	8.87298	11.237	9.00287	14.0245	6.00686	4.31899	9.52758	4.61044	7.62306	22.5485	5.39241	12.2252	9.10692	6.45076	7.25319	11.5107	3.9239	11.2739	7.68419	5.62812	7.48793	11.0095	4.86319
CNN1	6.18263	6.46545	17.3185	4.54403	13.7461	3.82502	10.9781	13.5436	15.8772	11.3385	16.9886	11.3766	10.5894	15.4154	14.2623	21.3888	58.5577	14.0567	11.1827	15.1075	16.0193	26.6822	28.0628	23.7232	27.9898	8.40378	37.822	11.8528	26.4805	32.7527
CNN2	0	0	0	0	0	0	3.88214	3.75504	5.05419	6.22107	6.26987	1.79994	3.10353	4.74315	2.86687	5.48845	27.4307	3.09453	8.19395	5.0696	2.01256	6.97298	8.872	1.96014	25.9649	2.73705	2.46571	7.11033	7.64567	2.97906
CNN3	1.95444	9.79408	10.8321	3.06382	3.29151	2.73072	20.9891	16.0666	15.7935	20.6129	22.131	7.92784	11.6724	23.2494	12.6511	20.6682	59.8518	11.5619	36.6643	21.3184	6.94192	22.4833	30.0294	7.55415	99.3626	8.30154	9.63506	20.042	23.133	10.3889
CNOT10	0	0	0	0	0	0	2.07044	1.78084	2.29465	3.25006	1.47236	1.60798	0	0	0	0	0	0	2.24592	2.09009	2.00639	2.47994	2.62349	1.45906	0	0	0	0	0	0
CNOT11	3.07271	4.30799	6.59185	1.93248	3.07023	1.63794	5.55474	4.17207	6.14507	2.81875	3.76656	3.28055	3.94635	4.31909	3.91052	4.78287	1.74439	3.15807	2.55743	4.66129	3.63906	4.68668	5.51402	1.51053	6.83574	4.5163	2.62295	5.30596	4.18156	3.92217
CNOT3	1.84139	1.57818	3.58811	2.35877	2.03507	2.17328	1.74878	3.19976	3.75184	3.54894	1.35627	2.83132	2.84304	4.06874	4.39851	3.53332	5.22365	1.9389	3.01249	3.29175	3.73245	3.69864	2.3007	1.25618	4.89197	4.44516	2.57488	2.06465	3.68995	3.59075
CNOT7	13.0964	11.4156	18.7228	3.431	10.3441	10.129	16.5257	14.0053	19.8964	15.4916	15.317	17.7198	13.8102	14.3822	18.4667	14.9022	11.6238	16.3197	16.4185	13.5347	18.9541	13.4734	16.0947	12.4931	16.1013	13.0118	14.3637	15.7004	17.5979	14.4678
CNOT9	2.61791	5.74742	9.9865	5.31308	7.76225	6.30711	6.75957	6.41476	10.358	7.28018	7.84392	8.63223	5.06808	7.09236	6.75766	6.15997	6.05874	8.45505	7.68441	6.33914	8.08014	4.56464	8.47771	4.45057	6.52771	5.90068	5.12758	6.48473	8.18299	5.69105
CNP	0	0	0	0	0	0	8.28752	12.2707	5.76083	10.8289	8.05437	2.69418	7.08488	14.1081	4.96226	10.5084	12.2206	5.85277	11.7613	11.9803	2.76884	10.8401	9.981	4.21072	20.144	10.3917	7.20991	8.73117	6.17446	4.91224
CNPY2	0	0	0	0	0	0	4.85703	1.34795	3.30881	1.51033	5.30858	2.50143	2.41683	3.47746	2.07528	1.99069	13.7423	3.43743	0	0	0	0	0	0	0	0	0	0	0	0
CNPY3	5.30736	3.71815	6.27195	8.08706	6.90776	5.24649	6.40636	4.00711	6.65482	4.88666	5.72253	2.88462	4.22684	5.69886	5.86346	4.7146	17.6721	3.72561	7.29893	2.2252	4.79837	5.76849	7.75195	2.93097	15.7476	1.85309	3.64882	4.6375	5.43777	3.21155
CNPY4	0	0	0	0	0	0	3.23349	1.3874	3.72709	3.43539	4.52791	1.52489	3.36214	4.27769	3.403	4.17324	8.85599	1.58163	6.84893	3.08255	2.19089	4.23332	5.08038	1.17197	13.2419	2.02636	1.51284	3.41601	3.29186	1.74041
CNRIP1	3.2199	4.35895	5.43863	3.1673	3.59253	3.27898	5.68391	5.41072	6.31862	4.91464	6.48618	4.64632	4.75838	6.52676	5.74019	5.27369	14.7671	5.09639	7.73226	5.72147	3.78656	4.33009	7.17909	2.97421	14.9915	3.03711	2.52605	3.31109	5.44489	3.59157
COA3	57.6943	64.2489	55.9034	55.9929	62.3892	79.0853	59.3424	53.0336	58.9869	59.6665	60.4442	51.0621	44.5054	47.6272	56.6646	50.0643	87.6744	40.4409	53.9774	67.6383	39.9072	58.8446	48.4319	48.3241	63.5206	47.9441	51.1193	60.442	58.6911	53.3747
COA5	5.66017	9.92764	7.55799	4.72232	6.96129	9.23077	10.2325	8.49904	8.48448	7.50352	8.71753	8.23925	6.41875	8.9126	7.94336	11.0329	14.582	7.35317	7.54379	8.69957	6.12876	9.04562	6.08713	6.42717	7.23838	6.75691	6.58996	9.20579	7.6673	6.7486
COA6	14.0972	16.2155	4.96234	5.59996	6.18574	10.6553	12.4783	10.937	11.7361	11.9559	13.6762	7.77716	11.0585	12.7895	10.312	9.79643	13.0391	8.39291	0	0	0	0	0	0	7.76486	3.36144	6.82261	14.8441	15.4169	6.26587
COA7	1.78491	4.3777	6.98807	2.24899	4.95527	2.86731	5.33721	5.39514	6.95763	4.69705	4.90587	8.11627	3.22744	3.06743	4.43773	4.58717	2.28144	4.34313	5.2907	5.85544	9.37968	6.17167	8.2858	4.37592	2.81544	3.82722	6.11446	5.0961	5.34165	7.93501
COA8	3.86856	6.3245	6.35776	4.95634	4.79579	7.5035	6.5131	4.94564	6.58385	4.89599	6.03973	6.07092	6.4555	5.98008	5.44203	4.74121	5.71467	6.00314	5.2269	5.6761	6.21362	4.38708	6.05073	4.98222	4.52068	5.54861	4.57946	5.46261	5.93269	4.80543
COBL	8.75185	18.1569	15.3192	7.19155	7.79344	8.03858	16.1651	15.379	20.2704	20.8164	18.1483	23.1298	21.5956	16.2319	23.98	30.2565	8.16326	24.3322	9.26672	14.8169	21.9328	10.6839	11.08	12.3471	5.56734	20.0839	23.3428	9.90582	14.8485	17.8443
COG1	11.0342	9.27272	9.60146	12.1707	8.14523	12.175	7.269	7.08529	9.4193	10.4876	5.79217	9.34645	7.89035	6.22792	8.69253	9.83124	4.52682	7.54308	7.78738	8.55429	7.11125	7.97171	7.80929	5.46657	6.99489	5.14611	5.70343	8.7161	7.10827	6.37356
COG2	0	0	0	0	0	0	3.37364	3.83477	4.83429	2.59409	2.96379	2.79374	0	0	0	0	0	0	4.04135	2.94218	3.82025	4.83362	5.00821	1.6542	6.02072	2.73518	3.86432	4.30013	3.67008	1.17152
COG3	0	0	0	0	0	0	1.73504	3.13371	2.32029	2.96326	2.6133	1.9381	2.63885	3.58204	3.19771	2.54138	4.20017	3.07967	3.5929	2.87354	4.40527	1.9901	1.14402	2.4947	0	0	0	0	0	0
COG4	0	0	0	0	0	0	0	0	0	0	0	0	0	0	0	0	0	0	0	0	0	0	0	0	5.50556	2.63532	3.80183	5.03838	2.806	3.53145
COG6	0	0	0	0	0	0	5.60578	4.94115	5.56989	6.20155	4.59677	5.06044	4.72852	3.78273	4.30581	6.32711	4.19509	3.30561	7.23503	4.28813	4.16337	5.43287	4.16363	2.85057	7.76006	2.61766	3.57066	5.22398	4.75256	2.74947
COG7	1.54075	3.08653	4.19676	2.97847	2.90359	2.79996	4.09161	3.72296	4.76496	5.29535	3.80054	2.70296	3.51932	2.71584	3.36955	2.84515	4.08854	2.82815	5.12579	4.28618	2.99619	3.61389	4.65423	2.6673	3.2316	2.39592	3.35785	3.63647	4.3599	2.52459
COG8	7.13549	9.69327	8.54768	9.76291	9.13449	10.8255	8.40845	9.35384	9.7694	10.4794	8.34709	7.21281	6.25257	6.49042	6.22181	6.07887	8.64856	5.08271	7.85761	11.5128	5.18578	7.97411	8.89037	5.39258	7.18536	6.57938	5.56745	6.21329	8.3024	5.87014
COIL	0	0	0	0	0	0	3.03126	2.89259	2.50004	2.18974	2.00139	2.17344	1.59247	2.17239	2.00583	2.77338	1.54509	2.40467	2.97503	2.40515	2.81259	3.06425	2.58368	1.94572	3.18772	1.39225	2.28303	2.5647	2.81297	2.69371
COL15A1	3.65449	14.0786	9.38557	3.43568	3.57186	2.61941	33.6609	34.4132	18.6955	38.1412	41.6796	7.08253	37.5114	49.9524	32.7016	19.8891	59.8675	12.0464	59.1015	30.9685	11.5103	30.7113	45.6639	9.47491	113.985	23.6682	15.5639	32.7816	29.9983	12.5762
COL18A1	0	0	0	0	0	0	5.19511	4.81732	3.30698	3.78363	7.31693	1.66832	4.36222	10.2379	7.44825	5.58206	12.0852	4.89377	12.8232	4.04154	2.01003	7.7615	6.44516	2.43464	32.5137	2.65221	4.96821	2.96019	3.98852	2.46426
COL1A1	9.12279	15.3965	28.3714	4.17347	3.77151	4.13081	129.778	194.414	95.8317	69.47	183.562	19.0481	133.045	160.494	57.445	93.8082	25.7087	20.6684	196.763	34.5464	26.8164	46.0495	74.7918	19.7249	153.831	24.3421	54.5804	15.6757	58.3964	25.3705
COL3A1	21.6511	144.775	172.868	11.1079	30.0252	18.9964	429.035	357.722	237.002	207.051	388.636	34.5874	561.478	755.123	188.671	689.728	491.735	66.2332	1173.28	93.1963	88.8112	147.421	228.936	54.606	954.357	52.1854	137.558	71.7454	155.779	157.716
COL4A1	14.22	36.1894	86.1729	13.8529	26.0488	13.7939	109.35	69.0394	118.661	99.9584	157.594	36.3184	117.315	97.1418	164.249	117.283	47.3685	77.2764	223.528	77.0217	61.2092	147.387	270.141	69.1321	532.758	50.2443	80.5682	113.183	207.433	79.5985
COL5A1	0	0	0	0	0	0	13.3445	11.0891	11.777	12.4953	22.0065	2.9854	20.3924	20.0246	13.5826	17.2698	19.8729	4.99954	43.8589	7.70483	5.53785	12.6419	18.7515	6.35302	82.9241	5.87626	11.9813	9.18123	13.5687	9.47234
COL5A3	0	0	0	0	0	0	0	0	0	0	0	0	0	0	0	0	0	0	0	0	0	0	0	0	20.5418	2.88112	7.58208	5.3098	10.8058	4.91702
COL6A1	26.3426	87.8993	115.148	40.5606	42.9537	43.5939	127.537	95.4606	117.329	139.271	134.002	47.4766	137.452	226.806	122.408	206.035	289.52	62.329	268.443	89.701	58.4778	139.014	177.133	58.7916	534.496	50.688	108.324	104.643	116.691	84.5825
COL8A1	0	0	0	0	0	0	2.15358	2.85259	1.49733	1.40545	1.24241	1.10292	0	0	0	0	0	0	21.0194	2.81832	1.35405	2.06015	4.21831	2.80417	0	0	0	0	0	0
COLEC12	0	0	0	0	0	0	2.56213	3.84313	2.89412	3.88241	3.50914	1.95913	3.2261	5.71058	2.23028	2.71974	10.2001	1.86224	0	0	0	0	0	0	17.6385	2.14261	1.59444	2.5669	2.72297	1.70008
COMMD1	2.22728	4.74012	3.39034	2.19945	4.65013	3.07216	4.66423	4.95978	4.55666	4.16448	5.61407	2.12745	2.5198	4.51213	3.85721	3.76949	16.9136	2.05404	6.20552	5.38346	2.89981	5.92246	6.96195	4.70953	10.6723	2.31897	4.34677	5.04563	5.12234	3.93459
COMMD10	8.33099	9.38339	7.3966	2.61693	4.46532	5.17188	9.93252	12.349	8.2383	9.97362	10.4255	7.51906	9.2524	11.2438	9.38392	12.1362	9.0872	9.51669	9.53536	9.54666	6.93841	10.2293	8.19734	6.73397	10.0811	9.32859	7.75469	11.6955	10.6178	7.95908
COMMD3	31.4014	30.1666	22.1476	20.797	26.2836	29.6478	38.364	29.7741	30.9515	32.7879	33.0162	31.2662	24.5949	35.61	39.0505	41.7816	48.5923	29.3742	34.2626	34.792	25.4175	33.6187	32.2381	24.6508	31.2586	26.005	33.6459	35.7301	39.4598	32.9878
COMMD7	11.1124	9.89732	9.74442	8.17005	10.5784	10.2579	9.4892	9.27231	11.6958	7.63784	10.6961	7.39619	8.06077	10.5033	9.92916	9.65559	15.7539	8.14012	10.4009	10.7059	9.79465	10.4302	10.4878	7.80964	9.1438	8.82121	6.81479	9.47851	12.1561	6.7359
COMMD9	14.8692	11.1444	10.9059	10.4556	11.0985	11.3226	10.2648	10.0895	10.4805	11.0501	7.65951	6.59554	7.13018	8.06132	7.67089	7.90946	15.2709	7.03388	10.2147	9.3371	6.76119	8.88966	10.3557	5.56517	12.3047	7.62068	5.95532	6.73201	8.69045	4.76033
COMT	12.1891	15.9084	13.4439	11.9367	13.0804	15.2889	11.8859	13.4677	17.8175	8.22356	10.3034	14.2931	17.1868	16.618	14.4767	22.227	12.4663	15.9482	14.9708	13.9963	14.4876	12.091	10.7604	9.28477	11.9522	13.8724	12.6222	12.8882	12.3554	10.7311
COMTD1	4.27963	2.60799	2.73774	8.23699	5.21015	3.02026	5.14141	1.64614	3.99601	1.89706	2.81361	3.05674	2.10451	1.80548	3.42382	2.24246	2.83702	1.30229	0	0	0	0	0	0	0	0	0	0	0	0
COPA	4.89912	13.796	17.4115	5.58129	7.44079	6.01407	16.059	16.8225	22.2685	21.3825	19.0536	18.6578	13.5225	20.0505	19.7693	19.4493	13.894	15.8579	24.0452	16.5114	12.8905	19.251	20.1646	11.8675	30.0546	13.5199	18.1664	17.5773	18.053	12.7428
COPB2	3.78775	10.1351	11.4621	3.88267	5.09001	5.16693	12.5953	12.1512	12.9504	14.4898	11.0839	9.7637	8.4715	10.4939	12.6327	11.8995	13.9981	9.22844	14.5326	10.1887	8.45624	11.8444	11.5527	7.48547	19.5042	8.95564	10.822	10.2956	11.4122	8.51834
COPE	53.7385	35.8607	25.6713	28.894	34.4391	27.1965	13.8956	13.0295	12.8859	14.6405	29.7386	9.43473	16.5411	25.1635	14.5716	11.0801	48.3863	7.6086	17.7766	28.8183	6.33395	29.8464	13.9337	9.12956	43.0363	13.4589	6.50169	13.9562	13.2938	20.3367
COPG1	27.5383	31.2715	36.9468	26.9363	31.449	29.2475	31.5274	28.5199	36.2189	33.2234	33.7068	28.4506	27.3174	27.5043	35.4406	31.3295	36.4341	27.6135	32.2926	31.3222	26.6599	31.3788	34.1943	25.369	48.534	27.4625	32.4604	26.8939	32.9813	25.0691
COPG2	1.32215	3.04839	3.39033	2.16187	1.44463	1.65434	3.04372	3.69211	4.19464	3.80008	3.39373	2.84515	2.76926	4.80116	4.57675	5.63814	3.6171	3.04815	3.58215	3.83886	2.27996	4.01082	3.22412	2.59572	4.35876	2.31832	3.89866	2.65607	2.75745	2.30536
COPRS	0	0	0	0	0	0	0	0	0	0	0	0	0	0	0	0	0	0	0	0	0	0	0	0	2.72072	1.09175	1.60726	1.3282	1.89462	1.93312
COPS2	0	0	0	0	0	0	6.76846	6.95206	7.47262	4.74009	6.29573	5.05034	4.62063	5.54423	5.12775	5.46106	4.0896	6.13543	7.32635	6.42881	10.0087	3.25937	5.51144	4.04567	4.64309	9.46442	6.27916	9.07441	10.5651	5.17214
COPS3	17.5866	28.1313	27.5244	19.7567	21.7428	30.6424	29.7431	30.3727	33.1568	32.2771	32.0535	34.1487	21.2775	24.7822	26.8514	27.328	19.9329	27.6266	25.0235	32.0695	26.42	28.5059	24.8123	24.2747	16.5782	25.7926	25.4491	28.6209	27.9149	25.1871
COPS4	57.4234	33.9622	31.6426	17.0934	24.0273	29.1748	45.7224	42.5852	43.1014	50.5403	39.7209	41.8906	29.7105	32.3341	38.9241	35.3231	25.0853	37.7542	37.8441	40.7761	28.642	36.9412	29.1248	25.0612	19.6253	31.3043	27.1154	41.2067	35.4485	30.9531
COPS5	20.5752	38.7391	27.5366	21.1016	24.3347	29.2749	32.2435	33.568	33.2232	31.6757	31.4815	33.499	25.3448	27.3467	30.2377	31.2125	25.8397	31.2556	27.7248	38.2667	26.8567	29.752	27.4135	24.1967	15.5343	31.6662	29.3165	31.7085	32.7333	24.6996
COPS6	34.4545	45.5206	44.359	48.8007	48.0262	55.8715	40.8696	30.2838	35.4339	35.4988	37.5465	28.7895	30.2484	30.1419	29.8514	39.6876	58.5051	30.8745	34.4132	39.3567	25.7401	39.7728	39.1867	28.9578	46.3049	30.394	32.8015	35.1848	36.4053	29.1946
COPS7A	14.5225	15.7967	14.0772	11.7417	7.65432	9.74837	16.8631	14.8341	19.9937	15.6213	15.5749	9.14031	14.7167	16.6485	15.2517	10.4954	10.3525	13.6466	16.111	15.1451	15.2407	10.129	12.9403	9.7434	15.144	16.0641	13.5555	11.2534	16.924	11.1951
COPS7B	5.27928	5.1424	4.29777	5.87693	3.7087	4.45639	5.84145	2.07412	4.51055	3.91032	3.96661	5.45361	4.79662	4.21317	2.8128	4.45733	3.00194	4.34596	0	0	0	0	0	0	3.90121	2.74788	4.23949	1.99162	1.74556	5.99583
COPS8	17.2317	29.363	30.4371	19.8477	22.8968	29.259	25.6596	21.8813	28.0322	26.1986	23.895	25.4726	19.9781	21.2506	24.7099	24.4526	20.4187	25.0052	20.6628	24.5011	23.5374	22.2468	20.6441	18.3062	13.6192	21.5754	18.605	26.149	23.7639	19.7808
COPS9	94.6714	111.914	106.072	104.555	111.166	112.983	91.1781	77.6361	74.2644	72.762	77.2101	61.7708	63.5471	76.0768	68.6497	76.577	141.709	66.159	75.3773	85.466	64.7973	78.1718	68.7134	54.8014	74.4298	68.3526	55.9584	82.072	89.4622	48.8728
COPZ1	13.0126	19.8172	18.3216	21.9922	15.3509	15.87	20.8218	20.2756	19.2986	20.2232	15.4774	15.8784	13.9299	19.7526	18.4427	21.101	17.7314	14.6319	17.8464	20.3109	15.6707	20.6927	17.2491	11.1838	25.647	17.8592	15.5856	18.4249	21.6956	14.3686
COQ10A	96.0957	94.5807	110.154	147.965	129.666	140.916	182.301	122.163	190.97	136.537	149.008	171.632	75.3608	77.2708	128.148	80.2182	73.4293	107.186	109.947	125.622	138.422	136.37	123.827	35.0685	43.32	111.944	70.5392	152.887	153.347	63.4812
COQ2	2.57052	3.24522	3.23683	1.73559	1.47191	2.32016	9.94068	6.11227	4.33001	8.46817	3.7334	3.50022	10.7545	4.9196	5.04931	6.96682	4.47883	3.4582	9.13072	4.35079	2.78031	5.26401	3.43429	2.96828	8.08077	4.50265	3.75736	8.00658	3.8966	4.09718
COQ3	8.15915	9.08431	10.5456	7.4947	8.12645	8.45376	11.6175	10.0789	10.6286	10.7968	9.17777	8.92579	5.2575	9.09925	9.48511	8.34926	7.1285	6.97241	7.11701	8.6403	8.60814	9.3603	6.64408	6.04349	4.08473	7.988	7.46699	8.47577	9.2602	7.29372
COQ5	2.08777	4.13686	6.61539	3.29968	2.90805	4.42653	10.0534	4.12351	10.4736	8.96736	7.72251	7.22445	4.34341	3.59829	5.2459	3.57435	3.17459	3.34383	5.36876	5.92068	4.78337	6.72968	4.69684	2.83057	3.48003	4.30943	4.48356	9.60331	5.38307	3.40435
COQ7	1.42849	2.93181	2.53906	1.62034	1.91173	1.28065	0	0	0	0	0	0	0	0	0	0	0	0	4.29875	1.37945	1.55852	2.37114	1.25753	2.06971	3.48216	1.75639	2.44122	6.37692	1.51103	2.04595
COQ8A	87.5954	72.7095	50.5227	93.7883	125.228	110.293	131.567	112.155	95.5662	80.6844	40.2997	135.248	77.4854	141.766	80.4749	62.2176	29.7803	133.893	84.8965	168.171	65.3006	103.558	99.5191	203.721	27.7676	154.593	99.1749	149.328	115.13	150.995
COQ9	4.36662	8.71162	5.05853	12.0478	6.66499	5.45467	9.52796	7.58743	10.801	4.93271	7.95194	9.45979	20.9512	7.12589	5.06326	2.63019	2.2217	5.2249	6.16399	5.46982	5.87585	5.25005	12.3219	3.36277	9.90559	3.80744	3.93765	8.938	7.74442	3.95633
CORO1A	1.48162	1.91344	3.01112	1.46399	1.27285	1.9607	0	0	0	0	0	0	1.63555	1.48863	1.34579	3.73636	6.02544	2.04813	0	0	0	0	0	0	0	0	0	0	0	0
CORO1B	6.90672	7.15242	10.4391	9.42984	3.93585	5.59022	8.93057	7.38347	7.59153	9.6907	6.50548	4.39564	6.57762	10.2622	5.70741	8.28984	19.0207	4.91944	11.6142	8.41688	5.47127	9.1948	8.59408	1.40917	23.6978	5.52055	4.61648	8.89293	7.42882	4.36488
CORO1C	0	0	0	0	0	0	6.19756	6.06567	5.24884	7.17879	7.82842	3.76522	0	0	0	0	0	0	10.6356	4.94832	2.69327	8.43154	13.0907	4.21012	21.1305	3.45908	5.13072	6.28216	10.2215	6.39295
CORO6	14.6383	10.272	10.6479	14.5533	10.6472	11.3259	9.43926	9.472	9.0222	18.7798	6.91124	8.65599	0	0	0	0	0	0	7.27843	8.80607	7.23068	11.5091	6.30157	7.89865	3.38114	13.7216	13.8963	2.89429	5.05686	31.1776
COX1	11603.8	11126.4	9524.06	32410.4	15319.9	16646.7	13132.1	17304.3	9571.82	12306.3	9201.1	12490	5052.76	6513.14	2877.8	3652.73	7463.5	5857.65	4990.41	12790.1	4730.08	13978.2	4324.55	6216.63	12244.6	8402.56	7082.41	10303.4	9738.21	7613.77
COX10	7.17326	7.76098	9.67311	10.5482	7.8383	7.34786	13.8379	8.24184	15.0408	12.0562	9.26493	14.8787	8.94914	6.92819	6.82829	9.17417	4.04397	6.75277	7.42885	8.39266	11.9764	10.0369	9.20718	7.02464	5.44721	7.43663	9.01695	12.2075	9.15	8.27305
COX11	9.62379	18.4459	14.4512	8.29822	12.0762	14.9937	18.3832	14.631	15.7615	16.716	13.166	13.0297	10.5855	13.8242	13.7366	15.05	12.4124	12.2603	15.3776	16.9682	12.5395	16.9941	14.3449	11.5914	12.9436	14.8139	10.1456	14.9916	15.4126	12.8881
COX14	0	0	0	0	0	0	4.54551	3.23353	3.11546	2.42637	1.13537	3.73412	0	0	0	0	0	0	1.55919	5.90732	2.13651	3.73232	2.20531	1.78186	13.4048	2.20998	8.90958	2.87569	3.87329	7.23088
COX2	9511.84	3732.76	3491.17	8261.46	5416.53	5749.67	5555.27	5243.49	3772.33	4050.2	4428.23	3951.7	3962.99	7149.47	2122.83	3884.17	14673.7	2647.54	4125.76	5325.55	2196.24	4981.04	4361.78	2450.42	9244.65	4984.73	2701.9	6658.97	5839.21	3474.57
COX20	6.39926	5.46611	4.62102	2.07691	4.36866	3.75056	3.52066	4.89594	3.95667	3.73369	4.94749	5.05751	4.82435	6.53832	4.55717	6.70188	5.74178	4.11797	2.9023	3.75329	3.22046	2.94725	3.50754	4.16157	3.86674	2.82999	2.83601	5.22512	5.47837	4.8214
COX3	3433.02	4728.32	4752.29	13093.4	7604.99	4994.66	4628.86	5110.86	4220.56	3199.38	4919.77	3233.85	4609.38	6211.69	827.455	2815.28	4196.92	2174.41	4168.98	2049.42	1698.88	3756.66	5592.87	1172.45	8340.42	2738.66	1948.99	6105.91	4072.2	1469.51
COX5A	39.8363	46.136	41.7729	54.5118	45.1745	45.1463	50.0836	36.2056	56.2907	29.2766	35.0539	46.7169	41.015	41.0016	35.8032	33.9368	31.7594	19.8191	40.8679	42.7759	33.1234	33.884	22.0091	23.4361	25.9594	36.0042	33.4862	33.3241	56.669	22.317
COX5B	124.61	175.853	136.68	202.992	188.042	191.731	175.381	158.621	145.459	137.086	134.36	120.926	91.9588	122.242	70.4633	99.2625	118.16	94.1389	117.746	212.036	87.1018	131.642	114.983	88.7251	89.26	122.046	105.027	165.475	168.414	92.5082
COX6A2	237.858	142.079	138.498	486.949	328.073	239.423	180.561	149.996	145.085	143.013	162.44	121.199	153.245	138.072	91.4606	102.747	169.06	92.7559	123.636	217.319	105.587	146.623	150.067	122.452	77.9941	144.577	98.3636	170.482	223.893	137.527
COX6B1	107.011	104.316	90.6324	138.664	129.176	126.693	102.819	93.7549	85.0905	82.5848	94.9163	74.2463	75.0629	87.2405	60.805	76.7979	94.8607	65.8377	72.3584	130.839	58.0288	89.4731	83.7108	75.4746	76.8946	77.7131	65.9825	111.887	119.833	76.5052
COX7A1	60.7941	137.865	126.733	71.3209	227.868	50.0285	5.65615	158.296	6.5453	134.124	7.48028	3.49689	24.5606	5.72492	3.19893	3.02245	5.72149	1.76243	8.12861	7.13278	72.7786	16.4202	7.09103	123.895	33.1044	8.61151	24.4636	15.1651	192.483	41.0956
COX7A2	8.3704	14.4677	25.741	9.64211	9.46278	10.8242	16.8396	12.7056	17.9609	13.1565	15.622	18.6745	5.99568	8.79381	7.43187	9.52042	63.0702	5.6891	16.2837	13.8954	9.96971	13.9709	18.6482	7.84834	40.2712	5.84903	9.16553	14.021	18.0907	8.83504
COX7A2L	6.88308	13.6408	21.3684	5.67551	14.5772	16.4475	20.875	14.549	24.5216	15.9124	20.8616	19.0551	14.0009	15.315	12.2134	16.3234	34.9236	11.797	23.8974	15.2609	14.7874	14.2014	18.7081	10.5736	34.8946	9.28293	17.1177	14.1304	21.9934	12.1292
COX7B	155.138	88.5132	73.977	56.6365	85.6677	93.0229	117.135	106.05	103.126	88.8739	113.632	103.855	59.4701	86.2681	74.7352	69.9631	103.807	75.2436	79.114	116.881	72.9758	84.2667	77.4736	66.5943	64.3443	83.7311	62.0595	103.654	127.181	70.0184
COX8A	9.68499	22.1263	29.487	37.8844	20.9635	20.114	32.1873	25.9	31.8646	29.9282	23.0998	23.6611	15.3337	26.4213	13.8316	23.7235	80.3707	13.2359	29.9173	26.3645	14.484	28.7761	33.821	12.9834	62.7824	13.9364	20.6728	27.5507	26.8076	16.8608
COX8B	164.883	69.2658	92.1375	225.911	168.577	138.242	101.368	85.3089	93.5998	95.2547	82.8683	67.5914	78.4063	98.5355	40.4639	81.7611	76.9713	52.5056	62.3204	109.116	57.1471	85.1636	74.7028	52.4742	46.1488	62.7173	67.3232	104.551	103.214	67.3462
CPD	0	0	0	0	0	0	2.43503	4.65555	4.12782	4.04424	3.84188	1.48507	0	0	0	0	0	0	7.03694	4.4509	3.65309	4.07267	5.49624	1.50917	9.00425	3.80406	3.54533	2.99812	4.00592	2.08937
CPE	0	0	0	0	0	0	0	0	0	0	0	0	0	0	0	0	0	0	0	0	0	0	0	0	6.91122	1.09425	7.83548	1.29139	1.70811	1.6164
CPOX	0	0	0	0	0	0	3.41754	4.18804	5.31877	4.31578	2.39457	3.2267	0	0	0	0	0	0	3.76435	3.89691	1.12161	4.09911	4.42576	1.75535	4.28488	1.72039	4.12982	4.21562	3.74491	3.58649
CPSF2	0	0	0	0	0	0	6.46442	6.13974	4.48228	5.08977	6.35571	8.31193	4.75706	3.64625	5.23003	6.04254	3.88164	7.17673	2.45456	3.19051	6.48412	3.37346	5.55007	6.00581	3.97685	4.6465	6.68595	6.38191	6.29137	5.44765
CPSF3	1.56008	3.83652	5.08806	2.36218	2.43986	2.61347	4.50583	4.3298	4.46552	4.77613	4.54169	4.41776	3.15394	3.8953	4.38541	4.807	6.77143	4.10333	4.27867	4.12346	3.31515	4.26682	3.98818	3.17933	4.51607	2.91061	4.56773	3.98378	4.51112	3.47483
CPSF4	2.55096	2.08024	3.21721	2.56855	3.09024	3.4647	0	0	0	0	0	0	0	0	0	0	0	0	3.00494	1.44824	1.86066	1.91123	2.82398	1.09638	3.51046	1.28081	1.42645	2.51749	2.03535	1.5915
CRABP2	1.09847	3.8848	3.87853	1.68506	1.38967	1.07358	0	0	0	0	0	0	1.71149	4.62784	1.69887	16.9547	2.95232	1.65091	0	0	0	0	0	0	0	0	0	0	0	0
CREB3	4.34207	7.28549	8.1606	6.98344	8.14126	6.18074	7.98056	4.17167	8.97499	8.83733	7.94769	6.28786	4.85848	5.9077	8.85136	7.30745	14.7688	7.09202	10.5108	7.67227	6.55189	8.34642	11.1456	4.36712	12.9889	3.52424	5.26119	5.17648	9.01332	3.94254
CREB3L2	0	0	0	0	0	0	0	0	0	0	0	0	0	0	0	0	0	0	0	0	0	0	0	0	13.2627	2.69077	4.37534	3.52332	3.09275	4.18088
CREBBP	0	0	0	0	0	0	4.27129	5.01798	6.02832	5.23745	7.13517	10.8234	0	0	0	0	0	0	5.81325	6.29451	6.58108	5.27895	9.1928	3.96598	8.71602	2.93299	4.14485	3.18775	8.39032	5.77431
CREBL2	0	0	0	0	0	0	2.8123	3.31684	3.46696	2.7485	3.02878	2.70727	1.9274	3.41627	3.33253	2.26194	4.34152	3.0057	4.03509	3.30252	3.24082	3.12303	4.02634	2.3123	6.76483	2.55836	2.04268	2.00582	3.18302	2.42337
CREBRF	0	0	0	0	0	0	0	0	0	0	0	0	0	0	0	0	0	0	0	0	0	0	0	0	1.66142	1.69285	2.24966	1.3645	1.21647	1.11925
CREBZF	0	0	0	0	0	0	4.79483	4.67314	3.43014	4.20623	4.31792	3.88713	3.76923	9.01465	10.2542	6.85034	7.63161	6.19714	5.13922	4.19171	4.82986	5.43776	4.44619	4.51457	5.56949	4.78303	6.61801	6.09569	4.61198	4.93835
CRELD2	2.435	4.79494	8.7315	2.06419	5.29701	4.96848	5.72761	2.65353	5.87853	4.93124	5.96778	5.82231	2.47409	3.88282	3.95044	3.04915	13.4672	3.81729	4.94563	4.97681	6.48721	5.41711	7.9979	3.93278	13.4342	2.8205	3.59072	4.22048	7.11766	4.60035
CRIP1	3.93477	3.85539	8.6925	5.29833	7.44164	6.9431	5.74906	2.52915	4.99338	7.93132	8.45895	3.59388	3.73688	4.38454	2.25243	5.59493	53.5301	5.04556	12.5326	8.38127	2.18446	9.56183	8.41995	2.91799	0	0	0	0	0	0
CRIP2	15.2601	24.8929	39.3705	33.6475	32.2188	31.2722	44.9867	12.1954	26.5774	53.4232	49.3236	34.1125	25.1907	39.6291	36.8123	62.0345	361.401	35.7748	61.5582	52.545	17.4431	65.0601	84.1535	31.3793	170.662	5.87841	26.3783	48.3203	72.787	27.0699
CRIPT	10.8775	5.84047	6.58474	3.93293	6.79488	5.76614	7.69787	4.29766	7.84797	6.24641	6.19008	6.11886	4.6632	8.83698	8.22013	6.83933	12.4893	7.50036	6.82893	7.92947	6.24124	7.38059	5.61852	3.98845	6.39983	5.24297	5.33121	7.48551	10.6107	4.99143
CRISPLD2	2.44156	7.19271	7.37029	3.11889	3.88648	3.28569	23.8996	17.6337	20.7356	28.4013	41.9801	6.79885	28.3761	29.823	23.1988	19.4419	49.8566	12.6198	53.4899	19.8979	9.62515	22.5597	46.4727	2.44229	80.1378	9.09293	7.93652	16.2348	29.2434	6.88546
CRK	1.47764	4.08099	7.02192	1.15784	2.18927	2.25543	4.57401	8.1016	8.53145	7.30251	8.43118	6.68141	3.0287	5.91749	3.47248	3.86214	9.72747	6.3779	8.86628	5.7452	3.71142	6.00967	8.69962	3.32673	11.3466	3.04218	2.98122	4.16009	6.33046	3.96771
CRKL	47.5866	25.5978	25.4448	37.9431	30.1526	2.59161	34.7782	19.5031	20.6216	31.0863	25.1128	46.3351	32.3484	28.9932	42.8303	19.9697	25.3685	21.3302	24.1299	19.1902	1.00608	27.6775	9.3834	20.3436	0	0	0	0	0	0
CRLF3	2.0667	2.96728	2.91194	1.31152	2.17158	2.92964	0	0	0	0	0	0	1.99625	1.76524	2.5738	2.77109	4.20437	1.70688	0	0	0	0	0	0	1.25347	1.88772	2.49477	1.59292	3.80532	2.07481
CRLS1	2.19779	5.40444	6.57017	3.25788	4.61775	2.98337	3.3037	5.22775	5.09137	6.90238	4.60852	3.12239	3.43627	3.15953	5.04421	7.70445	4.5569	2.68422	4.23852	4.47983	4.16866	7.54683	7.28082	4.87356	3.85292	3.95272	8.81563	6.37509	5.27958	6.31678
CRY2	9.34877	9.44229	5.20337	6.36315	4.42869	5.40314	7.91904	4.95374	6.40679	8.75252	7.18208	8.82787	1.49535	10.2598	6.46319	3.42746	7.2927	6.2069	0	0	0	0	0	0	9.99113	11.8225	7.51599	1.4424	11.3103	2.97702
CRYL1	17.2472	19.2027	32.706	19.9601	19.7907	20.1859	22.6733	12.6922	25.2855	17.6548	20.8581	23.4507	14.0585	12.1099	10.809	17.7837	15.551	12.5115	19.5757	16.4739	38.0805	17.9301	19.0815	12.8977	14.3642	13.0813	10.2143	14.0102	21.7102	12.6288
CRYZ	5.32782	3.73031	5.23751	3.85507	3.98041	1.01798	10.3097	13.5353	9.69295	11.807	9.10042	10.1968	6.49217	9.79738	11.1539	12.2381	8.41709	9.8956	10.0005	12.4311	9.80129	9.40601	8.32653	3.31329	5.73043	9.78576	2.6618	8.15605	8.80042	7.21101
CS	32.5529	43.7586	87.0914	28.727	40.5283	24.1883	102.752	83.6312	102.889	80.5336	77.5913	140.249	52.8652	51.8494	50.7273	41.5332	14.7194	47.5129	69.5542	79.5544	89.7853	85.93	68.6426	42.8018	33.3178	62.5382	56.8935	74.0342	79.9792	49.8894
CSDE1	24.9107	29.4177	38.1295	12.1418	21.0357	25.2938	29.6827	37.3549	30.2226	27.2214	29.1615	44.8624	56.783	31.599	47.3505	28.3834	12.1254	46.8831	35.3294	36.0494	57.5043	23.3872	25.5577	49.4443	16.8784	56.6288	44.7483	35.9828	17.3549	35.9911
CSE1L	3.30937	7.15031	11.361	3.08754	5.06172	5.09547	9.7997	9.6586	11.5481	10.2328	9.54757	10.2709	6.53423	7.91016	10.5071	8.72684	8.03114	9.6458	8.35471	9.21587	7.74156	8.71027	8.72387	7.1686	6.36656	7.46302	10.2319	7.88814	9.24227	7.08171
CSF1	0	0	0	0	0	0	3.04081	2.79234	3.72469	4.13734	6.31294	1.9251	5.43269	5.13844	2.11937	3.70917	4.71553	4.20703	11.6035	1.96713	1.27007	2.75481	2.91008	1.90157	17.0924	1.44941	1.75019	1.65926	2.0922	2.03285
CSF1R	0	0	0	0	0	0	2.86299	2.02541	5.19996	3.98384	2.98188	1.40357	4.80034	6.16018	2.2553	3.2076	2.96834	2.03362	15.5874	1.2704	1.70538	1.29365	2.93945	1.91886	12.1764	1.72359	3.68974	1.67744	1.72854	3.69421
CSK	0	0	0	0	0	0	5.43088	2.98913	4.30948	4.10006	1.0411	3.54555	3.38067	5.60923	5.23065	4.64397	19.1038	4.88763	0	0	0	0	0	0	11.4632	3.5089	3.35121	4.07874	5.27419	3.34507
CSNK2B	33.8464	35.5439	42.7196	74.6428	56.9159	52.0117	42.4437	35.8338	44.4319	36.4555	39.9505	36.3984	20.2735	25.1425	30.1022	31.8993	48.6427	32.1787	39.2742	40.4418	34.3935	34.998	37.7715	21.0605	29.2457	31.0296	27.9261	26.2277	43.9334	29.7392
CSRNP2	0	0	0	0	0	0	1.6808	2.37181	2.71722	2.32982	2.97975	3.02423	1.80766	2.26189	2.91302	1.72838	1.17838	4.91689	2.62316	2.35751	2.43445	2.6612	3.08357	2.21277	4.45679	2.05145	1.93394	2.14247	2.84954	1.60057
CSRP1	15.2232	23.9915	30.9085	20.8452	19.3167	17.3081	34.6949	41.2555	42.3729	38.9779	39.372	27.8243	23.7304	49.4405	28.44	46.62	196.683	29.7752	48.255	47.4971	16.2756	50.7195	60.6011	22.7692	127.25	18.4666	15.8802	31.2366	51.7121	21.9417
CSRP2	0	0	0	0	0	0	2.12794	2.34312	2.76229	3.01355	2.62988	4.70078	1.50485	6.55537	2.63688	3.42776	17.4369	4.17551	3.47556	3.83529	2.01994	4.90413	4.22344	3.38138	7.59528	2.43429	5.22009	2.68836	5.15801	5.44033
CSRP3	1252.09	1160.42	2089.04	1931.37	2748.77	737.061	505.806	417.053	444.742	530.212	293.199	731.418	834.416	1168.73	2832.93	1787.48	1912.2	899.233	164.803	1154.41	1309.98	1375.9	662.959	2422.11	1064.73	607.681	5035.3	518.937	776.618	6282.33
CST6	126.965	55.4953	68.6667	95.4398	82.9895	77.972	38.0317	27.9795	37.8838	39.1085	35.4481	17.255	69.2517	24.7492	43.6935	28.0242	77.6014	33.947	41.3668	42.4121	23.5465	31.6048	32.6072	15.8933	47.0722	38.1863	9.27903	26.3337	43.0439	19.1447
CSTF1	0	0	0	0	0	0	1.98212	2.44894	2.74721	2.13738	1.29126	1.76307	1.41832	2.45755	1.84671	2.11965	1.9297	1.87884	2.43515	1.99684	1.34246	2.00416	1.66972	1.29338	2.90136	1.22183	2.01781	1.80167	1.95473	2.61601
CSTF2T	2.28804	5.22335	4.47956	4.00643	4.14831	2.13035	7.05363	4.94601	6.07423	9.77827	5.5456	5.8071	5.86071	6.11776	7.14812	7.7587	3.79315	3.06651	1.60793	6.01585	3.84117	6.76188	6.73524	3.31979	7.3608	5.383	5.8223	8.73512	2.50716	4.68769
CTBP1	37.4325	28.8648	28.7525	31.5917	36.9746	31.9495	32.0231	28.6619	31.2995	30.6799	23.959	28.7852	29.268	25.3413	38.3904	38.5799	30.0048	32.2352	28.6696	22.3465	33.3697	28.1888	26.954	25.2566	30.265	27.285	32.5393	33.817	24.7589	31.7887
CTDNEP1	32.8728	39.4445	16.2605	64.4483	64.1978	2.59876	52.1808	6.71345	51.571	12.605	48.0915	24.2736	32.9411	20.4746	38.051	18.0471	13.5123	46.0667	17.9825	33.2242	32.4146	13.8124	23.2979	12.971	2.44001	28.1869	28.3416	20.0933	16.8667	28.525
CTDP1	5.43302	3.55609	7.26477	1.69328	3.52973	2.93706	2.54606	3.77097	3.00229	4.1176	2.74213	2.88727	3.63966	2.08195	4.38327	3.82061	5.72423	3.2517	3.94913	3.58441	5.00508	3.219	4.18555	3.14276	5.35743	2.59738	3.794	1.75095	3.78565	3.5517
CTDSP1	7.27717	7.83896	7.42011	4.42278	5.96651	7.52083	5.27076	7.13203	6.67479	7.39613	7.14958	4.54139	6.30994	8.02186	5.02308	8.20851	8.17042	6.93708	8.26976	8.64614	4.71378	5.58231	8.31162	4.20483	12.3662	7.06046	5.32424	4.66574	7.76379	4.52233
CTNNAL1	0	0	0	0	0	0	3.0552	2.7811	2.60618	2.93759	2.88237	1.81443	1.52613	5.6909	5.94621	5.40465	5.19553	4.96275	3.35058	3.96143	3.0675	4.03865	3.53921	1.27545	5.74948	2.19373	4.91287	2.50134	3.41655	6.85898
CTNNBIP1	3.15377	3.01902	4.27383	2.87982	4.12719	4.17895	5.67039	8.40115	5.33719	4.09145	6.02257	7.55124	4.03237	5.01187	3.22004	4.05309	23.9498	5.08818	6.75699	5.60936	2.53664	7.78254	7.74318	3.20987	16.8488	4.29007	4.54944	4.3577	8.16659	2.81584
CTNNBL1	4.00314	8.12173	8.70478	5.1406	6.36205	6.42086	5.21339	4.46544	6.75046	6.58714	5.663	5.65886	4.06834	5.12436	6.74822	4.88223	11.0112	5.57321	6.44449	6.31964	4.61855	5.86384	6.79906	4.55615	7.88958	4.23704	3.96666	4.33139	5.87927	3.80121
CTPS1	0	0	0	0	0	0	0	0	0	0	0	0	0	0	0	0	0	0	0	0	0	0	0	0	3.03656	1.1106	2.77325	2.36376	1.77876	2.80254
CTR9	1.93208	6.94827	15.9695	2.30791	5.37982	5.27816	8.08291	6.80182	9.76754	8.59626	7.51067	12.3816	5.35081	6.47894	8.68962	5.66174	6.13566	10.097	8.54865	7.68898	11.6586	7.01053	9.00618	9.3528	7.40728	6.90471	6.71138	5.92817	8.66396	8.65418
CTSA	9.8709	11.47	14.0341	19.3338	8.99135	9.98281	19.9819	14.783	21.8943	20.8935	14.8642	14.4536	16.4933	15.8631	15.5176	23.7013	26.619	12.9547	29.9208	15.5227	11.1956	20.1267	19.7598	10.3576	44.3154	10.57	13.1934	18.4073	16.957	11.3961
CTSB	25.0688	39.3409	61.2	45.6029	40.2769	33.7547	59.3533	54.8177	69.3204	58.8241	58.1209	56.4777	45.3094	55.0454	50.5225	49.2403	107.62	51.2115	77.1998	43.7966	36.9604	28.3445	68.6933	30.9255	134.11	34.8196	44.552	41.6466	57.5023	35.1791
CTSC	2.87213	3.58703	5.49415	1.9527	2.74131	1.81442	9.04777	7.62508	7.92822	7.5704	5.74234	4.22738	4.50155	6.45664	5.15201	4.85529	10.8511	3.93216	15.7976	7.94668	2.18228	7.41377	8.70821	5.03367	21.6924	4.49388	5.57115	4.67656	6.88467	7.10494
CTSD	127.704	124.501	125.712	209.068	148.028	152.606	146.033	135.087	159.594	156.29	108.08	130.764	93.1669	127.67	107.775	148.998	215.77	115.623	183.749	172.614	84.8696	133.562	142.006	102.165	46.3192	103.737	96.6345	144.663	127.412	101.862
CTSF	15.9409	14.6594	8.18259	19.1121	10.5405	12.273	13.6361	17.9698	12.8935	16.3562	12.6766	11.2128	14.1192	22.6064	14.5644	18.5125	31.9836	11.0412	27.1889	17.434	7.04529	15.1805	17.0014	9.90208	36.2112	12.5476	10.6109	18.5752	13.5828	9.39246
CTSH	4.23717	8.19087	14.826	5.07662	8.3403	7.05099	13.1685	9.12792	17.805	16.6213	17.5545	6.33525	13.2732	16.8795	11.1303	17.2659	85.3255	7.86377	35.6809	13.1344	8.15959	16.3372	24.8296	6.43288	50.369	4.93318	9.40328	11.8112	19.9593	10.0689
CTSS	0	0	0	0	0	0	12.4445	7.36392	4.73958	10.5646	7.09235	3.25179	0	0	0	0	0	0	19.0134	8.28063	1.10875	8.94114	10	2.56444	0	0	0	0	0	0
CTSV	0	0	0	0	0	0	9.72347	4.79991	5.87632	4.81124	6.75411	10.1869	2.40629	6.79748	6.67041	4.39724	5.86212	6.57512	5.82201	4.57672	5.17373	6.26489	7.31495	4.06476	6.43192	5.49016	3.12382	5.84469	9.56081	2.44441
CTTNBP2NL	0	0	0	0	0	0	1.42122	2.22118	2.31519	2.61615	2.25889	1.25631	1.3291	1.61779	1.07722	1.93453	1.01168	1.40826	0	0	0	0	0	0	0	0	0	0	0	0
CUEDC2	18.8019	20.5551	17.9361	25.6499	18.2648	15.7163	12.2219	14.7937	19.8168	16.6178	14.561	14.1396	12.2267	16.6856	15.5275	19.5114	14.9568	12.7188	12.2854	22.5967	12.639	16.641	16.8075	10.8391	17.9326	12.225	15.0607	16.5723	10.0876	10.7182
CUL1	0	0	0	0	0	0	2.13513	12.1879	9.46472	12.7024	6.69548	3.43475	0	0	0	0	0	0	10.1284	15.6371	8.77062	10.3886	1.47646	11.3759	0	0	0	0	0	0
CUL3	6.96811	17.4097	10.7462	5.1145	9.683	11.5654	21.3271	26.1104	25.1565	20.9373	25.2483	31.1193	19.1208	20.2053	26.4199	18.442	6.54256	28.2009	21.773	21.8577	30.0366	20.9921	19.0024	18.2877	7.40397	30.2382	13.306	21.8382	22.0766	18.0021
CUL7	0	0	0	0	0	0	0	0	0	0	0	0	0	0	0	0	0	0	0	0	0	0	0	0	3.56585	2.05403	2.12784	1.08919	2.59601	1.05154
CUTC	28.1954	35.8986	15.8824	13.1377	28.0498	33.1248	20.9876	21.3535	20.7593	15.4923	21.9176	21.0397	28.0443	23.8737	28.0275	20.4169	23.3158	27.232	21.7367	34.1688	28.5499	25.6857	34.5481	28.7019	15.0994	27.664	21.4029	19.6978	25.4567	20.9318
CWC15	7.87127	6.80121	10.7873	5.08027	6.87793	5.94836	8.29523	8.18369	9.76228	10.721	9.35425	6.57723	6.08128	7.36093	5.16271	8.71684	10.6016	6.08909	12.9973	12.8693	10.0943	8.55087	12.0441	4.55768	20.4847	8.76989	5.91626	9.50736	11.0534	5.05781
CWC27	0	0	0	0	0	0	3.07901	3.21259	2.77071	2.36961	2.82065	2.73856	2.39473	3.01167	3.27679	2.44262	3.53001	2.72183	2.95903	2.63727	2.32951	3.23925	2.8416	2.2837	3.0829	1.66019	2.54755	2.4388	2.38497	2.09613
CWF19L1	0	0	0	0	0	0	2.21462	3.07619	3.29596	2.968	2.31088	2.68743	1.39236	2.70832	2.8943	2.79243	4.62031	2.32111	2.96114	1.6194	1.2399	3.3059	1.03508	1.73142	1.3824	2.44295	1.93056	3.16349	1.1782	2.76043
CWF19L2	0	0	0	0	0	0	3.20432	3.44344	3.12745	4.00947	2.66355	3.55299	2.26218	2.59459	2.72939	3.07542	2.20696	2.9669	3.51027	2.75394	1.72246	3.06989	2.63256	2.30211	2.56579	1.73646	2.8208	2.88848	2.47834	2.05554
CXCL12	0	0	0	0	0	0	5.33186	6.70362	5.2529	7.69393	7.14011	3.37579	4.06043	10.8211	6.03566	6.18869	18.2956	3.48774	11.5383	6.93972	1.88012	6.04855	7.66702	1.12922	21.2498	4.15786	2.96523	4.6746	5.77199	3.26898
CXCL14	0	0	0	0	0	0	3.10353	2.32582	1.57262	3.33414	2.80731	1.22454	2.30552	8.80168	2.08075	1.78547	12.6914	1.7464	0	0	0	0	0	0	0	0	0	0	0	0
CXCL16	0	0	0	0	0	0	3.99136	2.74781	3.99965	4.26761	3.86326	2.10358	2.01866	2.67666	1.71331	3.50521	9.62056	1.74336	0	0	0	0	0	0	6.63665	1.46968	2.10144	1.50827	1.06947	1.41416
CXHXorf56	1.45101	3.56635	3.51948	1.49713	2.27746	2.31937	3.48446	5.90886	3.45018	5.00988	3.72093	2.15519	3.25943	5.152	3.53679	6.32129	10.6309	2.5689	4.57848	3.93268	1.83971	5.76013	4.93202	3.10564	9.57502	2.43461	3.35363	5.04813	4.42099	4.08695
CXXC1	8.19385	7.33225	10.7139	11.3193	8.92769	7.02909	11.1808	8.66784	9.38702	9.3501	6.8968	7.52871	9.40754	14.7172	14.173	13.0773	19.5401	9.68034	13.3363	9.18159	9.19008	9.30461	11.197	7.82619	16.1905	8.96272	9.05743	10.5129	10.5772	7.78852
CYB5A	3.50852	11.2847	11.9851	7.17528	6.01208	5.07434	15.1839	17.3389	19.4279	15.8205	20.6232	10.5201	10.9648	20.3104	12.4359	10.8745	42.2641	6.76519	26.9687	14.2257	7.0136	13.5929	19.658	5.45162	42.951	7.65033	8.33878	10.6865	17.2807	6.92362
CYB5B	1.96631	6.92039	4.51101	2.07935	4.04967	1.04675	8.55348	7.97992	7.52905	6.80259	7.88935	8.85061	4.63286	6.91822	6.06538	7.22656	11.0854	5.63284	8.81065	8.91295	9.14785	8.96515	10.7785	5.91383	14.3285	4.81339	6.88297	5.9294	9.18224	7.67854
CYB5R1	60.1199	69.9081	49.8375	65.0241	80.1737	82.2778	56.5649	56.2626	68.599	71.7944	38.668	49.2829	56.7549	72.6317	88.112	119.397	50.5815	69.9901	48.9544	99.2294	39.6654	87.192	58.1533	86.6313	56.0541	61.8162	129.349	75.2264	49.0631	120.859
CYB5R3	4.42283	1.66885	8.60055	18.7399	5.56462	14.8518	0	0	0	0	0	0	1.35548	9.23137	5.43415	6.08995	1.89156	1.59883	0	0	0	0	0	0	1.4592	16.9901	18.7517	14.0882	19.2667	1.87725
CYBC1	0	0	0	0	0	0	4.2497	3.59333	2.01403	4.57393	3.45186	3.41269	0	0	0	0	0	0	1.36241	1.28559	4.79544	4.51632	4.9965	1.51767	0	0	0	0	0	0
CYC1	449.941	264.54	211.861	434.198	311.725	325.659	293.818	254.386	270.346	256.314	213.452	271.393	162.03	183.912	146.359	181.388	148.054	184.697	185.154	287.87	165.373	253.238	186.704	144.078	129.735	213.197	142.967	279.539	241.168	144.331
CYCS	100.663	61.2017	79.7476	67.1523	57.2364	54.7178	96.6161	68.7696	78.3309	69.1162	78.5386	111.277	54.3376	40.6259	58.1443	55.422	61.352	39.9107	52.2427	46.9865	67.6091	61.966	40.5297	39.7529	49.8974	52.8805	38.4738	91.3298	8.50068	38.579
CYFIP1	0	0	0	0	0	0	5.62049	7.16211	5.37636	7.78658	8.33296	5.13345	5.89738	5.92701	7.78754	7.77944	13.2115	4.39143	10.0796	6.82346	5.5185	8.06782	6.29162	4.44187	14.3553	3.33436	3.19074	6.40986	5.6307	2.85353
CYP20A1	0	0	0	0	0	0	3.38503	3.58093	2.90901	3.6821	2.71974	1.77387	2.51565	4.22884	3.90265	3.48661	11.3447	1.86759	6.03786	3.45003	2.16899	3.2658	4.23964	1.31946	0	0	0	0	0	0
CYP26B1	0	0	0	0	0	0	1.2028	2.03057	3.71048	2.81327	4.60567	3.36384	3.84368	4.89354	9.18848	6.68395	2.53821	7.40418	5.62054	1.71845	3.2967	5.1681	5.00981	10.0788	7.80192	1.39769	1.81408	3.24075	3.70939	6.57301
CYP27A1	0	0	0	0	0	0	3.9359	3.42191	3.50851	2.50586	3.12007	2.42883	2.83551	4.03749	3.36943	3.7518	15.0897	1.8481	7.95028	2.71648	1.24796	3.69764	5.3048	1.42545	13.6925	1.03985	2.49013	2.37361	4.46306	2.28168
CYREN	1.56413	1.16605	7.11106	2.33101	2.92768	3.81465	3.84131	3.38199	14.7271	4.44294	3.70264	7.03804	2.9277	2.82381	5.12453	1.54133	1.46766	1.99077	0	0	0	0	0	0	2.12587	2.76671	4.34154	3.81631	4.49592	2.051
CYSTM1	99.5056	158.972	133.43	151.348	137.444	147.844	101.216	74.3349	102.134	99.2407	90.0284	99.1498	79.9224	83.9352	70.9318	105.472	63.5293	88.6867	86.0293	112.93	101.855	116.763	108.828	97.9382	70.967	92.3705	66.6654	103.398	109.475	105.879
CYTB	7203.61	2773.64	2768.47	8572.24	6454.51	3041.6	4570.49	3348.46	2561.87	3342.17	3975.77	2062.35	4610.64	5449.05	1149.58	3918.34	8520.92	844.154	3773.04	2811	1164.51	4467	4357.93	783.32	8169.15	4120.13	1297.36	6487.38	6036.27	1151.86
CYTH2	4.75596	5.10438	5.26697	5.58275	5.00321	3.05001	4.67251	3.57244	5.89412	5.46623	5.7183	3.9514	5.56513	4.77158	4.56561	6.46248	10.6174	5.16415	0	0	0	0	0	0	11.3479	2.2255	3.88535	3.66384	5.269	4.14071
CZIB	8.91265	9.7003	5.88641	10.9579	11.3507	9.21575	6.86394	6.93002	8.23807	6.9761	8.85555	5.95519	7.25391	7.99282	8.4702	9.48517	20.3015	5.81902	6.88157	7.10104	3.84591	7.47949	8.60912	5.95614	11.0245	4.95519	4.50221	10.7331	7.75181	6.44354
DAD1	17.0621	34.1562	39.4224	35.2617	39.8574	38.6074	32.2821	27.5499	32.3735	32.3574	31.8374	23.263	20.6333	28.5008	28.627	32.2595	58.2993	25.1416	31.8402	31.7214	23.1649	29.9356	34.1144	22.0868	44.0026	23.6673	23.6593	28.8429	37.3655	21.4427
DAGLB	0	0	0	0	0	0	3.19894	4.80943	4.02365	4.69612	3.64487	4.69241	0	0	0	0	0	0	4.95349	4.72402	3.57721	5.2312	4.85827	4.06813	3.74751	2.41677	4.70929	5.07089	3.30872	4.40176
DALRD3	3.74243	3.70033	2.41748	2.89229	2.3956	2.52967	2.95492	3.9755	4.47784	3.60674	2.67673	4.29732	2.11397	3.29667	4.87341	4.69259	3.03758	2.89535	5.0851	5.07358	3.72844	3.74382	2.54144	1.42522	2.28713	3.71435	3.59474	5.15383	3.81019	4.12223
DAP	4.05584	10.7455	13.2222	10.1986	8.3323	5.7587	12.8883	12.4168	14.4195	14.47	14.0865	6.59424	11.8126	20.9066	10.067	15.7672	46.7062	7.8146	29.9215	11.5206	4.38559	12.4997	16.7781	6.87623	60.9759	5.19963	10.1866	9.10803	15.0436	8.46599
DAPK3	1.60825	3.80066	17.7241	3.89811	14.5971	1.60296	4.31282	3.32006	6.69101	5.26948	2.57615	5.24181	3.76051	4.03583	8.14585	11.1993	14.0651	8.53368	7.20866	4.60571	20.1869	16.774	11.1305	11.8038	1.98775	6.95271	19.7769	5.83127	7.71362	16.6088
DARS1	6.66899	7.5421	8.07992	2.26029	2.10814	3.81839	6.95501	5.84583	5.9773	7.72838	6.71043	7.5989	4.56698	4.32118	6.77275	7.63981	5.14	4.85438	4.41073	6.38608	2.30321	7.27701	7.15572	5.28584	6.44023	4.44282	5.05279	1.30563	7.71063	6.26931
DAZAP2	10.7466	21.764	32.296	14.9659	19.3262	18.0402	32.0955	33.0216	38.8385	34.7462	26.2302	30.3393	19.4324	31.0822	26.8445	31.6951	55.2372	24.4682	36.3571	31.0827	24.0953	31.0571	34.1347	16.1083	48.7799	20.032	25.9149	27.1456	35.7104	22.1831
DBI	70.8679	53.5729	50.6013	54.1808	77.5893	49.7035	87.2002	60.6774	54.7555	54.3256	65.9021	33.8258	62.1464	71.0719	39.1404	65.9679	192.011	30.2588	86.6267	69.0138	38.5344	56.8131	67.8723	34.4906	118.216	39.4195	37.6634	59.6268	93.4922	53.9046
DBNDD2	145.918	88.0285	86.7366	111.513	122.248	120.136	67.7895	46.0326	75.8625	66.0777	71.9244	36.0426	54.2266	42.8658	79.948	60.89	64.8806	69.6517	43.1759	69.5049	79.2297	71.4625	65.1637	57.368	23.0606	56.1434	47.7569	56.1219	70.4849	58.1559
DBR1	0	0	0	0	0	0	2.01541	2.01254	2.49162	1.94921	1.86169	1.9691	1.41488	1.99324	2.15803	2.52219	2.21775	1.76362	2.37456	2.634	1.75679	2.20587	2.42408	1.67159	2.22444	1.18991	2.36616	2.09164	2.12012	1.68344
DCAF11	5.17669	7.15891	4.60867	2.62769	4.26983	6.57197	4.70491	3.73206	6.3228	3.62757	5.14761	6.96695	0	0	0	0	0	0	3.79344	6.35926	7.29381	3.63067	2.62345	5.47243	0	0	0	0	0	0
DCAF12	3.26621	5.06269	7.5738	3.10905	5.98813	5.58838	6.90955	5.5722	7.95765	6.44246	7.22866	6.87451	5.77899	7.02691	7.62019	5.50034	8.48009	6.05243	8.85284	6.66063	6.29399	6.34924	8.31837	4.5038	10.3865	4.11489	6.04233	5.42089	7.53469	4.6378
DCAF13	0	0	0	0	0	0	3.97511	4.07951	4.24495	4.50998	3.30878	4.26027	0	0	0	0	0	0	3.91277	4.00484	3.24664	3.39121	3.91631	2.58786	3.69131	3.38782	3.73416	3.54966	2.97152	4.61333
DCAF15	3.85438	2.9511	4.77815	4.03692	3.1578	3.14081	3.76531	4.57913	4.0752	4.4886	3.85415	3.20342	2.7123	2.98874	2.96374	4.45043	6.16913	3.97855	3.50714	4.50026	2.13961	4.58467	4.64084	2.72368	8.89959	2.19529	3.86563	2.53469	3.78522	2.54767
DCAF5	4.55753	8.64022	13.3332	5.7965	2.90194	7.77543	8.8456	8.59233	12.6148	8.36573	8.56156	12.7639	0	0	0	0	0	0	10.3567	9.64655	14.2733	9.97535	8.16482	11.6746	7.98546	11.1264	9.23992	8.86735	7.24316	9.05199
DCAF7	2.40842	4.09254	6.43038	2.54557	3.11145	2.49267	6.14122	7.57572	7.33958	7.02398	6.68802	6.39335	5.74918	7.53179	8.8181	7.68679	7.04812	6.48935	10.3603	6.20136	5.58906	6.95797	9.29986	4.56898	14.6847	5.00056	7.44434	6.70941	7.57305	5.60464
DCAF8	0	0	0	0	0	0	3.74209	21.4	11.7637	10.3186	8.4175	25.8311	0	0	0	0	0	0	17.5883	3.98504	7.32114	19.0148	9.21323	13.989	5.31063	22.2782	28.4468	15.5896	4.325	5.68275
DCBLD2	0	0	0	0	0	0	2.24106	1.91909	1.8785	2.40994	1.49091	2.12854	0	0	0	0	0	0	2.89854	2.32837	2.46882	3.0916	2.95261	2.32405	2.56985	1.79635	1.87385	1.90273	1.69097	1.61169
DCHS1	0	0	0	0	0	0	2.23245	2.28635	2.13199	2.57288	2.55108	1.49056	2.27718	3.68894	1.58665	2.19169	4.59506	1.56733	5.07128	1.78824	1.00972	1.91918	3.64154	1.50873	13.2868	1.35672	1.58029	1.4105	2.16353	1.67992
DCN	17.8671	25.5672	31.2819	13.0164	10.8477	10.4541	95.174	58.8976	41.6666	68.8724	53.011	30.4297	75.1959	121.2	41.692	68.2767	240.348	43.7057	228.695	40.3862	15.3242	67.5023	85.0577	21.5433	563.93	28.2598	33.9716	33.1142	51.5068	46.3418
DCP1A	0	0	0	0	0	0	3.43979	4.31948	4.90666	5.29489	4.46961	3.33476	2.53713	3.04591	3.39393	3.00881	3.17398	2.81136	3.86907	3.23814	2.8697	3.40874	3.706	1.88317	4.06719	2.23331	3.13486	2.76078	3.50915	2.35653
DCP1B	6.72594	7.01075	8.72946	12.3153	10.5427	11.8912	6.25106	3.82363	8.50268	7.73321	6.90855	8.23664	6.59807	4.84671	5.23639	8.61228	6.05806	6.03119	5.88986	6.4891	6.0445	5.51813	6.82086	5.22209	5.34215	4.59357	5.1469	5.47405	6.98166	6.66016
DCPS	1.85941	1.91716	2.83986	1.27715	2.22062	1.7073	2.53566	1.49394	2.25994	2.25734	2.2459	1.41208	1.02991	1.26613	2.33922	2.27911	4.81402	1.03438	0	0	0	0	0	0	0	0	0	0	0	0
DCTN1	0	0	0	0	0	0	4.83663	5.20689	9.59288	6.49617	6.09871	2.07725	4.73442	7.99024	6.46881	4.24463	16.6033	5.20313	6.36616	8.29386	1.47751	6.66537	4.49649	2.18081	18.4852	3.15073	6.05018	4.7045	5.52357	5.0157
DCTN3	15.124	22.4586	15.3932	33.8436	21.7437	26.2324	18.6076	20.0656	19.7753	24.4769	17.4777	17.6542	16.8965	19.5463	15.4136	29.9727	30.6505	19.1773	18.8468	19.6654	14.2462	20.1521	20.6493	15.9124	24.3666	17.7146	21.5223	19.0037	20.5385	19.9023
DCTN5	0	0	0	0	0	0	2.54008	2.89493	3.78312	3.09119	2.02991	2.90398	2.28967	1.24931	2.48249	1.30264	3.17288	3.0289	3.22599	1.54915	1.46987	2.84657	2.02369	2.04331	3.86265	2.089	1.72328	2.00641	1.92207	1.45595
DCTN6	7.03474	6.29611	6.91888	1.87023	4.33162	4.44482	9.90591	8.65968	7.13841	7.45918	9.21857	6.83785	5.93377	8.06661	9.22286	9.83953	12.8672	6.18996	9.44176	7.52427	6.01164	8.66474	7.99837	4.79375	10.9959	6.57257	6.48054	8.02918	7.46101	6.08062
DCTPP1	5.47019	5.1652	5.49614	11.702	6.23776	6.7789	8.02209	4.33879	5.98023	5.30809	6.85782	4.45181	6.90727	6.30615	5.73547	8.14465	11.7974	4.47445	2.9009	6.11489	3.46534	6.60629	6.00688	3.8666	7.81726	4.38852	6.71246	5.77509	5.01816	4.23426
DCUN1D5	0	0	0	0	0	0	3.10408	2.26824	2.92622	2.36913	2.67753	3.21182	1.62545	2.72969	2.72425	2.49438	2.05362	2.45796	2.15488	3.12116	3.19999	2.10713	2.91518	3.08749	1.74996	2.30886	1.56603	2.65451	2.33838	3.96949
DDA1	17.2104	20.1914	27.4065	28.6789	30.3834	26.4939	23.1511	16.7482	30.2325	15.5462	19.2654	25.4867	14.2287	15.8397	23.5499	21.3448	34.2006	17.0236	17.4788	21.2013	24.2418	21.7063	26.0749	25.7829	17.7574	15.5	31.4869	17.0784	18.1654	29.3834
DDAH2	3.64859	11.3865	10.0996	5.50845	7.16941	3.0845	9.33321	5.83356	7.92626	9.36654	7.93072	2.93209	6.66543	16.029	7.0307	10.1103	47.9571	4.22797	15.2726	8.5358	3.03233	7.39938	9.60421	4.11766	33.5436	3.59287	5.22647	5.23485	8.38619	3.25667
DDB1	7.10164	12.4846	12.8471	6.96021	7.11998	7.50631	11.9343	13.2895	12.9078	13.9653	13.8146	11.8852	11.0546	13.5501	13.7745	14.3102	10.4084	12.5992	15.3856	12.2387	9.77523	12.4486	12.699	9.55816	17.8887	11.0625	14.7502	10.551	10.82	9.9728
DDHD2	1.00073	3.92643	4.56807	1.16094	1.44448	1.98071	5.82132	5.43597	6.5089	5.159	5.29611	5.93125	4.24404	6.40867	5.24101	5.44774	4.47294	5.12826	6.09342	4.03291	4.29373	4.90762	4.83537	3.14518	6.63328	5.17561	4.09722	5.56285	4.92513	2.58183
DDIT4	45.2577	62.9065	88.5821	87.2513	101.388	51.0975	77.7514	42.0268	123.408	108.116	73.5122	34.3888	58.2364	33.4439	143.583	135.646	136.038	51.0128	158.569	72.6356	129.744	296.646	182.39	9.88349	61.757	41.2974	34.6702	251.296	200.177	2.3493
DDIT4L	24.0283	68.2432	34.7975	45.6514	49.7606	73.8096	91.2464	102.676	115.069	133.511	67.2103	103.054	78.8855	134.253	135.792	187.463	61.6198	98.195	128.281	111.21	69.4849	107.23	54.1135	20.1663	25.1517	106.531	31.7566	124.974	68.3509	25.6155
DDOST	3.99443	7.97834	20.6617	7.80586	13.7518	9.31606	15.6935	6.67129	16.7714	15.6071	19.5361	8.79801	10.7071	8.64485	11.4494	11.2045	21.1957	7.58133	23.4736	14.0535	9.23182	20.9275	22.183	9.97701	50.2039	6.32403	12.0288	7.26974	18.9709	9.89665
DDRGK1	9.09926	18.2788	14.2893	27.6784	14.3152	16.4967	11.4351	11.3179	13.8253	15.9321	12.1406	8.59489	8.13066	13.174	11.224	14.1256	21.6373	9.11225	14.7907	11.767	12.0445	15.1838	12.8848	6.47841	17.652	9.49495	7.84797	14.043	10.8739	5.91731
DDX1	11.9501	25.8877	20.3416	8.84149	11.2343	15.4998	23.1064	26.5181	17.2863	20.4	7.00644	24.7308	16.8773	21.0025	17.9437	25.2191	15.5964	18.0943	11.8001	19.8044	19.8623	18.5508	17.6353	16.5999	14.3628	22.584	17.7098	20.3726	9.51316	12.2492
DDX17	3.86	19.2748	16.3977	9.08457	12.6104	16.3855	20.4592	26.7128	22.0801	27.0163	39.4609	30.6047	15.5052	24.2989	28.767	15.8804	33.1712	22.9661	34.3259	29.4302	7.00544	19.634	18.4048	18.3004	29.084	17.4096	13.8528	9.24785	16.11	9.68239
DDX19A	0	0	0	0	0	0	9.28999	9.85539	10.9329	9.67294	10.237	5.52951	0	0	0	0	0	0	9.93448	8.94399	8.84917	10.0853	8.07987	2.96859	0	0	0	0	0	0
DDX20	1.56325	4.51595	6.63965	1.69649	2.80428	4.32269	4.69771	4.95465	5.68808	6.32972	5.47141	5.86991	3.29054	4.18056	4.39145	4.30338	7.17895	5.57314	6.10168	5.15465	4.3529	4.64508	5.62595	3.70822	5.86001	3.83987	3.43825	4.62439	5.51205	3.32042
DDX21	1.64898	4.63625	8.5671	1.64865	3.27363	3.14219	5.53768	6.09068	7.54833	6.46832	7.13383	6.35538	4.0544	5.11939	6.34589	6.79929	6.58631	6.54626	7.33013	5.26769	6.68555	6.26585	7.23993	8.11003	7.90863	3.32819	7.23139	3.53679	6.16735	10.772
DDX23	0	0	0	0	0	0	5.10878	5.95407	5.50961	3.77684	5.32425	1.83173	0	0	0	0	0	0	4.96066	4.04358	5.10919	3.22573	2.53828	6.7787	6.95858	2.33855	4.23404	2.4803	4.39063	5.988
DDX24	6.03584	9.0795	13.0786	6.96213	7.97158	6.56079	12.0303	9.05823	15.1095	13.0228	10.6429	15.9189	10.2933	13.1225	15.5561	14.5193	12.4311	14.5376	8.79042	11.6848	16.228	10.763	11.3874	10.1344	11.9243	14.0414	13.5891	9.52698	12.0416	15.8704
DDX27	3.01117	7.03197	10.8981	6.2886	7.00014	6.26581	5.86696	4.4949	7.65943	7.0446	5.92081	5.81398	5.03184	4.88645	7.00993	8.19624	9.56336	6.42962	6.23807	5.16649	5.91549	7.27655	8.27696	6.85818	8.4624	4.38719	7.94626	4.72034	6.78793	7.62003
DDX28	3.40955	2.55595	2.00424	2.61076	2.65902	2.37005	3.29299	2.29917	3.66612	4.65423	2.10649	1.95407	2.41151	2.75611	2.27911	2.43302	2.40977	2.06426	3.45825	3.86883	1.76604	2.75796	2.89377	1.36498	2.57878	2.05146	2.0384	2.42445	2.30215	1.99202
DDX31	7.3555	12.9682	17.3671	9.66077	9.32842	11.342	13.9482	16.5616	17.6794	20.0418	14.4202	9.95579	9.04533	12.712	13.7339	11.5589	21.5151	11.8209	16.4008	16.1911	8.53496	14.9839	21.1045	9.11756	26.88	9.62183	7.98546	10.4205	15.3181	10.3629
DDX39A	5.36384	7.86373	8.33422	5.13685	7.91041	7.85962	6.76616	6.30159	8.32184	6.2953	5.30416	7.02534	2.08768	5.561	8.19444	3.30163	6.00813	8.03273	5.20821	5.85659	6.4832	5.8491	2.69689	7.83826	5.32667	7.11855	7.5062	5.31227	4.54728	9.53711
DDX39B	6.05913	12.9706	14.6222	7.72537	10.3512	8.63053	19.0311	7.89241	11.28	13.1981	10.0191	17.7136	11.1322	18.0111	20.3713	31.0894	27.0961	21.4231	6.36533	9.78098	16.0743	17.945	12.0177	12.843	12.3849	16.8604	24.1737	26.1935	16.8452	17.5125
DDX3X	0	0	0	0	0	0	3.52155	4.68705	3.22876	4.73757	9.29976	1.28417	0	0	0	0	0	0	10.2607	7.14692	6.31508	7.37099	9.16404	7.38082	5.7397	8.02895	6.03375	1.50798	7.97574	5.40369
DDX41	5.73481	7.3533	8.02258	11.9725	8.20974	8.08839	7.78554	6.63742	8.73489	8.35538	7.75125	7.63954	5.67614	7.69597	8.9916	10.2593	9.66454	7.10786	8.61891	7.93604	6.11125	7.31294	7.94812	6.25755	10.3824	5.24395	7.93057	9.1593	8.35605	6.59419
DDX5	5.4335	13.2941	29.9551	7.19284	8.11446	19.5097	13.5903	18.3709	21.445	25.4915	35.3457	21.8686	9.57515	19.2665	15.6281	17.377	39.0674	17.6444	20.9404	14.9922	6.83762	15.0416	14.9617	19.9921	21.0593	8.51771	10.9556	10.0871	17.3497	16.2424
DDX52	0	0	0	0	0	0	3.10953	3.68762	2.74877	3.6987	1.74872	3.83962	2.32003	2.85425	3.47492	2.82352	3.98508	3.76695	4.06136	4.29344	2.31733	3.60175	3.91059	2.4739	2.957	2.17343	4.16708	2.82588	3.94534	4.00462
DDX54	11.892	6.50712	5.62856	4.48829	4.1852	6.97894	3.63117	4.48848	6.32842	4.95261	4.97999	4.27017	7.66502	3.67858	10.0679	6.66852	1.7585	3.80557	0	0	0	0	0	0	2.93433	4.06148	4.65393	5.11469	1.25065	8.6779
DDX56	7.18392	8.50372	10.8252	10.7398	9.8009	6.85539	7.27728	6.43546	6.87905	9.1685	8.64123	5.73421	5.33866	4.5174	6.33991	3.81226	2.75697	5.80716	1.83914	7.55685	5.84864	7.98782	8.4776	6.5797	6.39683	5.18987	8.12125	1.2597	8.12648	10.6133
DEDD	11.653	14.3096	15.2078	13.8561	13.2761	14.5145	11.4705	12.139	15.171	12.8633	16.0021	12.214	10.0306	12.6703	12.1048	15.3271	12.0803	15.19	10.7355	11.3732	8.10267	14.7259	12.9757	8.72054	12.6221	9.87567	10.2174	11.4616	12.3993	10.9437
DEDD2	4.09702	3.88024	8.37006	1.32548	5.79916	5.37108	1.24985	3.1537	4.83727	1.3974	3.48915	4.79164	1.5499	4.07471	4.76844	1.63127	4.10747	4.14449	3.08056	4.82911	3.71587	1.96625	4.44151	5.39916	2.30942	3.92118	5.6045	1.61653	6.10242	3.92267
DEGS1	3.02581	7.43628	16.9814	1.95839	7.11417	5.3213	10.5364	7.54794	11.8682	11.0805	12.019	7.81543	5.97249	9.64148	9.55203	11.3654	30.7613	9.29186	16.0104	10.0165	5.59037	11.0482	14.0395	8.35115	26.6771	4.66658	7.65702	7.35386	13.1499	12.3206
DEK	15.4273	24.3638	28.9033	6.05437	15.958	14.9069	33.4391	26.8132	32.9432	32.5145	29.9132	34.2104	27.0591	30.0802	48.3935	34.8266	34.5298	41.373	32.5721	27.5243	35.8842	31.7785	31.3961	25.9963	28.05	27.7813	28.6652	27.3175	29.133	25.6612
DENND10	0	0	0	0	0	0	1.6278	1.60126	2.1776	1.00279	1.36585	1.43236	1.01765	1.45691	2.39144	1.10746	1.28749	1.75051	0	0	0	0	0	0	0	0	0	0	0	0
DEPP1	1.67414	2.58624	8.54913	2.50313	4.42501	5.08266	2.32267	2.01702	3.92058	3.2516	3.66941	2.27826	1.48522	4.20236	1.73596	2.40106	11.0112	4.2644	1.95099	4.79737	3.0152	2.05046	3.96584	2.58775	6.89855	1.02528	1.64107	1.83297	2.9491	1.50835
DERA	2.8487	4.72693	5.94951	1.32869	2.79718	3.18065	6.11005	4.61057	5.9048	5.84714	6.89175	5.90188	3.76695	5.92469	5.36315	5.70557	8.0074	6.1714	7.49272	6.10107	4.44058	5.61654	6.77096	3.93608	9.83981	4.95092	3.66774	5.34882	6.57868	5.02511
DERL1	16.2141	29.4423	38.5198	13.2947	23.9903	17.1486	25.5265	24.8591	29.9974	29.3702	26.9632	29.0607	16.6581	21.3452	27.0951	30.7943	21.314	30.2019	29.638	30.7311	29.6095	31.9747	29.5485	25.5666	26.5386	21.4208	26.5172	21.7662	28.838	30.7999
DERL2	4.83581	7.98639	10.0082	7.77716	4.68444	11.6851	11.2144	6.92381	12.6131	8.54584	10.3121	10.5379	5.73427	9.90685	11.409	12.9842	21.8105	12.4713	8.60488	8.34696	9.85802	8.19321	7.0107	4.8195	9.65837	8.57934	5.3919	8.67677	12.6954	6.7034
DES	7647.58	3446.42	4189.66	3459.06	4872.8	6571.93	4439.25	3104.44	4098.15	3493.22	3602.43	4470.2	4219.07	3439.85	5181.5	5674.25	2558.59	6245.23	3407.49	3664.62	4786.06	3550.01	3298.87	5755.29	1589.56	2992.54	5878.84	2604.12	2898.36	5033.43
DESI1	6.75731	4.84802	6.0474	3.37765	5.34956	3.28107	6.5708	3.35629	6.49333	4.31423	4.9301	6.57045	0	0	0	0	0	0	4.58293	5.41023	6.62162	7.35471	4.45602	5.95322	4.54775	5.83379	6.59729	4.27119	4.41057	6.16182
DESI2	0	0	0	0	0	0	1.99228	2.84271	2.26872	2.44061	3.75887	3.84648	0	0	0	0	0	0	2.2866	1.06586	2.4841	1.52096	1.63373	2.32024	2.70134	3.52886	3.97137	1.99324	2.1425	2.32007
DET1	7.24121	10.8186	8.95222	12.3607	8.14748	10.9832	7.76922	8.49328	10.6265	8.64179	9.47347	7.86077	6.87647	5.08756	7.44079	8.39923	3.00558	8.16164	6.18007	9.73979	8.88287	9.96026	9.00737	6.02802	4.24125	9.2056	4.5401	6.50033	9.77347	6.06296
DEXI	16.9241	13.2993	13.5036	13.8031	10.2292	12.1558	10.4106	10.1583	10.5986	8.42426	7.43679	7.66381	12.3195	9.21236	16.6708	13.1441	8.75072	10.9692	11.9178	11.3664	10.5589	11.363	8.51856	12.3828	13.1264	10.2718	12.0842	11.9657	7.1393	11.75
DGAT1	2.23003	4.73241	3.66289	7.16197	3.5274	2.17718	1.87873	3.73371	4.92143	2.60486	3.65465	2.93751	0	0	0	0	0	0	3.18518	3.89219	1.69243	3.84527	7.16803	2.95103	5.35413	2.64003	2.2578	3.30133	4.61601	3.5861
DGCR6L	150.841	82.6112	68.5297	168.109	131.025	171.214	67.2777	60.295	62.8777	57.3374	61.8281	51.5692	51.4092	52.5226	53.8334	53.2906	102.214	53.6886	53.1361	78.9474	52.4561	55.0267	51.4498	48.4206	52.26	51.5328	41.8214	49.6762	57.1005	46.5005
DGCR8	0	0	0	0	0	0	0	0	0	0	0	0	0	0	0	0	0	0	0	0	0	0	0	0	5.2634	2.56985	1.85131	5.73184	4.35675	1.59827
DGKD	0	0	0	0	0	0	8.9898	10.492	9.22655	11.1524	5.82979	15.1808	7.62072	9.14327	11.504	19.8143	7.63659	11.6824	9.26164	8.89339	9.37553	9.85215	8.18676	11.1267	8.30758	7.90214	6.44139	8.33453	6.35979	11.1894
DGUOK	1.78262	1.71214	4.79866	3.63367	1.27336	1.6299	2.69748	2.89938	3.82237	4.4514	3.26389	1.72507	0	0	0	0	0	0	2.366	3.76058	1.43113	3.27321	5.02586	1.83118	3.96701	2.09223	3.09478	2.59231	3.76739	2.29689
DHDH	9.08339	12.6714	8.14474	12.6072	8.87002	9.93766	11.8586	13.4877	8.13641	11.065	11.1003	7.51014	8.84879	8.43135	7.99399	3.09952	6.07389	6.75108	10.3224	11.0529	7.58282	8.47593	6.98341	3.9938	5.67221	9.12511	2.59754	7.89036	8.64044	4.91584
DHODH	2.06047	2.63071	4.44182	3.46327	2.59999	3.42196	2.54162	2.48061	3.73407	3.06988	2.85229	2.28716	2.68009	1.97294	3.76593	4.19935	1.83555	2.92076	2.99612	2.84193	2.93238	2.91229	2.91915	2.4788	2.948	3.05634	4.12917	3.44311	2.48167	3.11791
DHPS	37.8718	30.5103	25.0724	36.1824	28.3957	32.5104	23.7007	20.6984	21.1099	21.8916	21.0117	18.3328	19.1303	19.1142	17.1671	24.3635	20.2076	20.4781	17.9798	23.3716	17.0134	22.5485	20.7312	13.9741	14.856	21.0793	15.9722	19.1486	20.0045	15.9448
DHRS1	0	0	0	0	0	0	4.43921	3.47836	4.81414	6.7551	5.04009	2.58081	3.6276	5.48552	3.39086	5.44327	7.67061	2.11674	0	0	0	0	0	0	9.19579	3.75318	3.08387	6.04418	3.86087	2.55576
DHRS11	28.9202	18.6462	18.8798	27.1052	24.1768	27.9879	28.8959	17.198	28.0276	18.865	19.364	28.7	16.2702	9.99383	13.6486	13.5176	12.5518	16.448	15.7372	14.9217	18.444	17.247	15.5974	11.5109	11.8239	14.7229	14.1936	16.8187	20.3454	11.5856
DHRS12	1.2602	2.32167	3.25677	2.17506	2.27996	2.05513	2.46845	3.95753	3.52897	2.78124	3.14344	3.39315	3.20916	2.3086	3.25527	2.15687	3.55905	1.9178	0	0	0	0	0	0	0	0	0	0	0	0
DHRS4	13.1233	13.1463	14.2129	14.9554	18.2394	23.6109	16.9967	12.2604	12.9105	10.3204	12.2796	13.6593	14.3436	13.397	8.89118	12.2607	14.9993	13.9921	19.1737	13.2583	10.4584	10.5865	12.6502	13.425	14.4186	10.3878	9.94318	13.51	13.5877	10.9708
DHRS7	0	0	0	0	0	0	2.99662	2.33256	3.08414	2.89752	2.38705	2.16466	2.3356	3.91241	3.64705	3.23366	9.40552	1.67753	0	0	0	0	0	0	11.4141	1.15073	2.86763	1.68958	2.66508	1.21976
DHRS7C	78.2355	4.93978	21.3831	71.0534	54.8011	50.1145	17.742	1.75123	10.5363	28.2554	35.6329	19.6054	16.9311	21.8706	16.0195	22.563	16.5509	11.5896	2.10658	31.6149	27.013	39.7148	6.95998	9.85018	0	0	0	0	0	0
DHTKD1	2.31175	4.67455	5.69808	1.56515	2.73794	3.39782	6.39162	6.80802	5.71128	6.25641	6.23946	7.37293	6.18871	7.76742	8.37456	6.88056	3.13047	7.29401	6.91171	6.11037	8.89089	7.34028	7.48	6.9804	3.6405	6.52013	6.69107	7.20259	5.73563	8.19199
DHX15	0	0	0	0	0	0	5.40897	6.40874	3.67613	2.59997	7.84176	7.69627	2.93433	3.67421	3.09846	5.31057	3.39118	7.0521	4.66101	6.02824	3.59699	4.87862	6.74077	3.97962	9.1871	4.762	4.44585	4.42021	4.24058	4.85288
DHX16	6.71439	7.8898	11.0975	5.66039	5.77689	7.07829	7.67108	6.88469	10.4665	10.0275	8.42735	8.56261	7.00498	7.4673	10.7799	9.69202	6.86468	9.59566	6.90247	7.86298	8.69614	7.3311	8.80117	6.03061	6.88996	6.83171	7.53982	9.22549	8.70119	5.86833
DHX29	2.26428	4.75036	5.5789	1.61175	2.77531	2.50506	6.93878	8.6544	8.1446	6.80634	6.90128	7.15036	5.12699	6.28521	9.14467	4.04162	1.51565	8.12107	6.27732	5.06656	7.27848	6.21581	4.69525	4.56116	3.59312	5.07799	5.88647	5.08195	5.86608	4.90938
DHX32	5.41294	9.12503	11.8761	3.33103	5.35281	9.6552	9.13111	10.022	14.3953	8.32287	9.74851	19.1348	7.23903	7.82327	12.1539	8.82018	4.54111	14.0212	9.38455	10.2162	19.1545	9.30339	10.628	12.538	6.94082	12.5201	11.4093	8.40085	8.92803	11.2796
DHX36	0	0	0	0	0	0	2.78764	3.2036	2.83691	3.37718	2.81634	2.77476	1.81953	2.87727	3.21382	2.53011	2.06098	3.18267	2.91633	2.54522	1.9514	2.71502	2.83386	2.20518	2.49588	2.08581	3.35769	2.41714	3.02676	2.95202
DHX37	1.73903	2.66515	5.01583	1.90812	1.79505	1.72695	2.80623	2.80149	3.66211	3.47227	2.66583	4.47635	2.30715	2.90298	3.5724	3.59041	2.265	2.39137	3.22507	3.15101	3.81888	3.56095	3.06055	2.6417	3.09147	2.0147	3.56501	2.5466	2.47372	3.30895
DHX38	1.10656	2.4291	2.93193	1.61979	1.52593	1.44841	2.49141	2.81461	2.82546	2.73035	2.38381	1.67329	2.39452	1.7645	3.15035	3.1413	3.19664	2.56983	3.13327	2.48449	1.61234	1.92164	2.87532	1.91436	4.13058	2.00141	3.09724	1.85641	2.11056	2.12603
DHX40	0	0	0	0	0	0	2.71457	3.7892	3.5701	2.60595	1.81027	2.32503	0	0	0	0	0	0	5.1849	2.48922	2.38366	2.91841	3.58216	1.60015	5.36509	2.43639	2.13761	2.72522	2.11061	2.16461
DHX8	2.40055	5.50683	9.08961	2.95356	3.25029	4.23857	5.95589	6.60475	8.10677	6.53218	5.61845	6.26296	4.44102	5.23232	6.9074	6.04801	4.73748	6.03893	7.50166	7.08364	6.3928	6.01583	6.92453	4.98753	7.27725	4.60571	6.98907	5.05665	5.61245	4.42916
DHX9	0	0	0	0	0	0	6.32671	4.19982	5.60275	6.77981	6.47575	6.25645	0	0	0	0	0	0	8.37701	5.62661	6.29214	5.0393	7.54838	5.73133	11.2484	3.81637	5.05373	6.41357	6.76513	4.15686
DIABLO	4.41907	10.1297	13.7517	8.82726	10.8404	10.2966	11.1263	11.1914	10.6562	11.9816	7.60621	9.88003	7.01911	9.74476	12.1489	14.028	10.7936	7.81965	10.7866	11.1858	9.49518	10.1456	11.6676	8.35488	13.6106	8.06372	13.3099	12.9178	10.3896	5.5846
DIP2C	0	0	0	0	0	0	3.33826	1.46545	4.58139	2.11805	1.44846	7.00798	0	0	0	0	0	0	3.32592	3.84048	6.8813	2.91005	3.12155	4.89617	0	0	0	0	0	0
DIPK1A	1.32406	5.41122	3.21303	1.62314	3.08166	2.92628	6.46347	6.71668	5.1829	7.13027	6.82291	5.55915	3.73218	5.99627	4.23056	4.30229	4.02559	5.6219	7.32443	7.03941	2.0986	4.33346	4.4491	2.97469	3.32872	4.33481	2.80211	3.73644	5.21462	2.80848
DIPK1C	2.01933	1.18343	3.07563	1.8239	4.01267	2.14322	4.12531	4.54048	6.49703	4.57106	8.03055	1.06092	3.36425	1.2805	2.2369	1.28498	17.9274	1.63825	8.1272	2.15057	1.01841	2.72503	6.01788	1.26377	0	0	0	0	0	0
DIPK2A	0	0	0	0	0	0	2.72727	2.41989	2.01633	1.98384	1.6805	1.87276	1.76113	2.56216	2.12566	1.67274	1.79852	1.3859	3.27081	2.20776	1.43561	1.51531	2.0782	1.05659	0	0	0	0	0	0
DIPK2B	0	0	0	0	0	0	3.69318	4.94218	5.36261	3.99961	4.46826	2.87137	0	0	0	0	0	0	7.67002	7.35747	2.80403	5.80869	7.39676	2.89092	15.3034	2.81531	3.15756	4.80609	5.71936	2.9875
DIS3	0	0	0	0	0	0	0	0	0	0	0	0	0	0	0	0	0	0	0	0	0	0	0	0	1.65002	1.11949	2.8827	2.00328	1.23226	1.80801
DIS3L	0	0	0	0	0	0	9.12752	13.6092	16.1594	12.5508	16.7596	16.2673	9.43511	11.3647	13.5007	11.8911	5.85731	12.8121	12.1876	10.9324	16.2528	11.7447	11.5861	11.1056	11.3377	12.2633	9.56619	14.2269	13.0708	9.22842
DKC1	0	0	0	0	0	0	6.20294	2.1292	7.31153	5.63431	5.90983	5.47781	0	0	0	0	0	0	4.02501	4.64277	3.20023	3.88136	4.68384	3.30594	0	0	0	0	0	0
DKK3	0	0	0	0	0	0	2.39989	2.60191	2.65249	3.28092	2.69882	3.55179	2.6662	3.62017	1.76629	5.8831	6.80794	3.14942	0	0	0	0	0	0	0	0	0	0	0	0
DLAT	6.74791	17.704	16.4835	6.13521	8.75998	10.9124	26.9836	25.0844	28.329	23.2677	22.8231	33.6519	13.2332	14.2065	11.8751	12.0682	6.39959	12.8979	17.047	17.2663	18.4265	20.1888	16.0586	7.29692	6.8053	19.5035	8.76647	26.8742	21.7025	7.81331
DLD	21.8584	26.871	22.7963	7.75301	13.1048	13.7878	40.0086	40.3342	34.5962	35.4771	28.1992	37.9431	23.7189	32.0989	26.6027	26.1841	15.7969	25.1644	27.7521	35.4542	27.253	31.1936	24.5909	15.6346	8.50553	34.1381	18.884	40.4131	29.7115	17.2028
DLG5	0	0	0	0	0	0	1.88924	2.19722	1.5248	3.10641	2.46359	2.78647	4.29663	5.28864	3.64018	7.49497	2.13892	4.81062	4.59547	2.20768	2.76909	3.72669	3.15569	2.19089	5.75847	2.10767	3.4914	4.57402	2.26606	3.69678
DLL4	0	0	0	0	0	0	2.7824	6.23971	3.85796	1.89888	4.86039	1.03394	0	0	0	0	0	0	4.629	4.66784	2.05513	3.30032	7.89161	2.48282	0	0	0	0	0	0
DMAC2	12.7553	15.7685	4.34751	17.5531	12.5036	12.9788	5.18199	15.5386	12.3009	5.24353	13.9275	15.8561	0	0	0	0	0	0	7.72388	9.54624	7.65227	7.86937	6.19993	5.69043	3.56129	12.4993	4.61389	10.5818	11.2242	8.34552
DMAC2L	4.42225	5.48151	4.44448	1.38733	2.31409	3.42368	5.29382	7.7404	5.38021	5.45286	4.48471	5.66776	5.08002	6.88056	5.35203	6.78502	4.21667	5.26804	4.0437	7.39598	4.41608	4.89039	4.00817	3.66323	3.28206	5.18807	4.84121	6.02077	4.53312	5.0548
DMAP1	27.1709	23.2548	24.914	30.8838	27.2772	22.5943	19.2168	13.9411	21.9873	19.0229	15.0942	16.1727	14.0079	9.76007	16.5035	14.6563	20.231	12.0356	13.2802	15.299	16.5326	16.458	17.9631	11.8367	9.08824	12.737	12.0055	15.3641	18.9285	9.2204
DNAAF5	0	0	0	0	0	0	6.40107	5.1046	7.62239	4.93268	8.14243	1.6388	5.75947	6.7734	10.7135	8.01585	1.54555	3.56482	5.61522	8.95909	8.37663	3.96988	2.91818	2.12247	5.92243	9.65434	6.12571	5.67601	4.68895	3.78765
DNAJA1	13.9107	15.4251	23.7474	3.03703	11.3378	9.32522	0	0	0	0	0	0	0	0	0	0	0	0	15.7412	18.4778	18.3674	14.8907	20.4606	17.3519	0	0	0	0	0	0
DNAJA2	40.5247	39.0742	60.9828	14.1622	35.6862	35.3017	51.5807	41.3802	49.6371	43.8549	46.2859	61.6465	39.3217	42.7898	51.9268	50.9212	35.0296	47.2587	45.1524	44.155	83.0673	61.9666	48.869	80.8598	35.432	41.9138	82.5911	41.8595	46.6702	68.3297
DNAJA3	25.5979	29.164	30.6194	22.4803	25.2944	28.207	25.843	27.3987	25.5083	23.2484	24.7823	29.8108	23.6094	19.8615	17.0199	26.3092	15.1288	26.6611	20.3483	25.4093	25.7974	22.1386	22.5244	21.6476	14.81	24.9207	20.9841	24.5936	22.1137	21.9347
DNAJA4	0	0	0	0	0	0	5.88309	5.73519	8.47226	14.7044	1.49533	3.67783	0	0	0	0	0	0	1.24403	2.99232	2.66223	4.85837	1.20439	1.94732	6.8816	4.68404	56.4528	7.2242	3.20341	14.234
DNAJB1	16.1664	42.3888	36.6904	9.27877	17.5174	13.9662	42.9253	20.9455	18.6185	18.5696	23.9968	12.071	31.9211	8.92207	15.607	11.7233	26.2758	30.8478	20.8847	26.5449	15.0572	31.7361	26.6936	51.337	28.6503	4.23963	4.24072	9.90907	56.2765	14.9333
DNAJB11	3.20447	6.61151	9.68951	3.37073	5.3324	5.93888	8.21485	5.59975	6.34778	7.18877	7.31307	6.09147	3.37022	5.70651	5.93543	7.44314	13.413	5.50044	6.76531	7.08576	5.13905	8.61382	9.53329	6.25975	11.7758	4.90729	6.09471	7.30234	8.36369	8.68912
DNAJB4	93.4442	62.9499	105.474	8.78522	27.4785	11.7671	62.0024	56.9575	80.6786	67.7396	79.4023	74.09	24.4191	28.5892	73.7363	47.9256	26.1263	51.22	53.989	51.3781	52.351	84.8005	66.8339	154.321	49.5885	27.3831	102.575	41.7673	70.462	148.05
DNAJB6	23.0025	13.5926	19.1975	21.1686	26.746	24.5165	0	0	0	0	0	0	22.0034	23.4541	75.7117	22.9647	25.0729	11.6623	28.6431	68.4418	19.8516	16.8737	60.0793	55.2537	15.0494	24.55	54.0721	9.86312	15.9197	4.42138
DNAJC1	2.29269	2.36539	4.30486	4.73382	3.11891	5.05752	6.36284	4.31245	9.73708	4.70903	7.22311	4.68079	2.94948	2.15655	8.1513	4.23369	6.17022	7.27529	0	0	0	0	0	0	2.01531	2.26344	2.95956	5.26803	7.31196	2.41237
DNAJC11	8.08953	13.3454	19.7578	14.4114	11.9614	12.0761	17.8554	15.2894	21.8288	18.4277	17.0845	26.108	11.6171	9.9571	10.7514	14.2743	7.49937	12.9536	12.7405	12.3382	18.297	15.2499	14.7199	9.40074	9.85518	12.4344	10.6868	17.9873	14.9572	8.69666
DNAJC12	6.05113	3.38259	4.10318	2.85645	4.93221	2.54082	4.73024	4.3978	5.97414	10.2739	6.9142	4.49238	3.73879	4.21329	8.76137	9.76217	10.6104	4.38437	5.69121	6.33984	3.65717	9.9656	5.30847	6.30736	4.63935	3.71441	3.72887	11.0519	6.08596	5.0977
DNAJC14	3.53866	5.4612	9.1379	1.48261	4.65186	4.19609	6.30919	5.87118	7.67791	5.02477	6.65588	6.31167	0	0	0	0	0	0	6.95863	6.19665	6.24969	5.91024	6.44043	5.14894	8.54469	5.37203	4.91685	4.91018	4.48277	4.93539
DNAJC15	0	0	0	0	0	0	0	0	0	0	0	0	0	0	0	0	0	0	0	0	0	0	0	0	5.09253	1.2635	2.24187	1.96998	2.37687	2.06811
DNAJC16	0	0	0	0	0	0	2.26561	3.43857	3.47041	3.07663	2.92198	3.58115	1.98599	2.60483	2.75992	2.96002	1.99521	2.66971	3.65304	3.28775	3.72995	3.06063	3.56111	1.57736	2.43545	2.08483	2.07077	2.39532	3.00307	2.00816
DNAJC17	4.02901	3.25845	3.2755	4.45417	5.06867	3.52081	3.35018	2.1619	2.92267	3.51043	2.23705	2.27219	1.99974	3.2925	1.80038	3.77136	6.51365	2.33748	1.99694	3.20418	2.06426	3.22381	4.10821	2.63837	5.46404	1.03463	2.81788	2.47455	2.72368	2.30064
DNAJC18	0	0	0	0	0	0	2.78768	3.31238	3.63167	2.82756	3.02747	3.207	2.65045	4.33326	3.15945	3.29336	4.9045	2.73319	4.74402	3.30645	3.1003	2.64181	3.69424	1.66254	7.59053	2.4282	2.59271	2.6271	3.28614	2.1837
DNAJC19	53.3471	43.7643	47.433	38.2548	45.5671	56.0141	72.2406	43.3988	58.8056	50.4502	69.321	61.6936	31.1537	33.2166	30.9278	39.7115	47.4395	41.5856	35.3174	42.5401	44.4414	48.1526	37.5472	29.9294	32.5408	35.912	28.4188	56.3723	53.1114	40.2257
DNAJC2	3.76349	8.92061	6.41676	3.5609	4.86961	4.97621	7.2707	8.07903	7.9675	7.24761	6.89267	9.19081	6.47959	8.25422	10.5408	9.18874	4.00523	8.51228	4.0256	6.89424	5.57267	5.95375	7.42466	7.69881	3.98637	6.94941	9.94625	8.03416	5.96515	10.7248
DNAJC21	3.70103	6.43885	7.26159	2.67819	6.43166	7.3638	0	0	0	0	0	0	6.44801	5.33714	8.4881	6.35267	4.29585	8.6645	4.60821	4.61404	9.60812	5.61892	5.8354	8.3609	3.33537	6.4958	6.5138	5.81878	5.73482	8.37777
DNAJC3	1.67935	4.54071	9.06303	3.66139	3.7503	7.39196	8.15012	3.91437	20.1033	12.6211	13.9898	12.3945	6.42782	6.36904	14.221	5.63149	3.29601	17.0513	13.217	7.58286	9.97817	10.8404	11.737	5.36036	4.973	5.39676	5.60912	7.50511	9.55933	3.57565
DNAJC5	5.11794	5.5162	7.05733	3.6103	6.56827	7.3077	5.91956	6.97611	7.85765	5.99888	6.79832	8.64688	4.76135	5.89023	9.18444	7.40477	6.09046	8.04682	5.72942	6.94238	9.22589	6.28137	8.34938	8.41636	6.45954	6.30876	10.584	4.88933	6.63822	10.9951
DNAJC7	11.5342	28.345	22.5201	15.7663	22.8359	17.355	19.7631	22.1413	23.003	23.5699	23.0395	23.4131	14.2442	14.4845	19.4421	18.1881	16.4844	16.1927	15.2295	16.847	23.1714	21.3604	19.9958	13.6542	10.9684	20.5926	18.6921	19.3572	25.2049	14.9708
DNASE1L1	6.45291	9.10295	7.17877	5.19824	5.05899	5.88153	12.4779	7.91032	10.5416	15.7527	9.59232	14.5987	16.8594	9.27511	13.0121	17.4014	2.57597	15.7305	13.4309	8.35323	9.44165	14.9248	10.1124	10.3324	9.86097	10.5495	10.5522	15.2612	10.6552	9.80211
DNASE2	0	0	0	0	0	0	0	0	0	0	0	0	0	0	0	0	0	0	0	0	0	0	0	0	7.44585	1.40269	2.36681	2.36811	2.89525	1.88407
DNLZ	0	0	0	0	0	0	12.9481	5.82921	8.76686	5.29626	9.1289	5.58877	5.21947	1.98544	2.79221	9.53897	2.93799	8.2405	1.75713	10.2264	5.38706	9.34739	9.88111	6.62847	0	0	0	0	0	0
DNM2	12.943	7.43277	12.8967	12.3925	10.4859	13.5511	6.01316	6.49034	7.35372	4.34579	5.62477	11.3621	7.03764	4.21014	4.51463	4.38241	4.4702	6.11348	5.34186	6.81086	9.24776	6.90998	7.88298	5.96293	7.48554	6.50823	4.29906	3.6689	5.58231	1.99759
DNPEP	35.3412	23.1502	25.0741	30.7928	22.849	39.7447	26.5936	25.9934	34.8433	31.9709	25.2633	30.105	5.59382	20.6538	26.4341	25.883	21.8814	15.6417	25.046	26.4868	26.1448	24.3821	22.2542	15.8179	0	0	0	0	0	0
DNTTIP1	7.86403	8.79556	8.1199	9.18453	5.2079	11.4119	7.43615	6.34991	6.82113	6.98671	4.90144	5.25308	5.62686	7.29528	4.2353	7.23232	13.7934	6.94422	8.38605	6.9683	5.9253	5.98432	7.49097	6.62098	9.70702	5.0858	5.17155	7.04465	6.02583	6.17392
DNTTIP2	2.84427	5.07256	5.68211	1.46103	2.5975	2.54051	5.57613	7.17952	6.36359	7.87998	6.87787	5.76914	0	0	0	0	0	0	6.14491	5.10919	6.08243	6.04218	4.00629	4.20216	6.14493	4.43822	5.34007	7.11039	6.23446	5.1517
DOHH	16.5367	12.2945	14.7931	14.6741	14.7145	15.4106	10.0874	11.6069	11.3405	11.2829	10.6137	10.4135	8.42457	8.0288	10.9437	11.077	10.4744	9.16835	11.6904	12.6914	10.437	10.869	11.3505	9.50884	9.9681	7.38319	8.91479	11.9706	9.16293	10.3281
DOK5	13.0409	11.0632	15.1232	8.34351	12.2408	11.8632	20.8807	18.3486	24.2585	17.8141	17.4722	32.1366	17.0307	20.5286	27.1037	21.6607	9.36044	21.2815	11.1121	14.1586	20.1557	16.6216	8.81207	15.5195	8.945	11.3913	13.709	11.002	11.6201	25.957
DOLK	3.79394	5.94902	5.96369	6.7747	5.63747	4.90385	7.35077	4.98625	6.41601	6.46102	5.50165	6.38897	3.3879	4.47753	6.24546	5.07981	5.20127	4.89314	5.81374	5.75343	4.87576	6.24169	6.77256	3.48761	5.79003	4.72911	4.64346	5.18191	5.15553	3.99707
DOLPP1	0	0	0	0	0	0	0	0	0	0	0	0	0	0	0	0	0	0	0	0	0	0	0	0	3.40814	1.99914	1.70689	1.92049	1.8948	1.67996
DPCD	4.42962	5.39938	2.23342	8.91123	5.18999	4.65103	2.64442	3.44474	1.61496	3.10842	2.11752	3.88655	2.49378	4.16531	1.59247	4.53049	7.21253	4.28223	4.76838	4.1613	1.57693	3.42164	3.51473	2.98804	4.2148	3.8209	2.87386	5.30953	2.99367	2.6668
DPF2	0	0	0	0	0	0	0	0	0	0	0	0	0	0	0	0	0	0	0	0	0	0	0	0	10.1951	1.42924	3.37132	1.69643	3.5403	1.59322
DPH1	4.22625	3.62393	2.69949	5.29505	2.36239	6.61302	2.95025	2.13219	2.73634	2.95734	4.06546	1.91683	0	0	0	0	0	0	2.07642	4.77281	5.40595	2.05156	3.45028	1.73074	1.00978	1.41117	2.23443	2.45935	3.70385	1.69759
DPH2	0	0	0	0	0	0	1.71838	2.13917	2.49441	2.59157	1.82842	1.31157	0	0	0	0	0	0	2.64337	2.02366	2.06597	2.76423	2.27419	1.46286	3.10535	1.38531	1.90135	1.96832	2.49758	2.32586
DPH3	0	0	0	0	0	0	4.71943	3.93827	6.2686	2.24781	7.10494	3.74617	4.05252	3.72286	6.53239	1.58073	4.0256	5.10977	5.34032	2.34256	4.39799	3.94295	5.33266	3.30637	3.17173	4.11321	4.18394	2.69578	7.07127	4.30539
DPH6	0	0	0	0	0	0	1.23676	1.32356	1.16611	2.25163	1.42933	1.06142	1.05052	1.36179	1.13224	1.60148	1.18669	1.1545	0	0	0	0	0	0	0	0	0	0	0	0
DPM1	14.5181	21.5425	25.6699	9.69447	16.5523	15.9297	26.3654	22.6784	23.6262	25.554	25.5355	20.2852	17.7776	22.8337	23.8565	26.1097	36.5439	20.759	25.0732	21.1716	18.5511	21.9335	21.5826	17.2117	24.2739	17.1887	20.8089	22.2176	26.3609	20.3597
DPM2	8.1182	4.96981	6.90419	14.5182	10.401	7.30284	0	0	0	0	0	0	6.00262	1.74422	4.60618	4.33305	10.5856	4.10689	0	0	0	0	0	0	13.0988	3.13989	6.03524	4.29745	4.87289	5.36856
DPM3	7.57184	7.93819	8.1378	9.30735	10.8403	9.04074	8.06191	6.02293	6.71427	5.59643	9.16183	3.59006	4.42382	6.23096	6.50713	7.37394	22.7276	5.56228	9.90052	8.84388	4.81053	7.31774	8.46933	6.39338	12.7054	5.041	5.8498	6.70309	9.58945	6.36354
DPP7	2.82895	2.67016	1.66658	4.71549	3.23082	3.56148	5.80967	3.81143	3.29273	4.55184	4.49784	2.37382	5.28131	5.05056	3.46049	6.0135	10.6833	3.04835	0	0	0	0	0	0	14.5047	2.39712	1.55847	4.81823	3.48427	1.95682
DPT	10.2395	27.9947	39.5313	18.1427	21.704	21.3022	24.2582	19.9883	25.9246	27.5258	25.2715	12.257	16.4453	37.1935	9.7139	19.0739	131.299	13.4707	83.745	17.6738	8.9733	14.3803	32.3814	15.177	144.609	8.03265	20.2365	8.53321	25.4786	17.6834
DPY30	27.8692	22.301	19.3914	18.2759	19.0516	20.6497	27.7538	17.4978	19.0654	18.3071	21.8289	17.875	15.0872	19.1435	15.3911	23.1856	32.2673	18.5945	18.2282	22.6794	13.1148	20.1795	16.434	11.9608	22.1223	16.1164	15.1597	21.5702	21.4259	14.3369
DPYD	0	0	0	0	0	0	2.42732	3.7835	3.10504	3.4806	3.46491	2.0678	2.26916	3.89974	2.68812	3.25597	3.75353	2.84748	5.73053	3.73233	1.26942	3.81786	3.50857	1.68604	7.78591	2.31097	1.44802	2.75648	3.25713	1.84497
DR1	2.11047	5.01434	6.81073	1.1941	2.26079	2.82695	7.29729	8.24185	7.30567	7.77259	8.57265	7.91561	6.49346	8.12143	8.16785	10.0091	6.33333	7.6328	9.31449	7.92746	5.68555	7.95743	7.20972	4.70786	11.2892	6.14621	6.61883	7.78577	7.90467	5.2266
DRAM2	0	0	0	0	0	0	0	0	0	0	0	0	0	0	0	0	0	0	0	0	0	0	0	0	4.2112	1.63457	3.03364	1.10612	1.40123	1.57899
DRAP1	178.055	116.298	93.4579	175.003	140.304	130.024	70.4144	58.0484	62.7735	61.6337	76.5779	48.916	70.6562	60.3781	63.8507	92.6626	94.9245	65.6382	60.5537	79.3661	63.3136	69.0906	67.1368	71.7448	64.0952	72.1209	73.0576	84.0498	74.563	65.7675
DRG1	3.44487	8.76105	8.83438	7.22418	9.25043	9.69869	7.01919	7.63802	5.64927	7.9829	8.0258	7.14037	4.55488	5.20657	7.6507	9.26162	9.60493	6.62596	5.58969	9.38819	6.88084	9.83913	8.84579	8.26086	6.66348	6.14433	11.0297	7.55869	7.38393	8.01013
DRG2	16.145	19.5269	19.9116	26.5757	27.3667	21.2525	16.8866	11.9302	18.7745	16.1162	17.8577	13.5653	12.3721	12.1874	16.4131	16.0898	21.0572	12.5873	16.3939	17.2985	15.9895	18.0973	21.0204	12.913	13.2094	15.0652	16.0017	14.8354	19.7721	12.1641
DSTYK	0	0	0	0	0	0	2.46582	3.91786	3.90813	3.05508	2.98893	3.87527	2.54896	4.39721	4.48905	3.73743	2.30608	5.13481	4.40893	3.67838	3.53852	3.06273	4.1733	2.83733	3.50509	3.03492	3.09298	3.02975	3.50776	2.27308
DTD1	1.25539	4.2361	4.9205	3.86949	4.0503	3.11806	4.57051	4.55562	5.70469	5.01551	5.08015	4.05424	4.20254	5.99674	3.91147	5.88759	15.8347	4.26895	5.89037	4.83307	2.03708	3.86816	5.25615	3.43933	11.484	3.19779	4.59355	3.77636	5.48739	3.73422
DTX2	0	0	0	0	0	0	3.37366	5.74745	4.15104	5.9063	2.22119	4.85323	0	0	0	0	0	0	5.38861	7.37717	1.42101	7.48415	4.52579	4.8479	5.37094	5.08241	5.55124	5.80364	4.10416	5.55408
DTX3	0	0	0	0	0	0	0	0	0	0	0	0	0	0	0	0	0	0	0	0	0	0	0	0	7.60314	1.08513	1.14338	1.79841	3.20666	2.46459
DTYMK	6.21602	5.63139	5.17568	6.58986	7.73994	5.63151	3.38784	3.63828	2.645	2.96333	4.11982	1.83392	2.85256	3.4612	3.86243	6.48004	7.45231	2.91306	2.97742	3.09537	1.93088	3.91787	3.84705	3.71431	8.41814	1.5066	3.41241	3.10263	3.29716	2.57797
DUPD1	24.9818	23.2477	13.03	19.7707	17.618	15.2151	22.6967	17.0237	10.1663	15.9618	11.8709	13.9811	19.3508	10.4294	15.272	9.32436	8.81232	9.89469	13.3156	17.879	13.0536	15.8757	15.5819	19.1149	5.15927	14.8432	11.8836	13.998	17.1393	19.6501
DUS2	2.93168	1.99688	2.10706	4.53481	1.31855	1.98957	2.82787	2.77014	1.38198	2.73691	2.03097	2.19263	2.41537	2.83545	2.83663	3.35909	2.19516	2.26476	2.29398	2.4662	2.23388	2.81313	2.03697	1.55808	1.33182	2.39895	4.34855	3.28062	2.32026	2.95468
DUSP1	25.253	127.425	107.123	30.6539	67.0151	30.7669	96.3827	160.203	144.147	116.85	106.858	46.328	59.6094	56.7878	93.0096	68.4331	115.959	180.387	78.7964	104.263	43.6413	160.105	91.6324	78.9333	44.7596	23.5901	67.6236	37.0553	128.249	78.6097
DUSP10	2.35528	8.16957	6.61642	4.83785	7.02085	6.21566	8.4404	10.2512	8.04131	10.0281	7.66128	16.8425	4.29435	8.90647	6.44704	15.9589	1.24864	17.8539	14.0402	12.85	7.70077	7.22065	9.6537	26.0816	7.2258	6.51802	11.44	3.91733	6.16329	19.9383
DUSP11	0	0	0	0	0	0	5.87605	3.15081	5.88992	4.95989	4.53743	2.59048	1.76907	1.60831	1.22434	6.83108	14.5743	4.81685	2.26516	6.285	1.07384	4.90726	2.61187	1.20758	0	0	0	0	0	0
DUSP12	0	0	0	0	0	0	2.10074	2.2364	1.52707	2.8991	1.47988	1.10728	2.55082	1.5424	2.68701	2.56798	2.12722	1.57548	3.74022	2.35584	1.42842	2.7508	2.68586	2.0026	2.69386	1.06088	1.12432	2.63236	1.79402	1.67715
DUSP13	0	0	0	0	0	0	12.5465	12.1025	7.2118	13.3356	10.1731	8.69972	0	0	0	0	0	0	8.61608	12.7916	10.8666	9.9844	9.80876	7.3288	2.00169	9.42678	9.26251	9.82416	11.0963	10.4597
DUSP14	1.65117	2.13219	3.37457	2.40601	2.26044	2.05086	2.22309	2.47666	3.52658	2.16289	2.15743	2.61125	1.82826	2.26006	2.31845	2.07918	4.50678	1.83427	2.64472	2.38695	2.07133	2.60784	3.13416	1.40727	5.72728	1.87978	2.4024	2.6653	2.59074	2.19933
DUSP26	0	0	0	0	0	0	9.06972	37.788	14.4074	63.5735	6.68956	19.7177	10.4924	25.4103	13.2261	16.905	3.51582	13.0432	17.3579	29.5527	39.276	32.3748	11.9322	22.2519	3.34463	33.9528	9.40521	14.2901	13.7172	8.06869
DUSP28	12.5328	12.4273	9.06241	6.95558	10.0385	11.594	12.3606	15.1968	12.0435	11.6315	12.4859	16.8203	16.9745	16.176	13.5728	14.4804	5.53091	18.025	12.4731	13.6234	12.7435	12.282	11.0552	11.0969	12.9584	12.9791	14.3797	13.6845	12.0533	13.3237
DUSP3	30.01	46.2431	30.2739	21.872	38.0111	32.3329	41.9889	44.2222	33.2842	37.1824	40.7843	41.7363	44.4275	12.608	31.9414	29.3348	19.8629	38.4288	43.11	46.9376	54.277	47.1891	44.2983	34.7714	19.7883	58.6217	28.3368	47.5495	46.5551	28.9427
DUSP7	14.6455	12.5988	27.5614	8.88587	16.051	22.47	17.2643	12.7767	22.1161	10.7355	11.2732	18.8889	16.5163	15.7616	17.1294	12.9442	10.4494	23.6149	17.0535	16.4573	17.9929	14.5676	15.5902	14.3009	19.8442	13.8873	15.4284	10.2484	15.0661	14.7165
DUSP8	0	0	0	0	0	0	4.81122	4.58588	5.74105	2.29515	5.30999	6.76465	0	0	0	0	0	0	6.53696	4.93538	9.6706	5.74141	6.28713	10.8165	4.51772	6.2516	3.56572	5.77764	6.25379	4.64365
DVL1	41.3666	18.5498	16.7712	8.05767	11.002	13.8581	20.8485	16.1452	16.4885	14.5323	14.9675	22.4603	24.6468	10.3152	15.1583	22.1409	6.05246	15.9454	10.2996	29.7594	24.9338	19.0474	14.736	13.6298	10.4805	21.4202	5.62083	15.7424	24.7221	8.77881
DYM	2.002	6.44437	8.72545	1.50534	1.87339	5.13145	9.0497	6.38973	5.59996	6.54619	9.9536	7.68602	0	0	0	0	0	0	8.12277	6.19053	8.49916	5.98252	4.32263	6.73478	5.24687	5.57108	5.04275	4.65683	5.08932	7.60041
DYNC1H1	0	0	0	0	0	0	22.6537	26.5287	33.766	28.9892	25.0917	39.5023	0	0	0	0	0	0	30.0607	22.7243	29.0289	23.8482	25.2865	28.8702	34.6295	26.5941	28.4805	22.2799	19.5399	19.4928
DYNC1I2	0	0	0	0	0	0	9.58223	8.67594	9.89137	10.7345	8.05786	5.2352	5.17153	8.09594	7.74907	9.25146	12.6068	5.96815	12.0924	3.42988	6.58293	9.63341	11.3767	6.3353	13.6897	2.45414	8.51963	8.19095	10.5401	6.52462
DYNC1LI1	5.72213	11.9834	5.53244	4.648	10.3946	5.40378	16.5481	12.8051	15.0522	7.04145	15.0668	16.3039	9.26502	4.33854	7.88362	11.1721	16.7904	10.8963	4.43559	13.923	15.3448	4.15374	16.6087	3.206	8.32265	11.2377	9.64992	2.95365	11.3514	10.9315
DYNLL2	30.0169	44.6951	31.0954	39.3387	46.9822	54.1471	39.5442	44.5481	39.9048	52.9418	46.8666	52.9636	55.2504	47.6675	53.727	43.2492	35.1852	45.463	33.7345	37.6156	30.8733	44.4064	40.6077	39.5084	36.3331	43.3006	41.9771	71.4129	45.3833	43.9638
DYNLRB1	19.6683	19.7199	22.0798	26.0805	24.0439	25.0503	20.0497	16.7621	24.2109	15.2829	21.765	11.7224	14.7675	15.3765	16.7353	15.7044	51.0312	16.2515	11.4128	20.657	15.4209	19.6074	20.343	12.7368	21.0736	11.172	11.4377	10.1827	21.8331	15.4141
DYNLT3	1.85417	4.10032	4.41916	1.77262	2.65432	2.46607	5.73877	6.07878	6.45423	5.8293	6.22695	4.12293	3.65583	7.29402	6.49361	6.00251	16.7906	4.53987	9.01904	6.28503	2.44357	5.98748	7.40941	3.54702	13.2653	3.38433	3.75083	5.4174	7.93374	3.96875
DYRK1B	25.8284	1.66783	12.9482	1.94891	2.465	14.394	0	0	0	0	0	0	4.96818	3.18251	8.79262	6.70882	3.64831	3.87349	2.14347	17.3327	5.73561	1.09674	14.6928	18.6094	0	0	0	0	0	0
DYRK2	1.50485	4.19293	4.16341	2.25986	2.09363	2.47414	3.05095	3.81795	4.90714	6.26147	5.23314	8.4464	0	0	0	0	0	0	4.57815	5.19289	6.92321	4.39569	5.37042	5.34253	4.55328	5.63273	3.59557	4.03256	4.21561	3.94593
E2F4	9.05131	13.8336	15.2668	16.0914	7.93738	17.9838	9.0894	8.42996	19.1241	6.45894	9.07928	16.1688	10.8889	5.73941	8.75465	12.5348	8.24478	7.36603	15.626	7.38307	9.80665	8.11173	9.17569	11.1309	10.3394	8.43634	7.92549	6.90392	8.21141	14.3488
E2F6	2.71405	6.3766	12.7499	3.67231	6.17137	7.4076	6.43268	8.16773	12.2206	9.74263	8.78986	13.1061	0	0	0	0	0	0	5.8288	4.85177	12.4198	9.15004	9.72573	7.96334	3.69765	5.40252	7.36689	7.56548	8.71957	5.33702
EAF1	6.12548	13.6397	21.4175	4.73182	8.05706	9.86686	21.8734	19.4528	19.3752	18.7052	20.602	19.0584	21.6575	20.8205	20.1936	15.7101	28.1418	19.648	25.5834	19.6974	16.1949	18.0127	22.8202	16.3267	27.0439	19.2135	16.3213	18.5142	20.6837	14.558
EBAG9	0	0	0	0	0	0	4.61321	7.09073	4.58575	2.94962	4.9654	5.46849	1.41479	6.39478	1.32218	2.60469	1.87184	10.9671	5.23822	5.32119	4.44908	3.777	4.9131	3.49193	1.81005	4.66436	5.37527	3.73583	4.86148	7.10607
EBNA1BP2	5.50647	11.7668	15.0136	9.67701	13.2147	11.5074	8.69771	7.16474	10.2475	8.67483	10.2596	7.63288	6.26787	7.54989	9.70682	11.0828	15.2299	7.22506	8.32396	8.77663	9.66237	11.0243	8.8846	10.7597	9.6853	6.09038	11.4871	8.02993	10.4418	16.4677
EBP	2.31325	6.35692	3.82122	7.3779	3.9558	3.69237	5.7168	7.13262	4.98039	5.85852	4.59403	2.51428	4.66298	4.64311	5.37181	4.75537	6.68225	3.86664	6.28302	5.05156	2.74147	4.00813	4.77821	1.86019	5.79252	3.23849	3.22739	2.90093	4.45284	1.84394
ECHDC1	0	0	0	0	0	0	0	0	0	0	0	0	0	0	0	0	0	0	0	0	0	0	0	0	8.87132	7.76318	7.61069	3.91879	8.20304	7.09516
ECHDC3	0	0	0	0	0	0	0	0	0	0	0	0	0	0	0	0	0	0	0	0	0	0	0	0	1.8498	2.44383	2.81615	2.29867	1.17586	1.94794
ECM2	0	0	0	0	0	0	3.68308	5.99447	2.67215	4.94885	4.32084	4.09343	0	0	0	0	0	0	15.5542	4.21853	1.18385	4.84165	7.00961	1.35246	13.6996	1.56299	3.44535	4.77285	2.41057	4.07254
ECSIT	179.986	65.5095	62.6825	135.42	116.247	157.759	101.701	69.049	84.0258	74.6999	84.7564	82.8605	72.441	45.5956	47.8475	67.0808	33.7914	65.4528	35.1052	71.0766	63.5734	76.8674	74.8933	54.3888	24.9711	59.2124	38.0958	31.0731	77.3201	37.5579
EDC3	0	0	0	0	0	0	2.72462	2.61041	4.20623	4.58926	2.43555	1.51433	2.84498	3.41322	3.14373	3.77074	4.91811	3.04779	3.40826	3.10885	2.11081	4.12461	3.64969	1.76112	4.59793	1.70366	3.27751	2.1554	4.34662	3.08284
EDC4	6.95371	7.06693	10.8703	7.01977	5.87474	5.97861	9.83829	7.97494	10.0757	10.8815	7.75864	11.1971	0	0	0	0	0	0	8.43743	7.37487	8.31994	9.65156	8.82937	6.45934	9.07823	6.64236	7.63205	8.61924	8.63753	7.30461
EDEM2	1.15497	2.16379	3.20774	1.33098	1.73616	1.5218	3.03574	2.67125	4.58723	4.14853	6.14473	1.73631	4.68228	5.3855	2.30724	3.3799	10.7333	1.98355	10.3694	2.27178	1.57206	2.84425	4.18531	1.17752	13.5113	1.48011	2.45231	2.13032	2.84001	1.73047
EDEM3	0	0	0	0	0	0	4.22294	5.08911	4.43238	4.6163	4.87408	4.80218	0	0	0	0	0	0	5.80278	4.32029	4.08611	4.81974	5.1373	3.30387	5.77652	4.17223	3.004	4.80026	4.48707	3.33052
EDF1	191.385	148.099	134.353	217.729	183.572	193.997	153.27	109.144	135.639	123.737	120.705	116.827	102.459	101.91	103.77	118.515	189.189	120.163	113.019	148.651	105.955	139.245	128.55	120.657	107.653	106.537	115.341	123.945	139.955	122.134
EED	4.34052	6.87362	8.68372	2.45161	5.44026	3.97422	8.58479	6.97626	7.39111	7.8759	7.6305	6.56719	5.19526	7.55976	7.46861	7.19162	9.30448	6.19094	8.03137	6.89219	6.09392	6.9981	8.20481	4.1766	7.09531	4.69329	4.50939	6.73165	9.32921	4.70211
EEF1A1	18.9725	82.8959	144.953	53.6651	63.1168	39.4333	102.31	86.575	125.759	106.29	132.89	57.1116	97.1223	132.389	83.0567	118.921	459.191	75.2364	270.955	92.7358	35.8558	111.206	155.349	52.7971	492.314	30.241	205.497	54.7129	124.691	75.3976
EEF1A2	2297.69	1820.03	1446.18	2042.27	2008.94	2114.37	832.51	637.247	929.606	765.173	666.781	650.603	963.571	410.158	636.362	904.673	372.12	621.761	704.369	904.788	804.702	832.715	831.333	1030.2	265.169	1061.32	675.455	484.203	787.861	675.84
EEF1AKNMT	3.58274	3.02903	3.2658	2.12674	2.11868	1.88844	3.38307	2.61212	2.71522	3.13883	2.59299	1.89125	2.66537	1.62639	3.09791	3.2618	2.36193	2.40982	3.10588	3.26414	2.8773	3.39423	2.54082	2.44707	2.31161	3.04035	2.42054	2.66606	2.6673	1.92142
EEF1B2	70.9309	124.563	124.441	56.4349	130.402	125.77	137.845	109.919	115.641	107.359	176.061	94.841	100.951	122.896	141.954	128.87	231.212	117.212	134.789	165.216	117.072	107.227	134.958	138	142.996	93.4797	154.529	89.1652	145.847	130.361
EEF1E1	5.35086	6.49421	7.10141	3.92949	3.73916	5.96755	7.04904	7.17195	6.31689	6.82369	8.28698	7.58667	3.54511	4.74382	4.35575	6.44754	7.37659	4.58382	4.97004	7.8627	5.92931	6.765	7.38757	4.17118	5.18584	5.49822	4.98333	4.77102	6.38121	5.02919
EEF1G	260.23	108.834	127.545	105.939	170.214	199.433	107.045	102.981	78.7936	106.476	41.7966	30.2529	87.7325	41.8437	23.0152	24.0484	173.456	70.5796	75.8474	195.997	50.1339	70.717	70.2496	77.2781	113.436	153.754	86.3672	47.6188	133.471	135.448
EEF2	271.168	332.267	360.539	234.497	291.463	347.458	273.624	280.504	361.012	263.726	331.643	327.472	293.121	283.618	347.212	375.648	220.939	367.553	351.199	329.8	398.464	289.614	328.457	319.085	338.295	286.083	403.122	202.168	273.969	270.799
EEF2K	6.80967	18.5956	25.1389	6.62427	11.6611	9.72988	8.64574	8.09991	20.1986	18.6976	18.1585	19.9444	16.8971	14.269	23.1555	11.3446	17.9273	24.3374	22.4792	16.437	17.7085	18.7138	20.2332	13.4374	9.09236	17.6175	15.0342	17.0314	19.7788	9.97253
EEFSEC	38.6262	15.3034	15.2848	34.4725	17.1117	20.6546	12.972	10.5773	16.3364	15.2556	11.247	8.57553	11.1618	9.53312	13.7282	13.469	12.7323	11.6961	9.83541	12.6612	10.0062	12.1551	10.6374	9.2392	11.3089	9.23706	8.91749	12.3303	9.93146	9.6609
EEPD1	16.5555	15.8365	12.1524	8.23228	18.4355	2.60836	13.0773	11.873	4.43537	16.2886	13.6142	8.9975	14.9118	11.8865	17.6609	13.942	16.3763	6.53226	13.8334	14.7454	11.876	16.2332	20.1498	15.7998	8.57751	12.1968	10.8997	13.054	16.6643	24.8615
EFEMP1	0	0	0	0	0	0	3.4073	5.19704	3.41618	7.59087	4.39683	3.10814	5.86418	7.79817	2.36983	6.55985	14.0143	5.09744	0	0	0	0	0	0	0	0	0	0	0	0
EFEMP2	3.04247	5.56543	4.95167	3.6294	2.92007	4.22039	6.04789	3.41941	3.91126	5.60576	5.90446	1.28406	6.23327	11.8411	4.35157	5.36656	8.95664	2.86208	8.57627	5.15218	1.70107	5.326	4.10141	2.97919	23.557	2.86436	6.41456	3.86007	4.79924	4.40388
EFHD1	0	0	0	0	0	0	6.19964	5.59519	5.25328	5.00304	8.69016	4.04668	4.94312	7.0578	3.60598	3.94915	21.7162	4.17089	10.2857	4.63565	1.74717	4.99939	9.03375	2.46357	19.5596	1.80391	2.70698	3.62556	7.62249	2.28019
EFHD2	3.3205	7.32136	17.4234	4.05429	4.41749	5.41066	6.26315	6.52088	9.49993	8.08636	9.41957	4.30608	8.02543	10.682	6.80874	15.6679	24.622	7.42289	15.5899	7.60855	17.0089	16.7261	17.9815	20.0051	35.8742	5.54938	7.80745	7.02957	10.7742	9.4707
EFNA1	0	0	0	0	0	0	3.02505	6.05606	3.35176	2.68568	2.98231	1.7532	2.18412	5.05537	2.46815	2.26258	9.51319	2.92414	4.55664	4.47531	1.05125	2.58034	4.31202	1.85672	7.14738	1.33482	1.84374	1.95485	3.4687	1.56045
EFR3A	0	0	0	0	0	0	2.36965	3.69574	2.87408	2.4591	3.32583	3.53143	0	0	0	0	0	0	3.11035	2.7702	3.15825	1.34528	4.12032	1.39477	3.00066	2.31215	1.17863	2.3964	3.28403	1.85894
EGFL7	4.90889	8.8184	15.4371	10.3901	7.66966	5.47424	13.2511	6.63565	16.2075	11.1255	11.0727	6.45392	2.44259	6.62964	4.56518	6.33898	77.6228	7.23793	0	0	0	0	0	0	22.3165	4.4713	5.88805	6.73458	6.51157	2.5301
EGLN1	14.2641	31.3122	28.9678	12.2097	20.1693	33.7546	38.9552	47.0262	46.8178	42.9103	24.0777	65.2982	43.5935	37.1759	55.5499	49.4367	18.5624	78.1056	32.3713	34.9109	45.686	37.3409	27.0736	45.1895	25.6515	55.291	39.2009	41.656	38.6168	51.4715
EGLN2	42.0852	27.9995	27.9971	11.2193	34.7095	36.3229	19.814	19.39	25.2481	17.2296	19.5124	22.2411	18.6625	20.4149	24.3085	21.9307	27.1122	25.2406	20.9871	19.615	31.2435	16.9382	16.3504	15.4505	22.1577	23.6366	17.7393	20.3371	20.1806	21.0618
EGLN3	9.31539	18.9385	12.6528	8.14119	12.795	12.6578	13.521	27.1302	19.188	11.3728	10.3538	18.5396	6.44015	18.6741	1.22456	17.6882	4.40085	19.4265	20.5852	32.829	9.97938	16.8838	24.1014	33.7512	13.223	26.2833	21.2009	20.4458	18.8121	23.9169
EGR1	0	0	0	0	0	0	4.10353	10.9359	2.03183	3.86348	11.3052	3.80484	3.41881	5.80486	1.98377	4.61061	4.53184	38.7526	2.4122	5.791	6.31292	10.0663	4.41453	25.6205	8.99129	3.41093	1.86396	14.1905	14.6124	8.11898
EHD1	14.724	16.2396	17.091	13.9177	12.8051	17.3553	20.7719	18.8161	20.2801	21.2021	19.3395	14.9684	17.6812	15.1642	11.123	17.0386	29.4775	16.3272	24.8791	17.5628	12.0377	19.1686	25.1494	11.5063	25.6765	14.161	10.0164	15.3102	24.4295	10.6201
EHD2	21.9927	28.7122	56.0802	17.7653	17.5181	17.7998	49.2728	53.543	61.9095	63.5817	63.6386	24.4606	44.4089	62.7796	42.0986	54.0976	184.175	37.2126	88.7513	57.6794	22.9927	78.7289	108.61	25.6418	207.835	23.1615	30.5711	56.403	83.9338	30.4271
EHD4	0	0	0	0	0	0	4.08367	5.68391	5.85218	5.42677	6.39304	4.36846	2.925	5.22286	2.6949	3.61302	6.86904	3.2515	9.90408	4.70828	1.20394	4.33328	5.16683	2.5995	14.7139	2.30837	4.02697	1.92385	5.01714	5.07172
EI24	4.14966	7.66191	12.6974	2.58852	6.61007	5.92138	6.30508	7.77801	8.60425	7.72632	7.85305	9.08759	7.83356	7.66615	4.47764	6.31469	7.37686	7.83087	3.20485	5.57158	9.28516	6.76308	7.70019	4.66482	12.2278	6.65182	7.78322	6.43159	8.12182	6.51101
EID1	6.09264	22.7164	13.4029	6.38159	7.696	11.1608	18.8536	21.2909	16.4193	16.5482	17.5859	13.8208	14.9051	16.789	17.3576	15.1646	21.3295	14.3994	20.3486	20.7867	11.6531	19.0248	18.0513	12.7945	19.0991	17.9809	13.4729	15.8413	17.5331	13.9092
EIF1	509.376	755.918	738.932	711.057	853.87	1020.02	739.557	594.168	863.236	665.664	755.045	809.542	468.189	550.438	673.132	602.766	714.954	689.137	594.471	734	745.189	621.379	691.02	518.456	327.191	634.879	559.014	619.824	814.226	505.415
EIF1AX	36.6159	32.8485	36.5357	11.0894	19.9637	28.8157	32.8865	27.8796	33.8046	32.6777	32.0155	31.6425	22.3801	26.1764	29.1633	27.1635	51.6949	33.2249	30.7	44.1205	29.6269	34.1934	32.7436	30.4465	36.4238	26.1374	30.1217	30.2412	38.6452	32.9649
EIF1B	11.428	18.3256	29.7845	12.7139	27.2642	26.2823	19.1155	17.0149	22.2926	23.815	23.1498	21.9408	13.7914	18.425	16.3742	21.982	35.976	20.3289	21.3803	26.0828	20.1183	20.4221	24.645	19.9514	25.1168	19.5933	19.7623	22.1936	29.1731	17.6323
EIF2AK1	2.84464	5.62412	9.14545	5.57461	5.09784	5.80112	7.46756	5.76329	7.45117	7.55217	6.68396	7.34199	6.0803	7.73536	7.34116	7.15508	5.83677	6.68054	9.02124	5.91586	6.87395	5.40267	8.11401	4.45179	8.51442	5.69127	6.1505	6.59062	7.78801	5.70909
EIF2AK3	0	0	0	0	0	0	1.95983	2.04306	1.78913	2.02448	2.34194	1.64615	1.76385	2.22697	1.7222	1.73402	2.82177	1.68068	4.06159	1.55535	1.39992	2.10703	3.11107	1.59472	6.70594	1.16837	1.54765	1.54722	1.90163	1.91913
EIF2B1	2.13118	7.89389	6.84689	2.19735	4.23314	3.80633	5.24934	5.78331	4.4363	6.5622	3.57574	4.721	3.17609	5.50887	4.56509	5.51097	4.15496	4.3442	5.26483	8.17438	3.76791	5.14456	6.54603	5.50829	5.94488	6.19542	5.44765	4.73274	5.45503	6.59744
EIF2B2	4.89144	8.58966	6.70223	4.82532	7.90518	6.78323	5.63093	6.87251	7.8667	8.58361	7.87538	3.92503	3.70631	6.225	4.52796	6.6168	11.3375	4.54182	7.94495	6.42832	4.69868	5.89291	8.33531	3.25663	7.80225	6.20801	1.80797	6.46651	8.98636	3.88455
EIF2B3	4.11795	4.48205	3.80876	2.89957	3.85186	2.35881	4.75357	3.90872	3.68909	5.07257	3.45404	1.45847	3.10052	3.40742	4.04556	4.35907	3.03252	2.68859	3.4956	4.49787	4.12529	4.71696	2.19262	6.77474	2.70236	4.35039	6.59273	1.72304	3.3291	5.70976
EIF2B5	4.37814	10.0442	11.6567	6.30401	8.39112	7.77548	7.18266	7.41861	8.917	8.40896	7.71167	8.41643	5.54479	6.86441	8.62986	7.83454	6.9274	8.38326	6.86148	7.32219	8.89676	8.2344	7.94122	6.71329	6.72007	7.84468	6.60231	8.00345	8.43984	7.39533
EIF2D	4.5366	5.43769	6.21072	5.52781	5.15289	7.1258	6.6988	4.93405	7.18206	8.76107	6.31668	8.13929	5.81131	7.12496	7.30249	7.72584	8.61123	8.52786	7.71244	5.94775	7.22209	9.903	7.11113	6.40994	7.99533	6.32402	5.8107	9.44579	7.36514	6.82741
EIF2S1	5.36651	3.72086	2.32757	2.33761	6.31049	5.51449	10.0802	3.73672	9.42686	2.64653	9.05545	8.65618	0	0	0	0	0	0	1.71439	9.2445	8.92889	5.00573	10.0726	2.20666	6.39979	7.43575	8.84669	8.73718	10.7134	9.72691
EIF2S3	0	0	0	0	0	0	14.9302	18.1192	22.056	5.41678	24.3787	3.84612	0	0	0	0	0	0	23.2542	17.0594	19.8763	16.9963	17.2533	14.9881	25.4867	3.39222	13.4221	15.6523	20.9304	17.2117
EIF3A	0	0	0	0	0	0	17.0676	22.0328	31.8086	33.7206	22.0211	37.4528	0	0	0	0	0	0	22.4658	14.2755	38.3604	15.4699	4.44458	28.2702	18.9956	19.5497	4.58823	24.4592	17.3252	20.116
EIF3CL	0	0	0	0	0	0	0	0	0	0	0	0	0	0	0	0	0	0	0	0	0	0	0	0	27.7073	1.65201	1.20256	30.1505	24.1768	2.67045
EIF3D	29.3398	40.9408	35.8182	32.8276	37.3438	38.4009	32.8078	30.7892	35.6375	31.233	34.4588	23.8234	26.6986	29.4876	37.2181	31.4829	52.1843	33.0187	33.866	35.9509	30.6487	28.9433	32.4381	29.3119	33.9707	24.5237	40.1243	21.3422	27.6936	29.7881
EIF3E	121.743	76.3942	71.6054	33.781	68.562	73.5922	72.9987	77.0693	73.6758	66.8826	89.3801	70.3459	56.3605	87.6105	92.812	82.2045	142.515	76.5772	82.1103	81.6972	68.6111	65.1412	70.9743	62.1634	86.5534	58.8757	70.9232	60.7718	78.9443	70.0083
EIF3F	85.0614	95.9425	83.8093	96.6052	110.243	124.166	87.864	71.5684	108.611	72.3991	92.366	80.8132	73.9381	64.8661	77.2772	74.1639	93.766	81.9265	88.2929	102.889	89.5433	69.0915	91.9007	77.2957	92.0507	72.2213	97.8722	50.2551	83.7433	80.9888
EIF3G	92.1988	96.2047	84.4211	105.654	104.511	105.441	10.464	12.4993	77.3103	70.0218	10.036	49.9027	58.943	58.8113	2.56068	71.7978	76.4723	10.134	57.7818	77.8781	4.14633	66.4213	67.6325	57.3316	63.4031	56.8158	65.4155	56.2968	8.96236	59.2629
EIF3I	70.0305	80.2587	74.592	75.7566	83.704	113.213	91.1133	76.0876	92.5134	79.1361	94.5737	90.9077	60.7038	60.0013	67.5	69.8303	80.0106	67.303	67.9968	73.3054	81.1452	68.4517	73.3107	57.2513	57.5517	71.2107	67.9872	69.17	82.8333	51.8533
EIF3J	8.04826	16.9123	12.9677	7.5967	10.5792	9.47442	18.1276	21.8969	17.9019	15.315	17.6929	15.5478	10.4114	9.20111	15.1198	14.0415	8.8619	26.0194	13.1962	16.8919	20.6277	16.7004	13.6407	17.2802	5.14454	21.2494	29.452	19.0053	18.8152	14.5707
EIF3K	87.8146	116.23	113.534	125.459	149.259	165.827	99.7793	97.3313	104.277	93.2696	116.006	78.7907	85.963	80.7789	79.2376	83.8316	145.947	83.9031	98.7342	119.86	77.9582	94.0403	100.748	80.3704	107.207	78.8823	86.9094	79.3624	107.147	72.0994
EIF3L	15.9638	33.5637	38.9674	37.6962	32.2604	30.3456	32.9077	34.7325	38.004	37.5718	34.0529	39.3421	20.3051	25.9196	26.0077	33.0799	27.7388	31.5951	26.4712	34.0626	26.025	34.6123	32.2695	25.3463	24.5522	25.4735	34.1666	29.7858	34.9401	34.8694
EIF3M	40.3424	30.5364	35.3581	17.3029	36.4144	39.474	23.7017	23.5205	28.1933	25.6876	35.5583	22.4716	15.8022	24.9418	35.6182	30.9633	54.7885	27.5205	26.5929	26.9288	24.7256	23.082	23.9067	20.4352	30.7153	18.3535	26.1361	18.8807	32.1943	23.5099
EIF4A3	6.19121	12.452	19.3581	9.39856	11.2612	10.2565	14.1919	2.89681	15.185	14.6349	13.2485	11.1771	9.39067	13.0775	12.754	12.9072	21.7918	11.5354	16.5388	13.6204	9.82978	17.2018	16.4971	10.497	22.1576	7.45268	11.7909	11.4158	15.3131	12.23
EIF4E3	1.67127	1.84813	1.02946	1.11913	1.31051	3.87627	3.41401	3.4322	3.83224	5.26379	3.08925	3.88663	3.41959	3.82363	4.02283	3.24029	2.64331	5.39844	3.14872	1.58652	3.34337	2.01369	3.38481	2.75096	2.91881	1.44821	2.84721	3.64631	2.96858	1.69752
EIF4EBP1	56.1303	49.4199	66.1192	181.03	94.7595	172.304	78.7793	78.7255	120.946	88.8764	76.0311	95.7192	79.9887	80.7265	64.7875	123.654	119.767	111.198	93.0306	91.5635	85.9257	69.5551	85.7166	52.2647	66.8143	53.5935	53.1785	68.7427	104.926	51.12
EIF5	0	0	0	0	0	0	0	0	0	0	0	0	0	0	0	0	0	0	0	0	0	0	0	0	2.39197	2.87107	13.5119	1.92281	10.7972	4.36983
EIF5A	144.538	143.079	149.995	193.971	162.303	194.797	125.754	99.2968	125.496	107.172	112.808	118.644	81.7179	73.8727	81.6642	98.3675	70.7644	93.936	99.6041	118.788	116.97	118.05	115.784	101.495	72.5222	112.817	87.1657	98.4569	120.572	118.557
EIPR1	11.5834	6.46013	6.65469	11.1449	8.07134	9.73118	9.29984	3.83578	8.54085	8.14254	7.94634	6.48398	6.66042	2.00286	7.30737	7.98701	12.5966	6.86671	7.7018	7.47257	6.18263	7.84476	6.43138	5.77669	9.48849	5.49765	7.44655	7.07919	6.05133	7.57705
ELAVL1	4.92829	12.6655	22.8167	11.5394	17.0597	15.8986	18.2003	15.0295	21.8313	17.2697	16.957	17.4089	10.7922	12.8731	16.5647	14.5842	16.9585	16.1152	18.08	16.3872	16.6089	18.5025	21.7216	11.8452	17.121	12.4153	15.5226	13.5154	18.8871	17.5759
ELK1	3.29641	3.32956	4.61951	1.10229	3.14134	6.02097	3.29897	4.19389	4.46015	8.47833	5.33837	9.65633	0	0	0	0	0	0	8.95474	5.84143	4.05048	3.55801	5.05586	5.26103	4.0187	8.30957	3.14501	2.91376	5.04871	3.02358
ELL	2.68152	4.92543	8.77441	4.09042	5.93861	3.97057	5.74741	4.53504	6.73555	7.27777	5.39863	6.64451	6.16415	6.43663	5.39971	7.83835	5.12844	6.50068	6.98813	4.93212	7.18993	6.32998	8.26885	6.84472	6.31631	4.82904	6.67521	6.79758	5.8251	6.24264
ELMOD2	0	0	0	0	0	0	2.32693	1.90613	1.96766	2.36382	2.16148	1.70309	0	0	0	0	0	0	3.25783	1.83437	1.90073	2.28363	2.18644	1.21212	0	0	0	0	0	0
ELN	0	0	0	0	0	0	1.37568	2.04613	3.02591	1.67097	3.51154	1.3659	1.11392	5.98503	2.16804	2.04437	9.20688	1.84267	0	0	0	0	0	0	0	0	0	0	0	0
ELOF1	16.2533	14.664	12.1561	16.1636	18.1355	7.86794	9.43561	4.1757	12.4326	12.7841	15.7178	7.19413	4.18634	10.6463	7.46006	2.95893	15.3319	3.98551	10.3229	13.2479	6.48554	12.1466	10.1787	7.9235	23.9028	10.5899	9.30785	7.81623	11.4579	4.82157
ELP2	0	0	0	0	0	0	5.93188	6.01217	7.41228	6.09258	5.33664	6.13195	3.67825	4.99067	5.22806	4.22844	5.79713	4.96347	5.58083	4.92387	5.9213	5.3198	5.30962	3.39393	6.22607	3.81266	5.21711	5.23057	5.32898	4.95033
ELP3	0	0	0	0	0	0	3.59611	4.69578	4.75801	4.43461	4.15627	2.6918	3.03996	4.31075	5.04271	3.92993	2.58653	4.16907	3.7047	4.26366	2.69796	4.1	4.30676	3.26295	3.65092	3.11378	4.42804	3.75237	3.62405	2.68574
ELP4	0	0	0	0	0	0	3.24712	2.45713	3.41934	2.68093	2.72004	2.10714	1.75178	1.79802	1.855	2.30124	2.61824	2.02159	2.82242	2.8462	1.26697	2.76393	2.05915	1.95902	2.55169	1.25764	1.85057	2.51499	2.57943	2.00943
EMC10	65.3535	62.6238	70.9118	66.9724	67.3957	76.6612	58.0727	43.12	59.8695	54.3836	55.0678	47.901	55.2884	53.8817	43.1923	53.2327	51.039	53.1801	57.8109	56.1281	48.2838	54.1768	51.7419	55.0382	68.9303	47.843	50.0524	64.8341	55.8251	46.8988
EMC2	14.8465	10.0817	8.84083	3.72998	9.78106	8.21593	11.8922	16.1343	12.184	10.4899	8.83939	9.23564	5.26527	14.338	10.1701	8.94835	8.62855	11.6566	9.57347	11.7209	10.4931	10.3619	11.8075	5.72875	9.37466	8.73975	8.47832	11.3121	10.5894	13.9222
EMC3	29.1913	46.0681	52.4449	36.8282	49.0264	65.8824	57.5606	53.4421	75.5083	53.8473	55.6537	78.1421	38.2791	57.1822	46.7423	64.6438	48.5958	59.1432	41.4161	54.894	61.6805	55.0413	44.9689	39.401	38.4851	46.8316	48.2956	50.3481	51.6377	37.2417
EMC4	10.6915	27.5465	22.7257	15.1339	17.9526	18.039	22.1151	21.585	22.3536	24.1686	22.5824	16.753	16.1032	19.0062	20.4456	23.3651	26.9851	17.994	23.1068	24.9566	16.9851	23.5747	26.5901	14.7845	24.5483	17.3996	15.3113	22.8673	23.9743	11.8957
EMC6	40.5813	61.2876	53.7192	41.3551	51.9033	65.8503	64.0105	50.4897	57.514	51.6312	65.1365	46.2184	45.2059	40.7074	47.9517	47.555	55.4916	50.5441	43.6936	60.5814	46.1472	56.7475	53.7845	49.2096	26.7266	46.0321	41.154	63.024	61.5842	48.08
EMC7	6.95061	19.5802	20.9575	10.687	16.9301	15.6504	21.5809	18.524	24.3317	22.8395	25.5767	16.7701	14.5869	15.497	17.3717	18.1598	33.2124	14.4169	22.022	21.1642	17.4648	23.2462	26.3901	12.6564	20.3887	13.5665	14.7194	17.9239	24.5352	11.1663
EMC8	22.4244	26.1949	35.2668	26.4964	34.7372	31.9045	35.3908	24.2786	38.6468	24.3805	35.1127	30.8118	21.3467	16.268	25.6699	19.8181	24.7625	22.7707	22.817	28.8907	32.1701	28.3114	29.4408	21.4943	19.6254	24.6689	20.586	23.975	36.8626	23.0789
EMC9	31.4034	17.6647	14.9558	20.2978	35.3274	22.2399	23.8633	13.9213	13.1321	12.1367	18.052	9.64651	21.0189	15.2308	16.6807	15.8999	24.4387	8.23179	11.6891	14.2755	10.4256	11.4517	13.9638	9.23491	8.08504	13.7025	7.53053	12.9282	13.341	8.22242
EMD	14.9961	13.8935	14.9784	20.682	19.1067	21.7539	16.5836	9.0541	13.8083	13.1342	17.1502	14.4601	13.2333	14.9925	9.40589	18.9555	17.294	10.2392	8.19332	19.2452	9.58837	15.1821	15.5034	11.125	15.901	12.7642	12.6456	7.70176	6.29947	15.0097
EME2	3.72315	2.19654	1.79864	2.93031	3.37524	1.98695	3.51135	2.02967	2.09654	2.53602	1.93127	1.65753	3.8591	4.0385	5.59589	5.87932	6.18797	2.46582	3.8953	2.1206	1.71568	2.95415	1.82911	1.99847	4.05792	1.68436	3.74021	4.24596	1.71825	2.00847
EMG1	21.2041	20.28	17.6208	17.9943	24.123	23.2169	12.2654	8.75247	13.6203	12.0963	11.5602	9.1324	8.30185	8.65565	12.5719	12.2355	11.1354	12.9089	9.34993	14.1564	14.9149	15.0881	11.669	14.9664	10.2342	11.935	11.6649	10.8576	11.8931	13.8742
EMP1	1.43627	12.7273	21.3057	2.25898	2.05065	1.89257	0	0	0	0	0	0	0	0	0	0	0	0	32.9346	14.8645	7.60803	5.12169	32.5982	11.1026	26.7634	6.63591	14.6011	19.0684	33.7686	5.27619
EMP3	3.78559	15.9866	12.6943	5.3312	7.6927	16.5019	0	0	0	0	0	0	8.03672	13.2307	5.31923	18.3853	65.5328	8.33999	18.2902	8.44184	3.17049	9.01033	16.1302	3.93393	47.4928	4.04852	6.06169	6.60388	14.1434	9.8142
ENDOD1	0	0	0	0	0	0	3.52709	2.34042	3.66522	5.65307	3.29989	1.0687	3.38595	5.70756	5.93777	7.04773	5.5277	4.12907	5.53258	6.40623	2.19352	4.26569	3.81499	3.35595	8.81509	2.98908	5.95631	3.15532	2.96833	4.47789
ENDOG	9.26269	1.25214	1.59206	10.4418	6.0906	7.78662	5.3499	9.88267	11.1127	9.8655	8.14922	12.7827	7.10793	7.34294	4.40177	2.0385	1.9805	4.89108	7.41036	9.45962	6.9146	7.36141	8.30913	5.46337	0	0	0	0	0	0
ENG	8.37757	17.0802	29.6834	19.5143	16.5778	14.802	40.4433	35.9735	39.5984	53.6593	38.7214	28.1874	25.4215	37.2903	24.6208	43.4338	98.7543	25.4708	61.8718	56.9555	15.9287	61.0311	73.4249	25.3134	119.863	18.2809	22.3082	42.1858	53.125	25.4805
ENHO	0	0	0	0	0	0	0	0	0	0	0	0	0	0	0	0	0	0	0	0	0	0	0	0	4.49074	3.59006	1.00689	2.1478	2.89835	1.19561
ENO1	6.15249	30.3366	5.97337	11.8827	15.3593	8.85292	20.8984	21.3587	23.9215	17.1094	5.10559	13.7853	28.1724	22.6596	4.70333	24.1212	60.0034	14.7028	10.0318	23.0434	12.7737	18.1045	17.3936	2.07693	81.4528	6.66055	20.9078	15.3269	19.1822	14.5364
ENOPH1	0	0	0	0	0	0	2.43039	3.09439	4.68467	2.97649	2.01872	2.94815	1.60048	2.40122	2.60425	2.89406	3.84531	1.43905	4.54809	2.33961	2.14791	3.42039	5.20667	1.5414	5.25741	2.54104	2.15336	3.52976	3.79226	2.31529
ENSA	11.6434	14.5768	16.6267	10.6015	13.9943	15.4169	15.9602	13.7184	17.5665	13.3311	15.0772	17.7937	13.8389	16.0346	16.8858	15.559	13.8517	17.246	15.811	15.2262	14.1474	12.8151	16.899	15.6269	17.6197	13.8916	14.6223	15.6473	15.8785	14.2748
ENTPD6	7.86247	6.80144	6.96117	3.67067	6.75752	2.88521	0	0	0	0	0	0	5.35492	5.34337	3.13233	7.9361	6.31947	1.12622	0	0	0	0	0	0	0	0	0	0	0	0
ENY2	34.3951	18.276	34.4718	11.0313	38.6301	25.3452	24.0109	22.7868	25.8534	26.4449	32.0446	16.8695	22.3641	21.898	33.602	37.4533	42.2868	27.7092	25.3165	26.1166	29.2625	30.048	25.8589	18.2434	26.3756	26.3051	28.8358	32.4687	31.2185	26.1246
EP300	0	0	0	0	0	0	3.44093	3.73538	4.77665	4.39998	4.26475	4.26806	0	0	0	0	0	0	3.81094	3.41235	4.56639	2.94347	4.70307	3.62779	3.65711	3.55149	3.06034	3.10522	4.16969	3.12526
EPAS1	4.12118	13.7715	19.4649	7.39746	9.909	8.44126	28.2555	33.9569	14.7487	17.1227	27.374	26.3933	13.9697	27.0383	15.3526	19.6777	36.0618	12.4155	27.8161	21.3632	10.5093	28.5282	40.8112	17.3022	49.1591	16.6862	14.0089	14.9505	33.5175	16.6618
EPC2	0	0	0	0	0	0	0	0	0	0	0	0	0	0	0	0	0	0	0	0	0	0	0	0	4.13871	1.5815	3.23638	2.11127	2.57812	1.9622
EPDR1	6.57524	12.3883	5.85917	4.58868	6.03139	4.36479	14.9114	16.0073	7.85986	12.4026	14.9135	4.551	20.2854	20.6288	15.804	20.6377	5.92908	15.0122	20.1602	16.3662	4.05335	10.7028	10.4715	9.1402	11.9382	8.48437	12.1016	15.62	8.78547	8.22131
EPHB4	2.91307	3.16484	7.00983	1.19464	1.5479	1.97742	6.21045	5.89909	6.86287	7.55465	5.59826	5.05169	4.92238	8.05094	5.3437	6.83243	12.3965	4.95108	10.4168	6.51129	2.80046	8.12299	10.6502	5.76241	21.5557	2.95361	5.43728	4.76054	7.04451	5.06849
EPM2A	9.84867	20.1953	13.015	4.58199	7.34915	9.33088	16.8431	18.097	15.9108	15.2826	14.8343	15.6247	17.6197	16.5083	19.0599	20.1083	7.87078	16.0856	12.6428	17.7392	19.8825	14.1538	12.2881	10.2174	4.61285	21.3074	10.9331	18.255	14.5801	7.50577
EPN1	214.33	94.3703	103.526	190.688	159.871	143.993	109.434	85.044	98.5692	98.8215	81.6425	87.5959	118.197	101.974	127.322	114.877	84.6159	100.993	83.8535	89.0056	96.4051	86.5715	77.2558	101.706	69.8097	89.1011	131.841	94.4963	83.249	110.586
EPRS1	0	0	0	0	0	0	16.3288	16.9343	20.6785	21.2239	18.4647	22.461	0	0	0	0	0	0	14.9704	14.8062	16.585	17.3418	15.0153	12.1706	12.8271	13.5316	17.3305	14.3972	14.8079	15.0209
EPS15	2.82662	3.82294	4.38565	2.40569	3.10108	3.47008	9.74306	8.10986	7.88298	5.50383	9.0997	5.05455	5.09875	9.48665	9.48485	9.19246	9.36885	6.64535	8.49709	6.47046	4.53228	4.20409	4.16567	6.27637	9.12484	4.6981	3.71615	3.89422	7.8169	5.34923
ERBB2	13.2401	11.6008	10.3967	9.07495	9.37609	7.23981	11.8916	12.0906	14.1849	12.207	10.0965	9.16672	0	0	0	0	0	0	17.2657	14.9458	11.8484	8.94282	11.1103	7.33096	9.40383	13.6995	10.7661	7.80016	10.3261	6.64091
ERCC1	9.0909	7.17999	5.62432	8.86229	6.77413	6.25061	0	0	0	0	0	0	3.45362	3.72209	2.82953	4.81124	9.22602	2.59324	6.46106	7.82233	3.22101	5.69997	5.14655	4.532	3.55071	6.13592	3.75677	3.6838	5.3156	2.67256
ERCC2	3.92869	4.9212	3.78201	6.57431	5.90412	3.6203	5.07721	4.65246	5.07223	5.08094	4.65818	1.96636	4.05867	4.36587	4.66685	4.14327	6.13024	3.42114	4.74905	4.20021	2.84805	4.49927	4.54456	2.06101	5.73057	4.09804	3.39439	3.42403	4.28188	2.73326
ERCC3	0	0	0	0	0	0	3.91749	7.65119	7.41909	4.96598	6.0928	6.48889	6.60876	7.45854	5.79171	4.90339	1.08149	6.26739	0	0	0	0	0	0	4.01431	5.56517	5.75148	2.68904	7.06961	4.63354
ERCC4	0	0	0	0	0	0	1.05015	1.78119	2.02952	1.62731	1.48707	1.79765	1.54866	1.66525	1.67045	1.52435	1.17275	1.3483	0	0	0	0	0	0	1.64488	1.62271	1.40151	1.30746	1.79155	1.27851
ERCC5	0	0	0	0	0	0	1.30111	3.70837	2.64503	3.24844	1.63516	1.47665	1.93422	3.92624	2.23668	1.96224	3.43777	1.76036	2.34373	2.6597	1.34782	2.7976	3.44058	1.41657	4.79435	1.99139	2.68621	2.24378	3.52416	1.71931
ERF	5.86417	4.28956	6.03596	4.27225	3.49565	6.76811	4.03127	3.66183	4.0447	4.44846	5.82137	5.13507	4.5438	5.02158	3.71497	3.80027	8.63024	7.74744	7.00913	4.33917	5.49801	4.41267	6.89036	3.91463	12.541	4.97296	2.89474	3.73248	5.96848	2.49359
ERGIC2	0	0	0	0	0	0	4.83632	4.88182	4.68944	4.73915	5.89705	5.88782	2.76597	5.10026	5.90773	5.5677	5.72999	5.71445	5.20342	4.25784	5.41337	4.61578	3.9482	4.15274	6.9358	4.8018	4.86886	5.6763	5.46439	4.0556
ERGIC3	9.52057	9.76439	7.01667	12.1746	12.0247	12.5227	10.4978	10.1531	14.5173	11.6459	14.763	6.24524	4.49151	13.0434	8.4975	11.8185	23.1249	8.70934	19.0725	1.96063	7.40629	11.4445	14.6548	4.97421	23.4422	6.69695	7.25413	8.41039	14.3404	6.2336
ERH	38.0012	41.0674	43.028	16.8432	37.1991	37.7655	40.4661	31.1352	36.4828	36.6964	41.1351	31.4123	21.3877	36.6231	41.2611	48.5661	80.0998	32.5882	34.7814	40.7492	29.3454	39.3864	39.9856	20.9937	49.5016	25.5226	32.5824	40.8436	41.5191	31.6281
ERI3	5.56881	5.46933	9.05005	20.132	8.66702	16.0578	14.3808	7.79422	13.0196	7.59312	8.70323	10.6171	5.72028	8.73175	10.6879	10.898	7.30624	6.62945	6.01102	13.1601	7.16084	11.5437	12.3224	4.76314	10.227	10.5577	10.125	8.47364	14.0382	9.86993
ERICH1	0	0	0	0	0	0	2.58976	1.48595	2.53111	2.46717	1.63748	2.47517	1.19047	1.01701	1.9005	2.02524	3.14151	1.73126	2.19408	1.413	1.55696	1.72025	1.71239	1.46555	0	0	0	0	0	0
ERP29	7.06272	13.5518	10.9808	7.30015	10.9802	17.427	11.8564	10.5787	12.8117	8.64718	17.7603	9.7305	11.6577	12.5888	10.3613	15.7464	26.3823	9.85188	19.2069	16.8302	9.45123	11.504	12.647	5.99035	23.8357	9.31166	11.1418	8.83665	14.6997	9.41759
ERP44	1.76231	4.89105	8.27338	1.64489	2.09016	2.96312	6.36977	4.8077	7.77568	5.03334	7.40738	4.99001	3.93227	5.8919	5.73	5.4855	7.73655	5.05704	8.40676	7.28514	5.49864	5.84539	7.83723	3.6287	10.4106	3.5209	4.50932	3.68875	7.15038	4.45029
ERRFI1	0	0	0	0	0	0	2.74995	2.9637	3.40379	3.84668	3.75262	2.50232	2.44264	3.19964	3.73034	4.34415	4.71722	5.84192	2.52113	2.85724	2.80863	3.62634	4.87066	5.27815	6.11757	1.4952	2.43549	2.23808	3.55937	2.57755
ESAM	5.24438	8.99021	14.9808	4.6566	5.51694	5.37248	16.6321	20.2758	18.0051	18.2647	17.0867	8.58339	8.25371	14.3852	13.2937	10.58	63.6217	11.4301	21.5925	21.5558	6.47532	19.9505	32.0369	10.6528	38.54	6.73887	7.22547	12.2737	25.2901	9.13354
ESF1	0	0	0	0	0	0	0	0	0	0	0	0	0	0	0	0	0	0	0	0	0	0	0	0	2.11982	1.31949	1.86013	1.90116	1.35826	1.69302
ESRRA	145.993	72.5663	114.248	95.3984	94.7279	86.1855	124.374	64.7178	121.517	76.4709	88.0573	120.947	71.4307	47.6405	61.2368	60.0918	36.6232	58.6286	56.6659	30.953	96.3999	80.836	64.7598	33.8924	37.602	51.332	56.8675	87.1565	76.0304	32.8462
ESYT1	4.93982	7.20947	9.65232	4.89274	5.0649	5.43242	8.22512	9.82685	12.1598	12.3084	10.7832	7.98009	7.83644	9.91614	10.4469	11.1451	9.20879	8.94317	18.1351	9.85409	5.71588	9.89893	12.8544	6.54572	23.889	7.17368	9.36053	8.55705	10.6214	7.92339
ESYT2	0	0	0	0	0	0	0	0	0	0	0	0	0	0	0	0	0	0	0	0	0	0	0	0	7.98496	2.41457	3.80978	4.57	4.57329	3.43546
ETAA1	0	0	0	0	0	0	2.86635	2.42064	2.77219	3.85758	2.51293	1.26385	0	0	0	0	0	0	1.62975	1.31761	1.41495	1.19263	2.15335	1.47163	2.45609	1.68157	2.17223	1.34762	1.14669	1.62164
ETFA	27.9894	38.7905	35.8341	20.4665	30.8688	36.9347	45.4327	52.1025	38.3955	50.9686	40.9861	39.5137	32.3113	44.4185	34.4374	46.5443	27.2173	35.5875	35.0708	53.9498	31.8715	43.292	37.7646	37.0096	22.6505	39.859	31.9584	56.2139	47.2618	38.5269
ETFRF1	4.89752	8.09701	7.22173	5.72224	5.79547	6.99397	13.6698	7.96991	13.0107	7.55234	9.67405	10.1982	5.38161	6.65759	12.292	10.835	8.74784	6.53148	6.17833	7.96738	5.23273	7.70853	4.87582	7.08168	6.12085	5.71806	5.77747	7.65708	8.501	6.26816
ETHE1	10.8372	10.3247	10.0311	24.668	15.597	11.0032	16.0333	10.0703	11.9364	12.0435	10.0167	11.2242	9.1971	8.3732	7.99118	9.93956	14.0605	6.63466	11.8641	12.9035	8.05766	13.0687	9.76988	7.32027	14.5319	8.95689	7.61702	9.11704	10.7005	6.74164
ETNPPL	2.68563	7.81058	3.54961	5.06625	4.08268	2.21509	10.6751	6.89747	8.44659	13.9236	5.80066	11.7974	4.58366	11.9893	4.25979	6.84138	2.44697	4.88682	12.8716	11.8605	2.35368	9.66404	4.90956	3.01824	5.58382	1.52105	5.798	11.0042	7.82009	3.57489
ETS2	15.5502	29.2657	82.9652	19.9836	26.9208	48.1957	20.146	6.51603	29.3371	40.4707	31.2436	47.9163	21.2749	28.0665	31.5072	52.8757	34.8504	51.5413	40.2451	24.067	57.5937	37.1858	49.828	33.9902	24.5627	15.8049	21.4699	31.7155	50.8338	17.267
EVA1B	3.14384	3.13419	3.65494	2.51559	2.70748	3.3858	6.58805	4.06083	5.51944	4.11294	4.15024	1.67874	3.80989	4.56757	3.99173	3.34851	46.818	3.29874	8.03695	4.94787	1.69533	4.06757	7.0377	2.58742	26.3747	1.77176	2.51183	3.13497	6.32538	2.92152
EVC2	0	0	0	0	0	0	0	0	0	0	0	0	0	0	0	0	0	0	0	0	0	0	0	0	3.2295	1.16955	5.09875	1.69847	1.05097	1.22534
EVI5L	6.50202	3.92875	5.89814	5.16038	6.51348	3.62339	3.28771	3.57174	4.57411	5.19343	4.26462	5.14558	4.64557	2.96534	6.82033	4.23395	1.06215	4.32691	4.10458	3.39946	7.1008	3.72407	3.11078	6.07639	1.18005	6.29204	3.18749	5.58845	2.98706	4.03787
EXOC4	0	0	0	0	0	0	4.88873	6.56519	5.93164	5.66179	4.40547	5.68696	0	0	0	0	0	0	6.501	7.46306	4.71754	4.23199	4.52152	4.73332	5.83186	5.42541	3.36913	4.51924	3.68941	3.95563
EXOC8	0	0	0	0	0	0	3.18656	4.48646	4.36386	3.75563	3.86671	3.81993	0	0	0	0	0	0	4.42713	4.03904	2.92172	3.85038	4.14168	1.86268	4.5178	2.70037	2.94223	3.00943	3.3507	1.7333
EXOSC1	3.08349	6.91861	7.53015	5.3144	7.3096	6.29525	6.62565	4.68911	6.05471	7.71866	7.16739	5.0058	3.86772	3.61479	6.13718	7.40372	12.9442	4.64138	5.2343	5.14763	5.24752	6.74149	6.40943	3.71721	8.80779	5.18208	5.54634	6.74096	7.34223	6.1434
EXOSC10	0	0	0	0	0	0	0	0	0	0	0	0	0	0	0	0	0	0	0	0	0	0	0	0	4.28148	1.74033	2.02311	3.61393	1.31874	1.33373
EXOSC2	1.01598	3.07404	3.26894	1.11049	2.13129	1.49999	2.68387	3.06783	3.00697	3.01166	2.56425	1.69547	2.31255	3.386	3.32093	4.27336	3.39571	2.32219	3.37647	2.25335	2.09985	3.289	2.47124	1.24144	4.50546	2.42194	2.39879	3.45729	3.5318	2.23287
EXOSC3	4.68377	12.8431	14.3351	5.98667	10.7717	10.2926	11.0729	10.0516	11.0063	11.3674	9.93091	9.63268	7.92603	6.63634	7.92796	8.84426	10.5534	9.53118	9.85832	10.1847	8.03907	11.0567	11.1875	8.21997	7.09476	5.99493	6.34749	8.28939	12.6273	8.82332
EXOSC4	14.1601	17.5823	10.215	18.6494	17.7201	19.1736	17.2144	6.9957	9.39621	14.1618	6.53059	6.38704	10.8305	4.82271	13.9427	3.02041	23.0449	7.50997	11.3762	16.3755	9.84182	8.45568	13.8074	11.3506	13.2045	9.67029	5.30017	8.23523	6.36481	7.9446
EXOSC5	11.2664	8.80066	10.5949	12.2425	11.8888	8.118	6.88644	6.50857	6.82662	6.68846	6.89027	3.46928	6.08753	6.98211	8.67511	8.67618	11.5052	5.91788	7.63482	9.66328	5.14865	8.60936	8.38236	5.55924	5.28193	7.55022	8.22816	8.34008	6.27672	8.63069
EXOSC6	8.68231	8.81855	9.31127	13.8054	12.4167	11.435	8.41495	5.24398	6.78347	6.72279	6.05468	4.52461	8.37046	8.78788	10.0338	9.34051	26.4078	7.19357	9.40269	7.59823	5.70999	9.90355	9.95308	6.69596	18.6896	4.17483	5.87972	7.50935	8.22577	8.82766
EXOSC7	3.79893	8.7906	4.8765	7.49136	5.1477	5.26912	7.02831	5.35241	5.99231	7.64926	5.70282	2.27916	5.78188	6.39396	6.36592	8.37672	15.1783	7.10198	6.2064	7.27693	4.16799	7.2312	5.61886	4.48141	7.0226	5.88045	5.97779	3.9492	4.64883	4.76171
EXOSC9	9.32143	13.9645	12.092	7.96826	10.1573	7.46648	10.5055	12.0327	13.349	12.6878	13.6779	8.62297	7.26997	11.2556	13.8871	11.3683	11.441	9.93915	11.7778	14.9431	7.91278	10.7518	11.3803	8.36288	9.04763	2.63864	7.73653	15.6631	13.8873	9.73423
EXT1	0	0	0	0	0	0	1.71366	2.89529	3.32605	2.40985	1.96497	1.78297	1.78018	2.66914	2.37261	2.04641	5.25693	1.57891	0	0	0	0	0	0	5.99815	1.45504	1.13747	1.49845	2.58098	1.21502
EXT2	0	0	0	0	0	0	3.2616	3.17579	3.85724	1.35546	2.19434	2.65889	2.83746	4.0864	2.03231	3.13632	6.7673	3.2141	6.6834	2.59991	2.30797	2.49493	2.78709	2.89445	10.007	2.67121	4.19297	3.35818	3.61863	3.56267
EXTL1	0	0	0	0	0	0	4.50797	4.29863	3.70685	1.28254	1.35767	3.92239	0	0	0	0	0	0	5.81081	2.72959	2.36312	1.69508	2.73996	3.24375	1.6213	1.67008	9.80658	1.51916	3.80536	3.01076
F3	0	0	0	0	0	0	2.41748	2.94822	2.14777	3.05431	5.19438	1.70935	1.15787	4.03262	1.96888	3.12859	12.5559	1.84682	0	0	0	0	0	0	0	0	0	0	0	0
FABP4	2.8603	2.48077	14.3813	1.06851	1.43661	2.46193	1.73771	6.50943	6.3615	10.1593	42.6005	6.21657	14.8659	2.28449	13.0094	6.74041	50.0097	30.969	0	0	0	0	0	0	0	0	0	0	0	0
FABP5	7.29558	29.8615	83.8174	9.56829	14.6726	13.6138	45.4264	65.721	94.9465	73.2714	58.019	40.6201	19.225	54.8972	59.0633	45.8146	304.743	37.3034	54.3131	97.5148	35.8668	96.56	116.924	31.7171	123.161	32.4362	36.2243	69.125	114.605	41.8402
FADD	0	0	0	0	0	0	0	0	0	0	0	0	0	0	0	0	0	0	0	0	0	0	0	0	1.32473	2.18811	4.82467	2.65092	3.32668	3.83078
FADS2	2.29997	4.29939	3.04072	1.24749	2.10729	1.47005	5.88674	4.4427	3.60311	3.27046	3.58055	2.54611	5.16828	4.30721	2.20032	3.0672	17.3757	2.53072	8.61657	2.93558	1.40469	2.85868	6.57741	2.02212	31.4828	1.84881	1.83923	2.25795	3.9124	2.07496
FADS3	0	0	0	0	0	0	6.49098	5.49075	7.36664	5.86553	5.74267	3.23618	6.79361	6.7245	3.3354	12.8347	33.889	4.55474	13.549	5.11351	2.38779	10.9649	16.2694	5.85535	29.2929	2.73434	5.13456	7.3721	9.67972	6.35025
FAF2	0	0	0	0	0	0	0	0	0	0	0	0	0	0	0	0	0	0	0	0	0	0	0	0	2.81553	1.34853	2.40691	2.4789	1.18054	1.18954
FAHD1	25.1807	43.9833	29.6302	22.5043	29.5831	35.5267	40.2286	32.4003	42.1163	29.1775	34.3662	32.8814	32.3199	24.8621	37.198	28.0132	17.2277	31.6847	28.0057	32.1086	41.3104	32.1567	28.3209	28.5863	12.7942	38.4955	26.9583	31.0633	30.7096	31.4339
FAHD2A	18.3982	15.7615	12.6384	14.5633	11.2578	13.7915	9.89521	12.2156	9.25914	11.7829	7.35239	6.76645	10.9086	17.1583	13.024	13.0207	19.7837	7.79411	10.6279	16.2967	7.24029	13.3533	9.24157	7.19371	11.7755	13.51	11.3925	14.5836	10.8704	10.7753
FAM104A	1.85645	4.28247	6.3259	1.93904	2.66074	3.47619	6.2138	5.62868	5.26248	5.74914	6.77388	5.25052	3.97638	4.68706	3.97536	4.96125	6.04179	3.5436	6.45262	5.03511	3.59462	4.63675	6.44763	4.41082	10.95	3.11822	4.50199	4.09367	5.70825	4.35498
FAM117A	0	0	0	0	0	0	2.18016	2.50973	2.16076	2.73957	2.64524	1.13513	2.60758	3.37474	2.25867	2.25696	3.4051	1.59114	0	0	0	0	0	0	0	0	0	0	0	0
FAM136A	5.99849	9.9269	8.44334	6.53049	6.43079	5.12656	10.3876	9.90347	8.59434	8.5182	11.9875	7.11977	9.98155	11.4048	8.1804	13.9108	8.91081	8.94785	9.79278	8.9264	9.47922	11.0763	9.10485	7.97581	9.7753	8.49097	10.4061	12.9157	9.95112	10.9253
FAM160B1	0	0	0	0	0	0	3.19439	3.59867	4.12546	3.44709	1.67079	4.15845	0	0	0	0	0	0	3.9804	1.81411	2.96575	2.51971	2.69724	1.15747	2.73182	2.01325	1.32977	2.15286	2.30932	2.87569
FAM162A	14.8202	16.5156	11.4512	12.2279	14.8276	16.5317	17.8929	16.3031	13.935	15.8958	16.4191	14.433	14.3561	15.6572	10.4517	12.1136	15.77	11.6507	12.4565	18.7544	10.0489	17.1139	12.728	11.3052	9.42024	12.6338	12.7772	19.0274	19.3592	13.1652
FAM168B	0	0	0	0	0	0	0	0	0	0	0	0	0	0	0	0	0	0	0	0	0	0	0	0	3.18439	1.2704	1.0666	2.09237	5.34395	1.5309
FAM174A	15.0398	19.5445	13.7031	8.66657	15.6531	20.1161	25.2606	24.3602	17.5703	21.0654	25.7409	19.4732	24.8455	27.4438	33.3194	31.4654	22.7298	29.071	21.7204	24.0359	15.4276	20.1737	21.6573	17.6141	14.049	20.1242	12.9768	24.8395	22.338	14.2384
FAM174B	3.8167	6.45467	2.8558	4.67378	4.21218	2.69986	0	0	0	0	0	0	2.79618	2.03448	2.08883	3.17768	3.54096	1.0434	0	0	0	0	0	0	4.23695	3.06733	1.52938	3.08014	2.47927	1.8658
FAM174C	13.0372	8.51957	19.0925	12.6318	19.5741	14.2195	7.44184	4.73247	10.4591	5.16302	9.523	6.33973	4.32933	4.24484	7.64346	5.77919	24.6577	4.10416	11.5626	9.2745	11.4409	10.0238	15.8839	5.42594	11.5223	5.02717	6.41002	3.60347	14.0628	5.65421
FAM181B	2.82468	1.61151	4.56062	4.03404	3.82125	4.19999	5.84701	2.03429	5.56721	2.67636	1.58668	4.89204	4.04432	2.23693	1.96873	3.84545	2.95398	1.9884	4.78959	2.70739	5.2874	3.47892	4.94729	1.47016	5.55347	1.2416	2.01172	3.86691	5.26754	1.20754
FAM199X	0	0	0	0	0	0	1.24437	2.5601	2.84576	2.36479	2.01838	3.30473	0	0	0	0	0	0	3.05761	2.73784	2.29102	2.81448	2.41095	1.31955	0	0	0	0	0	0
FAM207A	9.91267	7.63263	6.66262	14.4791	11.1814	7.24711	5.35888	3.76765	4.28068	4.61738	3.03464	3.19832	5.18189	5.3081	6.81855	6.80582	12.0572	3.16996	5.55042	5.82557	5.09499	5.13339	5.11822	4.10783	5.04817	5.28211	3.19282	4.30046	4.4634	5.37055
FAM20C	9.48747	8.04838	12.7812	7.93058	8.57034	9.36391	7.86172	8.3931	8.74919	7.33192	7.62891	9.09477	9.35257	9.28839	8.05842	6.68318	10.9397	7.22063	9.37981	7.73246	8.87335	8.54011	8.71884	5.57256	15.7359	8.25742	5.42789	6.78645	7.83228	5.9989
FAM210B	9.11035	23.8771	21.6241	16.5071	17.2474	30.9724	25.2753	26.4024	41.053	34.5243	31.3949	37.8989	23.6735	28.6212	22.6453	23.5696	22.9419	34.4862	38.4134	24.1314	37.7281	29.8378	26.9485	22.0873	29.8531	34.1424	17.5686	35.2564	27.8362	19.6815
FAM241A	0	0	0	0	0	0	1.06204	1.77498	1.31628	1.32793	1.76739	1.84129	1.30856	2.45369	1.89709	3.0403	2.97892	1.93799	0	0	0	0	0	0	0	0	0	0	0	0
FAM241B	0	0	0	0	0	0	0	0	0	0	0	0	0	0	0	0	0	0	0	0	0	0	0	0	8.73117	1.38706	1.29498	1.19626	1.41312	1.15053
FAM32A	17.2129	22.0248	29.2224	20.9813	24.6698	15.7327	20.242	16.6132	19.2695	21.0592	16.8977	12.5236	15.0312	17.3515	21.1999	20.6248	37.0525	12.2415	18.8219	19.1209	18.503	21.7304	18.0992	15.78	37.3886	13.3041	23.7423	16.1824	16.3047	14.9313
FAM3A	5.34758	5.76945	5.18852	6.90827	8.37494	4.75096	5.86273	6.15327	5.43749	6.0613	4.89537	5.27605	5.51156	7.72223	7.58972	7.35422	11.1103	4.96526	6.91798	5.7234	4.10033	7.83618	6.36594	3.93817	9.92428	3.63486	6.93037	6.95875	7.00152	4.98039
FAM43A	0	0	0	0	0	0	0	0	0	0	0	0	0	0	0	0	0	0	0	0	0	0	0	0	8.11795	1.85976	1.48446	1.83619	2.10587	1.42323
FAM50A	5.8614	11.175	7.192	9.37552	9.13228	9.34113	11.5002	9.49541	10.7087	12.3186	7.58602	8.60744	8.65736	11.5579	10.7051	14.1661	16.8206	11.4667	10.7671	10.7373	7.43619	11.0392	9.45622	9.15734	11.893	8.8254	9.35036	11.7658	9.62149	9.86331
FAM53B	30.8744	12.1209	13.9315	1.02133	6.99885	4.96029	11.1442	18.4963	11.9365	20.6365	14.8221	11.0477	0	0	0	0	0	0	14.927	10.5701	26.3861	14.1802	10.0612	18.7723	13.5559	19.3386	15.0178	23.2302	4.41267	8.82712
FAM78A	13.0675	12.3133	8.51426	11.5023	13.4441	14.4148	17.0436	12.555	12.4339	14.1693	12.261	10.9276	18.7107	13.8532	8.35511	13.6448	8.63783	16.1223	20.9921	10.9472	14.6433	9.55476	13.5899	8.26392	8.78788	14.8126	4.90217	16.095	13.8541	6.11103
FAM89B	6.15178	7.6708	5.36172	10.2883	6.62923	5.25327	6.57584	5.0095	5.50646	4.65989	5.71348	4.93686	3.72338	4.57383	4.45661	4.95841	6.77051	4.43595	4.70939	6.06767	3.82023	5.42479	5.21817	4.22052	7.05998	7.06488	5.26926	5.84582	5.66416	3.65273
FAM8A1	0	0	0	0	0	0	5.75281	12.2256	11.5758	10.1955	8.50011	14.9501	0	0	0	0	0	0	10.7591	10.649	8.99487	9.99458	8.51186	12.2494	0	0	0	0	0	0
FAM98A	3.55839	11.3096	11.507	7.12612	10.1041	8.883	14.9432	16.0668	15.3322	15.6056	13.7473	14.8271	11.3307	14.5538	15.4193	13.8988	10.7225	12.4496	15.5241	17.6534	10.2772	14.4623	16.0306	11.0327	11.8161	14.2048	12.956	16.9401	16.5833	11.1408
FAM98B	2.71415	3.92049	4.04349	1.49574	3.10333	1.98542	0	0	0	0	0	0	3.61336	3.69108	5.00059	5.02256	6.20934	3.00244	2.74426	4.23399	3.409	4.1793	4.35817	3.03216	3.84391	3.21155	3.92667	1.67175	4.18623	1.96089
FANCE	4.1707	5.41476	3.45627	6.28227	2.03185	2.92197	3.89101	4.36454	3.98679	3.73881	1.04382	1.26091	2.95845	3.41076	3.7049	4.76343	2.32314	2.79203	3.73684	2.52893	2.69869	4.8159	2.39669	2.5439	3.08759	2.86722	2.96514	3.97135	2.32984	1.4667
FAR1	0	0	0	0	0	0	6.1677	7.31299	7.55933	7.68088	6.44143	8.44311	4.99863	6.65991	10.6079	7.4503	1.3479	8.93647	7.47553	5.97058	5.70601	7.2988	5.46979	5.09583	7.72235	5.25644	7.0307	6.24287	5.16524	5.26968
FARSA	12.9691	12.9946	12.9057	10.2914	8.6874	7.40126	12.3723	11.2298	13.0939	12.0552	11.1231	12.0827	9.46119	10.4203	12.8915	13.5996	6.47907	10.5324	10.7898	14.5726	11.7564	13.7172	12.7873	10.3473	8.81049	11.6784	12.6881	11.5567	11.9881	6.94499
FARSB	16.6377	24.8806	23.4139	22.0601	21.3043	23.3001	24.8637	23.8262	28.7796	28.8912	26.2029	24.2788	20.3892	22.0633	27.4079	29.2603	20.379	23.8855	19.9079	26.9748	22.6798	23.9904	22.6885	20.8153	15.3558	23.4175	25.9153	24.3738	24.1906	24.0644
FASTK	7.71308	9.58059	4.91539	9.12614	9.85506	6.81593	5.34428	7.15328	6.59366	5.68775	4.09755	5.12862	11.5267	7.73175	10.2351	10.2076	9.06663	6.60311	3.38471	11.5982	8.43891	9.63192	9.1308	6.9529	9.82689	7.07151	6.6534	9.53307	8.34182	4.89923
FASTKD2	2.60819	5.22926	6.05757	1.96964	3.02155	3.82339	6.3717	7.24274	7.41985	5.76847	5.71791	6.81378	3.45439	4.22953	5.13171	4.12602	3.49798	4.68872	4.42457	4.18454	4.15449	5.10452	4.01642	2.99227	3.37505	5.29448	4.12376	5.85233	5.2775	2.90064
FASTKD5	1.04907	3.63937	3.45011	1.54061	1.41489	3.34695	4.6033	4.7044	6.44054	4.41158	3.69556	4.34651	0	0	0	0	0	0	4.83798	4.42599	3.53926	3.90326	4.5559	2.91023	2.4176	2.21232	3.33236	4.03415	4.01098	2.85771
FAU	203.033	247.621	266.968	261.061	398.764	365.264	235.756	135.962	251.094	219.657	278.939	143.792	190.663	178.533	190.873	173.957	621.483	162.038	241.897	323.795	155.98	209.424	237.96	186.221	393.086	151.171	193.17	166.882	265.871	186.868
FBH1	1.42399	5.59095	6.7332	2.63641	3.23601	4.16018	5.47746	6.24679	7.11938	6.45734	4.97434	5.79125	5.72951	5.06163	5.14612	4.87213	7.80894	5.19767	7.59991	5.35719	5.43562	5.47011	6.19411	4.44006	8.61642	4.27587	4.12084	5.52052	4.79421	4.28708
FBL	27.006	24.1584	31.6194	26.5016	29.7786	21.8123	16.575	14.3542	14.8295	15.1014	18.5221	12.5515	16.9252	13.3209	19.713	25.8421	33.9602	17.8843	17.5249	16.0825	17.4764	25.3394	18.3881	22.3944	23.7355	14.4163	24.0073	19.273	19.8308	28.6821
FBLIM1	17.4833	6.33772	16.0869	8.02746	14.4449	10.239	18.5893	19.0564	21.4512	13.2596	22.6058	14.9522	24.0121	20.1619	18.3163	16.9409	20.5364	19.4414	30.3126	17.4833	19.0052	16.8468	30.3753	9.8395	28.2297	17.2873	9.28568	16.9523	24.0504	7.85567
FBLN1	3.81756	9.59257	13.8038	3.0043	4.68348	4.75849	19.8532	22.6168	20.9098	17.4	25.2449	12.6926	22.7944	43.8801	14.6033	16.924	54.6221	11.7303	69.1426	16.3623	8.48366	13.2447	29.14	8.37243	110.97	10.6323	17.1206	8.01694	19.8083	12.7997
FBLN5	0	0	0	0	0	0	5.73645	9.23275	10.4413	8.4701	8.16467	5.22618	6.72305	13.0751	4.17992	6.61121	18.6655	4.05348	17.8446	7.35198	3.29851	7.33629	10.8722	4.39191	29.1404	4.77748	6.20925	4.68956	10.01	3.135
FBP2	208.486	319.079	163.438	334.442	275.422	264.764	280.604	227.549	307.624	309.311	266.089	168.94	204.387	186.149	240.197	160.894	127.978	211.638	204.495	307.253	160.035	242.991	257.25	80.1403	25.8844	273.428	36.3527	254.217	270.28	71.8306
FBXL17	0	0	0	0	0	0	7.83981	7.21804	5.98271	6.2366	8.29688	15.333	0	0	0	0	0	0	5.62483	6.33717	15.1539	9.53183	2.4312	6.19478	0	0	0	0	0	0
FBXL18	4.66742	3.82963	4.07037	1.83307	2.24388	2.31633	3.80315	3.31371	4.40578	3.73104	3.43132	3.9657	2.90617	2.88916	4.01324	3.23382	1.78629	3.1886	3.44436	3.28426	3.32449	3.5958	3.46997	2.13399	2.80908	4.74214	2.45501	3.72897	3.76874	2.06921
FBXL4	0	0	0	0	0	0	4.54649	5.99919	7.31465	4.85602	3.17442	4.61904	1.99015	3.62378	2.8663	1.96979	2.741	3.52809	3.86616	4.45699	2.48793	2.55316	2.57931	1.66108	0	0	0	0	0	0
FBXL5	3.13497	6.60245	8.64838	4.38769	5.85314	5.21174	11.6106	12.7943	13.9245	12.4188	14.7104	8.24699	9.61758	12.8499	8.31357	13.3894	10.0478	11.9174	11.6243	12.4372	11.8631	12.5963	1.49982	8.46895	9.95434	11.7009	9.9514	12.7553	6.60335	9.16104
FBXO11	2.10465	6.10166	7.19099	1.5848	1.34575	4.66435	7.6454	9.27552	9.71548	7.32629	8.68509	10.4148	6.2005	9.21603	9.07838	7.85807	6.40338	10.734	10.4119	8.40282	9.01088	5.70585	7.7705	6.32022	7.75116	8.65971	7.71784	7.25191	7.91964	5.708
FBXO22	0	0	0	0	0	0	1.83188	4.13787	4.37057	3.52297	3.64252	2.1523	0	0	0	0	0	0	2.50202	1.93661	1.89789	3.8673	1.86908	2.66246	3.82782	2.54566	3.48014	3.6722	4.82429	3.67919
FBXO28	0	0	0	0	0	0	2.65111	4.18944	1.55705	4.22818	3.97572	1.73074	0	0	0	0	0	0	4.08293	3.83115	3.65	3.80645	4.25251	3.36453	3.846	2.9123	4.48687	2.8411	3.89929	2.78749
FBXO3	4.01933	11.4523	9.93231	2.26517	5.31121	6.92593	9.7612	10.6043	10.5532	10.0876	9.94097	10.326	6.92768	9.54365	7.78371	8.45318	10.5439	9.88516	10.4995	12.2729	8.13111	9.16934	10.838	7.2596	9.35182	9.7298	8.16829	9.47607	10.8989	6.35548
FBXO31	18.7596	12.2463	17.848	2.69173	8.57529	18.5767	26.4674	26.2746	34.1372	34.8614	23.3387	33.6415	0	0	0	0	0	0	32.8987	31.4887	33.1969	25.742	28.8193	25.3472	6.74953	28.5775	27.126	24.8163	26.1466	15.7468
FBXO32	13.5125	74.4751	105.273	15.2648	28.8835	90.5402	55.8336	73.8794	178.302	79.7244	38.9603	135.633	32.9567	74.0484	110.255	81.7152	31.425	140.286	78.3286	44.7009	141.569	41.6641	31.9282	33.6611	15.8116	52.3432	53.1327	45.6894	53.6114	35.2146
FBXO33	0	0	0	0	0	0	1.51581	1.81553	1.67053	1.79631	1.37547	1.9876	0	0	0	0	0	0	2.5706	1.07191	1.59864	1.35325	1.9862	1.33078	0	0	0	0	0	0
FBXO34	0	0	0	0	0	0	1.33747	2.19916	1.94977	2.53286	1.6235	2.39197	0	0	0	0	0	0	3.97876	2.71623	1.81315	3.14736	4.3462	1.96812	2.94343	2.51041	3.2164	2.23588	2.62794	2.70472
FBXO45	0	0	0	0	0	0	1.70993	1.64715	2.29617	1.2304	1.7128	2.37243	1.56308	1.75162	2.37843	1.67999	1.07639	2.4054	2.18961	1.65454	2.62927	1.67441	1.5901	1.61536	1.44873	2.00814	1.71585	1.88965	2.33229	1.30184
FBXO7	1.48959	3.39121	5.8406	1.79141	2.50457	2.70456	4.15244	4.2272	5.93248	5.32916	3.30666	5.45146	4.6002	4.6026	4.84658	4.49494	2.16578	5.89981	5.6628	5.91706	4.80291	4.59248	5.78179	3.85018	5.23056	4.34307	2.38666	3.7596	4.31938	3.26665
FBXO8	0	0	0	0	0	0	0	0	0	0	0	0	0	0	0	0	0	0	0	0	0	0	0	0	5.08339	1.84262	2.64279	1.96956	1.16348	1.15924
FBXW4	12.8786	12.5436	10.984	18.38	10.9733	13.4438	8.04894	7.18074	9.3951	6.83353	8.07591	8.90335	6.88662	8.06139	10.8241	12.6306	5.89314	13.3291	6.12262	9.68385	8.33512	9.93161	6.99066	11.0654	4.39572	11.7837	8.11131	6.51555	6.78878	8.44263
FBXW8	6.3121	7.83797	4.95234	7.84077	5.40783	6.55228	8.67267	6.85427	7.08883	9.38403	5.36217	6.46998	8.96437	6.91311	8.37449	11.1517	7.7489	6.80634	9.45156	7.81511	5.65256	7.81239	6.69039	6.56803	13.9717	6.1574	7.96262	7.35314	5.51322	6.83911
FCGRT	40.193	15.9766	14.7778	20.214	18.3428	21.7204	38.0768	39.8274	37.8952	28.7102	32.7962	19.1726	46.7844	34.2987	39.8809	29.7469	57.9679	16.9409	42.1286	28.898	12.9856	30.4019	32.093	18.59	49.166	20.6756	12.6087	28.7427	20.6119	17.7505
FDFT1	8.27477	17.5634	20.7733	17.9796	15.0312	32.7992	18.055	26.2179	38.2677	21.3349	14.7738	18.2205	13.0894	26.6311	24.3114	19.464	12.3486	24.3923	24.0616	28.2864	15.8222	12.2727	13.8263	10.11	14.0461	21.8909	19.9983	16.3612	16.2673	11.4229
FDPS	0	0	0	0	0	0	4.15606	6.29825	1.55466	4.71477	1.52937	2.35517	2.90741	5.19652	4.17809	6.7545	4.71828	1.33024	0	0	0	0	0	0	4.4459	2.21773	2.08889	4.52848	1.42809	1.41349
FECH	6.28454	10.2359	7.48709	5.23498	5.60362	7.71211	12.383	14.9192	10.9216	12.0546	10.8872	15.0682	10.3902	15.4587	12.3039	15.1233	10.0322	15.8936	9.97083	12.9745	7.43983	11.3998	9.61486	14.6639	10.8856	12.4624	14.9001	17.0533	12.3432	17.32
FEM1A	737.019	456.88	436.05	383.549	376.744	454.54	380.232	394.332	427.274	423.72	314.523	455.948	447.814	370.017	469.152	481.256	159.217	483.239	295.882	401.068	514.089	367.481	333.021	377.502	136.067	467.279	312.853	454.919	337.957	296.682
FEM1B	1.48307	4.99084	7.01077	1.23411	1.83815	3.21444	7.19194	8.72548	8.76217	8.71424	7.17645	7.89084	5.80946	6.41495	5.88114	5.71164	6.08652	7.0911	9.36147	7.42495	6.9688	7.00774	6.53277	4.59703	6.61101	5.46754	5.99631	4.97985	6.88145	4.59963
FEN1	1.73503	2.18744	3.68126	2.11211	1.72986	2.09529	2.43494	1.60302	2.98221	2.47484	2.42733	2.15717	2.06529	1.55568	1.55589	2.77201	1.47714	2.16213	2.11332	1.85357	1.73498	1.62294	1.97853	2.0068	2.54619	1.84434	1.67141	2.42627	2.59354	1.58276
FERMT2	0	0	0	0	0	0	3.30306	3.02588	2.45171	3.67109	3.0882	1.57441	2.03668	5.9049	3.69713	4.25167	11.6516	2.75322	0	0	0	0	0	0	0	0	0	0	0	0
FEZ2	0	0	0	0	0	0	0	0	0	0	0	0	0	0	0	0	0	0	0	0	0	0	0	0	1.26889	2.19572	4.01909	2.53645	1.79799	1.00158
FGF13	0	0	0	0	0	0	1.88683	2.02891	1.6951	1.51495	2.6084	1.21306	1.70283	1.81503	1.00346	2.07152	1.45066	2.28105	0	0	0	0	0	0	0	0	0	0	0	0
FGFR1OP	0	0	0	0	0	0	1.12017	1.72254	1.72146	1.97216	1.44321	2.01815	1.39838	1.65015	1.3288	1.68144	1.92613	1.527	1.34808	2.52316	1.71767	1.11746	1.34245	1.22591	0	0	0	0	0	0
FGL2	1.68217	5.62211	8.15045	1.34621	1.75188	1.49732	13.9495	18.8455	14.9476	22.3541	23.2008	8.67331	15.2096	37.0993	16.1438	17.288	40.6468	12.365	36.0077	12.8378	5.94721	13.0525	19.6284	3.55403	39.6105	5.00647	8.04964	7.22966	13.5792	6.11241
FH	27.937	41.6954	44.3602	26.4725	29.5737	42.1385	59.5127	71.1324	59.2957	66.7924	43.571	70.5738	38.7694	50.7309	46.0116	44.5181	28.3555	53.1087	46.4261	63.6052	42.0387	57.937	39.2505	42.1486	30.1017	52.7092	42.5194	70.4834	54.8721	50.4869
FHL1	0	0	0	0	0	0	11.8164	4.43502	7.33738	3.20616	2.13306	11.9992	1.22005	8.09848	35.991	32.2181	1.33441	90.1481	3.46525	3.17028	3.42198	5.72302	3.45752	1.70549	0	0	0	0	0	0
FHL3	310.057	142.185	145.27	190.458	257.298	225.072	172.697	156.76	105.32	151.016	155.169	145.088	190.93	186.748	146.949	269.228	170.358	219.411	208.943	303.437	118.886	146.423	253.82	72.239	69.7579	182.079	83.5418	102.574	192.086	84.0609
FHOD1	73.4254	46.6306	44.0623	57.4427	44.4526	53.8422	57.6896	45.8114	60.5316	56.2952	36.0442	56.9505	44.9281	45.2133	77.1502	56.7855	21.4882	70.7585	45.4589	50.8965	42.7283	42.3252	40.0623	42.9789	6.5522	45.7007	36.485	48.9605	38.5852	40.3706
FIBIN	0	0	0	0	0	0	2.17953	2.19995	3.95885	2.85021	2.42736	1.48368	1.19174	2.87155	1.90005	1.74486	4.60374	1.32647	3.54745	2.1533	1.26106	2.05991	3.46226	1.88612	7.98309	1.12179	2.4012	1.64051	2.71498	1.74597
FIBP	29.8827	23.5651	19.6793	43.4164	31.9971	32.6778	21.7392	17.5442	22.6283	20.7805	21.7944	17.9474	15.8158	15.8409	15.1215	15.5184	20.2994	14.6377	18.0538	25.0243	16.4458	17.0823	18.9771	16.7821	16.475	18.3512	15.5028	20.9259	20.2649	14.8419
FIG4	0	0	0	0	0	0	2.01077	2.36189	2.52724	2.17368	1.53478	1.31015	1.81007	2.6379	2.17543	2.3991	2.657	1.71352	2.98909	2.56171	1.08299	2.43722	1.94256	1.2705	3.41085	1.91906	2.00712	1.83013	1.91741	1.58701
FILIP1L	0	0	0	0	0	0	0	0	0	0	0	0	0	0	0	0	0	0	0	0	0	0	0	0	5.51603	9.06589	5.21823	9.54266	10.2017	7.42611
FITM2	2.12731	6.44687	18.8281	5.25571	7.50801	4.35305	15.6741	9.48449	24.1678	9.48799	10.6602	13.4361	5.71723	7.45794	14.2554	7.58646	7.116	6.11151	10.975	9.95739	14.577	11.3225	15.4834	4.97026	6.95985	6.31742	7.545	8.34202	15.4624	5.07845
FKBP10	0	0	0	0	0	0	4.77271	2.78082	3.2242	3.36626	4.09227	1.48253	5.52975	6.83281	2.92577	8.27464	12.3905	1.20629	11.9247	2.40711	1.42916	3.85433	4.90932	1.37782	30.3294	2.18878	4.01848	2.87305	2.98313	2.45593
FKBP14	0	0	0	0	0	0	0	0	0	0	0	0	0	0	0	0	0	0	0	0	0	0	0	0	7.71336	1.00597	1.55548	1.88069	2.61165	1.44346
FKBP15	0	0	0	0	0	0	2.34463	2.93444	2.96156	2.38655	1.79033	1.89971	0	0	0	0	0	0	2.75147	1.84354	1.81223	1.56313	4.10786	2.13427	0	0	0	0	0	0
FKBP2	0	0	0	0	0	0	0	0	0	0	0	0	0	0	0	0	0	0	0	0	0	0	0	0	16.2849	1.27127	3.46835	3.56377	3.90214	3.19313
FKBP3	113.187	75.93	54.4036	28.9847	61.5229	74.8057	85.4201	88.1916	62.5872	71.3205	66.4092	74.4509	66.9831	110.228	88.2357	93.7679	97.9128	101.108	66.3991	90.674	42.735	54.3799	55.186	107.079	75.9472	72.0749	131.279	87.5253	71.7613	142.284
FKBP4	146.611	145.765	164.664	149.079	136.784	138.555	96.8394	79.2681	113.582	96.1657	88.8018	116.879	64.2366	67.6107	105.437	84.1823	93.1133	108.119	76.1998	116.69	110.831	108.087	105.143	86.498	57.6795	105.62	84.8411	91.2319	100.076	87.84
FKBP7	0	0	0	0	0	0	0	0	0	0	0	0	0	0	0	0	0	0	0	0	0	0	0	0	25.1689	1.24623	2.55936	1.3442	3.83378	2.14335
FKBP8	105.437	53.3655	45.7726	96.7179	74.6976	83.942	43.4487	35.5914	40.8281	39.3218	45.992	32.5149	38.7327	38.4556	43.2359	45.5982	54.5649	42.7985	11.7204	35.1013	37.3343	35.4463	37.52	28.8902	44.0368	39.6191	28.1744	35.4554	38.7777	31.0502
FKBP9	0	0	0	0	0	0	6.33695	9.63673	8.3447	7.65221	7.75872	3.69777	8.56665	11.3261	9.03142	7.82435	1.4906	6.08764	14.7271	7.57836	3.89179	9.198	9.17668	3.51009	29.2129	5.04989	5.98397	6.30648	6.28455	4.5977
FKRP	0	0	0	0	0	0	1.82359	2.63735	1.53914	1.90882	1.61226	1.69408	1.78449	2.68903	2.15948	2.46659	1.40938	2.03184	0	0	0	0	0	0	0	0	0	0	0	0
FLCN	4.69143	4.4695	7.61888	1.23067	3.50678	1.15335	4.55215	4.98972	2.51241	4.40451	4.40569	6.97379	4.95162	5.88455	4.45465	4.40191	5.99756	6.93668	4.82822	3.81695	7.5895	5.22203	3.26704	10.6087	8.04432	4.04899	4.90211	4.44705	2.72033	5.91859
FLII	2.30904	34.082	2.39669	10.3729	44.4542	43.8245	4.94023	10.0558	1.11409	2.61344	9.06467	2.05782	6.47301	2.41749	3.12823	7.51328	14.2737	5.38954	8.63569	4.41826	7.77944	2.713	5.14819	5.10314	11.9674	1.89122	1.15899	11.1977	4.66775	1.62208
FLNA	0	0	0	0	0	0	8.69114	23.9504	8.96058	6.2872	7.4548	9.436	7.75161	8.22894	16.385	33.247	42.2757	10.6438	33.0074	10.0673	7.02255	10.4941	16.3347	17.1453	8.29173	2.33137	7.84501	6.86709	33.0722	7.4132
FLNC	173.303	30.2915	145.657	17.2107	48.1985	23.5379	30.6697	29.8994	57.8555	29.9596	55.7803	105.873	52.7264	20.4075	161.398	32.5959	6.97457	87.6451	27.6187	55.6971	129.526	158.048	146.231	430.536	23.8383	101.818	192.286	28.6688	83.2936	247.549
FLOT1	68.9679	40.6443	32.4726	52.2309	24.8044	49.1502	19.6913	21.4234	28.7091	41.2952	23.743	23.475	22.2073	25.5728	27.7197	23.099	18.5855	22.6211	26.3783	37.3894	30.3237	36.5678	21.5065	18.3195	29.3654	34.9711	23.549	28.2335	26.9847	18.3573
FLYWCH2	1.76504	2.20812	3.35151	3.38423	2.39855	2.50587	4.65618	2.12222	3.6792	2.52163	2.18258	2.73371	2.07795	2.73736	2.81353	2.45317	4.39699	2.35185	2.43518	2.70524	1.64194	2.5142	2.26725	1.59491	0	0	0	0	0	0
FMC1	0	0	0	0	0	0	2.50597	1.8211	2.06429	1.50842	1.80345	1.41134	2.05025	3.71242	1.97127	2.25996	3.16714	1.6239	1.58413	3.13897	1.30019	2.18861	2.33623	1.20065	2.28689	1.66471	1.69367	2.09428	2.39384	1.61019
FMOD	0	0	0	0	0	0	0	0	0	0	0	0	0	0	0	0	0	0	0	0	0	0	0	0	203.304	2.89177	9.5235	5.92453	8.46871	4.2767
FN3KRP	0	0	0	0	0	0	1.63471	2.53068	2.93057	2.41033	1.78994	1.59937	2.7451	2.95688	2.24593	2.62706	4.30173	1.66225	0	0	0	0	0	0	6.2932	2.12162	3.1269	3.64546	2.22771	2.67821
FNDC10	0	0	0	0	0	0	0	0	0	0	0	0	0	0	0	0	0	0	0	0	0	0	0	0	1.42724	2.2049	4.77144	1.97813	1.56035	5.72017
FNTA	6.76345	13.1831	17.8239	6.48053	11.4535	12.9989	18.5699	14.4633	17.9857	14.6026	16.1399	18.4803	10.7475	15.3724	17.1547	15.7475	19.3214	16.1172	14.9795	13.7292	15.8541	13.0417	14.706	12.7982	17.255	10.7334	13.8401	14.2892	17.5245	19.0402
FNTB	4.50918	6.89436	2.75959	12.9307	5.37322	11.4011	0	0	0	0	0	0	5.86691	5.86737	3.90526	5.93038	6.13649	4.27451	5.90577	8.18452	4.25829	3.44032	3.97722	3.36277	4.46375	6.79633	3.58444	4.40895	3.89106	4.5371
FOPNL	0	0	0	0	0	0	0	0	0	0	0	0	0	0	0	0	0	0	0	0	0	0	0	0	3.21901	1.30427	1.8628	2.72016	3.10013	1.22583
FOS	23.4698	74.2157	117.123	53.3704	44.5925	59.0772	24.9322	53.0833	51.9987	52.9683	50.3506	44.4239	14.0469	8.77565	12.1428	25.8626	40.2126	135.273	20.607	44.2789	20.5851	121.955	44.2634	43.3899	12.1779	7.83933	29.5641	14.8677	98.7416	32.6729
FOSL2	0	0	0	0	0	0	0	0	0	0	0	0	0	0	0	0	0	0	0	0	0	0	0	0	9.07208	1.64101	8.03651	3.26964	4.06666	3.92495
FOXK2	0	0	0	0	0	0	1.928	2.61411	3.54415	2.67692	3.23917	4.93304	0	0	0	0	0	0	2.94668	2.00795	4.19174	2.70315	2.27376	3.13949	2.31136	3.50638	3.60217	2.80342	2.57845	4.54287
FOXO4	14.7785	11.3942	13.2246	6.51312	9.71438	13.6061	14.2093	13.3871	15.0264	13.7861	12.5955	18.3271	17.2402	15.6516	21.7034	18.917	4.39737	23.4406	10.5383	10.8193	18.3677	11.9707	9.69662	12.6213	7.58503	17.9236	11.3688	15.9141	9.98595	12.7738
FRA10AC1	2.79398	3.96203	2.4617	1.05756	2.44222	2.76185	4.44151	4.21793	4.29474	5.01946	3.99723	3.74168	2.61186	4.64475	4.83434	4.53568	6.35283	4.25432	4.85714	3.81467	4.40334	4.20327	2.83356	3.36795	4.11918	2.98598	3.35948	4.40138	4.31439	3.92527
FRAT2	0	0	0	0	0	0	2.58517	2.27881	3.37427	1.19865	1.99925	2.22989	2.71705	2.59746	3.51688	1.50324	1.4432	3.32737	0	0	0	0	0	0	2.22151	2.26354	1.99608	1.85045	1.41058	1.53664
FRG1	3.70534	8.35697	4.9891	4.43797	6.26337	2.61075	6.50192	6.99924	4.47908	8.46874	7.82165	7.01575	4.81206	4.99948	8.16035	7.36327	17.1449	1.98357	9.7765	6.88021	6.16116	7.18093	6.9292	8.15057	8.01522	4.21786	7.24188	5.53348	8.05397	5.54169
FRMD8	0	0	0	0	0	0	1.76341	2.5705	3.69246	3.43048	3.10639	2.86334	2.34924	4.0507	4.07107	3.43778	5.39896	2.40917	3.28145	2.90773	2.00178	2.8822	4.46673	2.3422	8.17643	1.58105	3.05361	2.51369	3.47686	1.16248
FRZB	2.32333	10.3813	2.63725	6.53468	5.26045	3.11061	7.96245	13.2932	4.44893	10.6109	4.42388	4.72435	0	0	0	0	0	0	10.5294	17.6609	3.25223	16.5512	7.66225	3.11635	0	0	0	0	0	0
FSCN1	5.29336	7.15423	6.63153	3.88823	4.35703	3.19353	11.13	7.79714	7.90747	7.80555	10.139	2.42718	10.0227	9.7623	5.73076	9.13688	38.5695	4.86228	19.7095	7.83666	2.91981	9.83139	16.2598	6.44308	52.6505	3.92011	5.42544	4.98003	11.3328	6.62182
FSTL1	5.06623	25.063	20.723	3.63678	7.15935	3.10335	39.2501	38.8206	44.8307	43.1542	80.5926	13.635	78.4016	84.9788	25.2749	53.5364	99.4284	19.446	172.836	23.4636	11.4619	32.1559	43.8531	11.1508	255.698	12.8104	23.8753	20.5911	32.0841	18.4037
FSTL3	0	0	0	0	0	0	1.96337	1.60391	2.41896	3.13386	3.51735	2.14927	1.73373	4.15485	2.95594	3.87645	8.99881	2.5819	3.72029	1.93547	4.4539	2.03899	3.92976	3.42918	12.9148	1.08321	3.19496	2.24761	2.93927	2.53933
FTH1	1042.5	1186.61	1158.67	1542.19	2101.09	1433.51	1710.29	1519.39	1680.29	1428.31	2729.7	1113.93	1634.77	1545.99	1608.74	1461.43	2389.26	1546.71	1407.75	1718.04	1068.41	1252.74	1819.3	781.221	1588.45	1149.97	766.09	1145.51	2047.53	876.48
FTL	127.408	103.079	162.238	179.006	191.435	224.062	117.447	91.3056	125.366	87.222	100.891	112.339	61.6525	110.584	86.144	161.29	228.452	122.838	118.103	165.155	86.5068	97.9218	136.007	147.028	220.68	60.787	126.221	117.783	132.999	108.241
FTSJ3	1.17974	3.84409	6.25638	2.85118	2.90554	2.56092	3.05779	3.30466	4.40226	4.34958	3.19258	3.58996	3.39337	3.94384	6.00931	6.02168	3.82908	3.73406	4.84995	3.75959	5.03348	4.31034	4.20074	3.86563	5.2202	2.77284	4.05861	3.83834	3.59333	4.37436
FUCA1	1.31402	3.52436	6.64195	1.71099	2.95815	1.74585	7.30509	7.9203	7.01569	6.32651	7.30276	6.03969	5.07391	9.32226	5.27405	4.236	13.93	3.8687	11.5194	8.03885	3.50114	5.45691	7.66884	3.88712	21.2489	3.3487	4.19962	4.52564	6.49417	4.91195
FUNDC1	9.75391	9.06284	7.31579	4.48929	5.22617	7.6515	11.2945	9.54901	7.10297	10.1755	10.6646	8.21081	7.01285	10.4871	6.66364	10.2147	15.0685	8.67839	9.71571	10.7222	5.60661	10.9369	9.98614	6.39718	10.0783	7.54863	4.82966	9.16166	9.01101	8.60206
FUNDC2	27.8305	37.6636	36.5449	41.398	43.3396	48.6119	38.333	40.2747	35.254	37.2549	33.2437	44.5291	36.2252	30.0189	40.2361	33.0942	29.1099	37.7034	28.2441	40.2279	36.4483	33.5288	26.9032	37.4991	25.2226	38.6634	35.6171	32.4265	31.818	35.2738
FUOM	21.9725	15.7081	3.969	25.4004	9.58033	13.7665	19.6873	12.0425	13.883	7.7618	10.251	12.3442	8.70769	12.5125	8.21497	9.76735	22.4557	5.56236	18.0483	18.1894	10.3613	17.6631	10.8255	7.73711	15.3799	11.8653	7.68652	9.94811	12.3548	6.86614
FURIN	0	0	0	0	0	0	0	0	0	0	0	0	0	0	0	0	0	0	0	0	0	0	0	0	10.7604	11.2804	7.30637	14.4171	12.5596	6.38941
FUS	7.9505	20.2829	22.134	11.5215	11.3448	13.6768	12.6257	13.9224	12.2919	17.0246	11.5903	10.4213	10.4793	16.1565	17.1808	18.3679	10.223	8.41656	11.8728	12.465	13.3643	14.3963	17.6338	11.1402	18.646	12.6018	16.2538	18.4815	15.3578	16.7721
FUZ	7.47806	6.91785	5.14803	8.81763	6.86447	5.9907	4.81747	4.52254	5.0495	4.12943	3.71083	3.61287	4.53207	4.90412	7.52712	7.08214	3.38906	6.14518	4.22966	4.85898	4.94475	3.74161	3.77931	4.1823	2.10443	3.98337	4.24358	4.22932	3.07623	4.2363
FXN	5.28931	7.27769	6.47506	3.34965	5.68251	5.03365	7.77764	8.19768	9.75715	6.22684	7.84467	4.6997	8.19997	8.46248	7.77866	5.52611	8.80768	6.36515	7.03417	8.27175	6.23561	6.21329	5.56652	6.32838	3.99981	6.81927	6.94377	7.41324	6.84945	5.80107
FXR1	1.24071	15.0999	22.035	1.99133	5.91776	4.92204	40.4387	19.4566	28.6639	29.0808	35.3059	17.843	23.5547	26.6468	15.03	12.9753	19.1939	17.6022	38.5146	25.1766	18.9007	21.9437	14.8152	8.78879	21.7396	10.0831	12.5488	30.2247	35.912	16.8157
FXYD1	184.129	94.922	87.2438	277.953	187.045	159.622	79.8211	63.8672	79.6067	72.4852	68.5425	50.5242	84.5301	57.493	36.2974	81.1208	97.6456	46.9692	52.5591	67.42	53.1654	64.3074	60.9444	30.9903	32.9939	68.5043	46.5265	54.4616	68.8144	27.0838
FXYD6	0	0	0	0	0	0	0	0	0	0	0	0	0	0	0	0	0	0	0	0	0	0	0	0	38.2313	4.85332	5.6788	5.34747	11.9858	3.88765
FYCO1	0	0	0	0	0	0	2.24345	2.09349	4.06725	1.8861	2.38146	6.23182	0	0	0	0	0	0	1.66634	4.11297	7.77968	3.29737	2.17542	2.44366	1.60047	4.29072	3.15578	4.37077	2.59243	1.99527
FZD1	0	0	0	0	0	0	1.48854	1.94754	1.52783	1.8914	2.12822	1.206	1.67495	2.53462	1.55536	1.34773	1.05973	1.08639	0	0	0	0	0	0	0	0	0	0	0	0
FZD4	0	0	0	0	0	0	8.44693	10.5787	13.6014	11.4729	10.6233	4.79359	7.92304	12.6767	9.55598	8.64409	23.544	6.16492	23.4591	6.38443	5.48824	10.9864	15.0104	3.36735	30.7136	6.31623	5.65834	9.09546	10.8141	3.4523
FZR1	4.58363	3.94179	5.21901	4.69426	2.19244	4.10544	4.97917	4.98044	3.60366	3.76164	5.42452	4.19345	3.91371	3.86904	6.69267	4.40951	5.46233	5.39295	7.89784	5.00138	3.45934	4.10126	6.32824	4.7249	8.42799	4.18418	5.10373	4.4575	3.92613	3.56364
G3BP1	3.68697	4.69686	9.25879	5.11394	9.09992	6.77902	17.0884	11.7405	13.211	8.12476	10.792	12.1642	7.15603	3.03122	8.83652	7.51049	8.74132	9.70737	10.5622	17.382	12.3553	11.239	4.21351	10.1387	6.31938	4.7921	11.4435	9.70267	13.8462	11.4383
G3BP2	0	0	0	0	0	0	7.76928	10.2999	14.8381	5.51825	41.8956	11.7471	0	0	0	0	0	0	5.6698	3.67992	4.93827	5.34372	5.18358	2.54599	5.56873	6.84274	1.55608	3.14786	16.6688	1.90048
G6PC3	4.36623	3.68136	6.79688	12.6401	4.42216	4.75139	5.87593	5.32411	7.72241	10.2207	7.50889	4.67296	4.69232	6.49585	5.51771	10.3247	11.3588	5.10947	8.78685	5.24684	4.15492	9.19298	5.39257	2.56144	10.0444	3.38922	8.13325	13.4642	5.46572	4.66244
GAB2	0	0	0	0	0	0	3.13142	3.79382	4.9151	4.58731	2.20634	8.82773	0	0	0	0	0	0	4.60006	3.75009	7.83106	4.21585	2.99399	5.29675	3.36638	3.56011	8.18225	3.67407	2.62309	5.10832
GABARAP	13.3164	109.247	6.16979	230.791	180.17	4.7451	94.107	6.08237	124.648	12.5837	109.234	25.6302	20.6592	6.91322	60.3721	11.5659	32.9629	113.112	6.1996	87.1094	60.769	2.49481	13.7257	7.62015	44.8946	9.47352	3.17602	58.2473	5.6304	80.7801
GABARAPL2	21.8671	41.36	37.1899	18.6621	33.3344	41.8413	36.6023	45.3	43.8857	38.2678	38.0345	36.754	30.2899	42.7561	41.2749	42.3412	76.9617	41.2254	39.8077	47.2063	29.1818	34.5848	37.9012	40.5931	42.9906	31.9715	46.9051	41.2856	43.1361	50.1707
GADD45A	5.56279	20.8268	31.3856	15.6581	14.6073	6.8744	15.936	13.6811	36.5256	48.7206	53.9629	7.28238	21.7841	14.3887	47.2803	52.708	52.6956	26.3649	50.2995	16.1626	18.4029	58.7217	72.9718	50.2719	21.9276	13.0895	14.3074	45.7393	55.0952	14.9251
GADD45B	5.62938	7.26466	39.4263	11.8396	15.1809	31.2404	5.89853	4.55769	11.3776	10.1511	10.988	7.96452	4.00034	2.88494	8.5931	4.436	17.5196	11.3876	8.00093	10.8058	9.52219	8.27404	16.154	12.8297	8.39904	1.67608	6.35987	4.1681	8.15859	5.72527
GADD45G	11.5824	30.2236	41.4543	37.615	102.584	23.9587	23.3231	7.47193	29.919	26.7298	21.4078	9.73816	22.3509	18.0992	49.5474	47.7345	94.1086	28.6825	26.8793	38.555	16.0239	63.0966	94.2568	40.4471	16.062	15.3137	16.7186	37.3845	66.9813	21.4004
GADD45GIP1	56.2669	52.7718	51.3103	80.6938	85.0838	71.0649	45.9304	31.6857	43.7602	34.802	36.4725	28.5669	33.141	33.0572	41.7336	32.3918	62.9509	24.9903	28.531	49.3502	32.3861	41.8272	36.3251	34.689	28.946	36.1323	39.5369	42.7874	44.333	45.5701
GADL1	0	0	0	0	0	0	8.00858	14.765	5.307	7.88668	7.55772	3.64096	5.39645	6.60649	3.05874	5.01253	1.56331	7.22453	4.18443	6.47068	7.47979	6.03823	8.80962	2.08719	0	0	0	0	0	0
GAK	3.85161	1.87412	6.14236	4.52184	2.00568	2.71775	3.52336	4.17737	1.75832	2.93335	3.97858	5.40032	4.13136	3.26234	2.02287	6.87261	18.7513	3.69457	7.78669	3.64699	4.83258	3.66132	4.46495	2.01723	9.64593	2.47386	4.46328	6.3231	3.16512	3.9835
GALK1	0	0	0	0	0	0	1.93339	1.41594	2.01233	1.78569	1.20128	1.39808	4.85807	1.91446	2.74361	2.98187	16.7173	2.69423	0	0	0	0	0	0	13.8946	1.74349	2.67038	1.87354	1.41261	3.01232
GALNT17	0	0	0	0	0	0	2.44906	2.15576	1.51638	1.96978	2.13713	1.47339	2.72601	2.24896	3.22097	1.72919	1.57368	1.88162	1.95791	1.57959	1.24351	1.9706	2.38736	1.58263	0	0	0	0	0	0
GALNT18	0	0	0	0	0	0	3.1136	5.99062	4.45865	4.03173	2.83917	2.29985	2.5306	5.94387	2.94861	2.97655	17.1109	2.94458	5.8079	4.81791	1.86944	4.62303	7.4151	1.89705	13.2228	2.16081	2.23093	3.22726	4.87296	2.42871
GALNT2	2.94908	4.82264	7.61876	1.20742	2.39986	2.96651	6.63707	6.45143	6.68764	7.26355	7.09772	5.31976	6.54111	8.47085	8.04463	9.02963	6.58713	6.48947	9.46965	6.14888	5.32384	6.76985	7.54285	5.37493	14.5427	4.79176	6.63697	4.89545	5.89717	6.55161
GAMT	122.159	86.1641	86.2325	189.425	165.219	66.0926	58.7743	49.547	53.1125	59.0596	62.7451	23.1727	57.2964	59.5026	54.5455	58.8318	50.0956	28.4781	46.5662	67.3477	43.5579	54.3122	59.2453	26.8738	25.1913	58.257	44.1325	53.356	68.0302	33.0692
GAPDH	6146.49	6318.89	4746.31	8491.08	6068.54	9576.68	3872.07	3834.14	4057.89	4288.16	1181.67	864.93	3439.33	2015.36	2514.25	2238.88	1229.04	755.216	2617.41	3929.93	3139.72	3801.51	2877.53	2172.59	837.561	3724.24	913.822	2585.24	3093.28	1139.03
GART	2.06277	6.68143	7.52527	1.78051	2.59477	2.39348	6.82438	7.67373	7.21899	8.32505	5.89919	8.93378	1.97165	4.77795	6.09743	6.72685	2.87038	5.94868	5.4796	6.14008	7.05839	8.1433	5.92212	3.48408	4.74843	6.10376	7.52086	7.50289	5.9125	5.30882
GAS2L1	1.64287	2.53991	4.81255	2.11345	1.88606	2.35299	3.78484	2.35396	3.45343	3.41501	4.0155	3.16235	3.64626	5.22898	2.83515	4.85334	14.8628	3.19685	5.91584	2.67514	1.91263	3.69667	3.37736	2.61625	13.9262	1.48832	2.64471	2.49285	3.83414	1.57108
GAS6	13.1746	13.1463	18.1797	11.5204	11.9047	11.0468	29.2387	27.5232	23.7522	30.2894	22.7387	16.0353	20.3424	34.7178	19.7684	24.5727	96.0653	19.5657	43.1091	28.9456	6.91972	35.1296	36.8845	15.0835	72.5713	12.7542	9.39306	19.6435	27.5963	14.5626
GATAD1	0	0	0	0	0	0	2.59472	3.01077	3.75279	3.19949	2.31374	4.3071	1.73152	4.2623	2.65768	3.32206	1.43275	3.28585	4.59514	2.73217	2.8427	2.39432	3.28487	1.72187	5.19926	1.92339	2.36245	3.82306	3.12038	2.24926
GATB	1.53909	5.26058	2.85608	2.03555	1.64498	1.5832	5.6717	8.6776	3.31868	5.32784	3.30963	3.32703	4.71434	5.46833	4.03659	5.35511	1.62405	3.59	4.00627	5.33933	3.51891	4.8289	2.47691	2.38409	0	0	0	0	0	0
GATC	0	0	0	0	0	0	2.13977	3.06812	3.21028	3.56824	2.73665	3.28207	4.53477	1.20726	3.40091	1.59946	4.07079	2.50904	0	0	0	0	0	0	2.12999	3.13528	3.23505	5.28546	3.83586	3.07414
GATD1	9.70623	9.69769	7.40441	15.5254	9.25507	6.51645	9.32952	10.4146	9.30348	12.4851	8.28546	5.72125	9.56901	16.4545	13.0476	16.3445	26.077	9.45711	10.9828	12.2491	9.03802	12.7008	9.1124	7.9562	11.762	8.05302	9.29788	13.7839	5.83846	7.93906
GATD3A	39.598	38.8874	21.0025	55.4652	32.5858	41.5053	37.5941	47.5041	27.4719	36.3416	20.8451	34.8641	30.6824	43.2423	26.7988	30.0489	28.1035	27.7242	35.7792	50.4506	19.6882	32.5871	26.9829	35.8683	32.1288	46.6111	24.5938	37.1854	34.04	33.2789
GBF1	0	0	0	0	0	0	0	0	0	0	0	0	0	0	0	0	0	0	0	0	0	0	0	0	4.2577	1.19776	3.92328	3.82675	3.55312	5.35097
GCHFR	0	0	0	0	0	0	0	0	0	0	0	0	0	0	0	0	0	0	0	0	0	0	0	0	7.08626	1.075	1.88259	2.83226	2.06221	1.7507
GCLM	0	0	0	0	0	0	3.57027	4.16284	5.22401	3.84408	3.33123	3.49942	2.341	2.91438	3.58811	2.91932	2.7684	3.2493	2.61939	3.21284	2.92221	3.21649	2.70887	1.77089	4.06957	2.53898	2.05202	3.45171	2.9566	1.27596
GCSH	9.05194	13.1964	8.39687	7.40709	13.8025	9.60243	13.0948	10.4987	9.51208	11.705	11.7191	9.64845	11.0394	14.1764	9.86567	14.1268	17.0727	8.27873	9.26899	12.0364	7.50544	10.6473	7.06162	7.388	10.3395	8.84216	7.59892	11.3562	10.095	11.2823
GDA	0	0	0	0	0	0	0	0	0	0	0	0	0	0	0	0	0	0	0	0	0	0	0	0	2.37878	1.17743	1.64779	1.68551	1.23265	1.44719
GDE1	7.77931	16.8106	12.3938	10.6656	14.1454	13.1775	15.767	16.0286	14.5328	14.5663	17.9071	15.1495	16.8602	17.2249	14.9041	21.1014	12.0356	15.6988	12.4278	14.7925	17.001	14.8426	13.4703	14.0685	13.4173	16.3442	14.6156	18.0478	15.3829	14.3271
GDF11	0	0	0	0	0	0	1.32122	1.86989	2.19293	1.00306	1.24959	1.79483	0	0	0	0	0	0	1.87734	2.65151	4.48413	1.55998	2.08162	8.48127	1.12354	1.72164	7.91261	2.82018	1.31649	8.30118
GDI1	4.89828	10.3408	17.3539	7.6029	9.828	10.5172	14.659	12.0049	14.3507	15.4471	14.7086	11.7165	7.51386	17.4688	11.9601	11.8294	40.1563	12.5877	17.808	17.7696	6.77505	17.3	17.1829	12.7647	33.4753	8.77243	13.2046	14.6085	17.4409	10.2182
GDI2	13.161	32.3079	37.1109	21.4371	32.2801	34.4582	37.6474	30.5803	41.1954	34.4622	42.2397	36.6511	23.377	32.7418	38.0737	33.8496	47.4129	32.1928	40.5017	37.4478	35.2256	35.425	38.4711	24.5585	44.0212	33.4473	30.3552	31.8007	40.9805	30.8448
GEM	0	0	0	0	0	0	2.85221	2.84541	3.6194	2.35699	4.09599	3.70227	2.91994	5.31297	3.4911	5.99777	11.6203	3.03514	5.81939	1.95721	2.08092	4.22931	3.75312	1.44852	11.2518	1.24547	4.31035	1.83401	3.11149	2.99193
GEMIN2	0	0	0	0	0	0	2.82677	2.79501	1.8699	2.05875	2.27446	1.71875	1.58895	2.57045	1.78043	1.7515	3.77789	1.65805	2.52622	2.20185	1.19419	2.04906	2.76494	1.46124	2.90926	1.51087	1.98695	1.54166	2.55254	1.90945
GEMIN7	2.33885	4.48631	4.90904	2.02484	3.80032	2.55243	3.74328	1.69907	1.83852	1.50085	2.24437	1.12231	0	0	0	0	0	0	3.70238	3.64068	2.27065	4.01228	2.81882	1.93951	0	0	0	0	0	0
GEMIN8	7.15292	8.82248	6.91196	16.1897	9.2147	10.5845	8.94658	8.94885	9.43444	10.8001	8.10402	6.76659	6.58812	6.91868	8.03333	9.47904	8.44174	5.94597	9.78562	10.5566	5.47289	11.2249	9.9742	7.06954	8.93021	6.4959	6.78742	8.25377	8.6327	6.8954
GET1	2.38168	3.43938	6.66617	1.60281	3.4833	3.57526	5.38771	3.74965	7.33566	4.63826	7.30839	3.86507	3.53548	5.91132	8.00882	5.93659	13.9521	4.8156	8.22122	4.81316	3.77561	5.23058	6.50619	3.6041	10.4652	2.69944	4.20245	4.14359	5.70803	3.61199
GET3	107.702	51.8586	38.8432	61.8984	57.066	67.323	45.4624	35.8875	41.4495	38.3617	44.2444	25.7847	27.9909	23.6291	29.0373	32.5302	30.9497	28.7344	35.5265	43.7619	33.0241	37.5348	33.6029	22.7757	27.7847	32.4169	21.9346	35.4661	41.1743	23.1833
GFER	8.46863	8.33697	8.14381	10.1025	9.46835	8.85804	7.31446	6.47534	6.71001	5.88138	6.49095	4.7053	4.83714	6.83022	7.00415	6.45622	13.8459	5.58766	7.3148	7.70563	5.88533	7.94309	8.48017	6.09731	8.73461	5.56637	6.30446	5.05151	6.79501	5.70409
GFM2	0	0	0	0	0	0	9.82749	11.3767	9.16086	11.7288	9.34375	6.47897	7.26261	9.23329	8.61651	9.50028	5.50787	5.80925	7.9102	10.3716	7.67591	10.4857	8.8157	5.74459	6.02472	8.74968	9.93513	11.1045	9.3898	6.56292
GFOD2	0	0	0	0	0	0	2.4541	3.4624	3.19689	1.95757	3.17574	2.2575	2.31146	3.0338	2.3659	3.54339	8.66395	1.9393	5.51009	3.12753	2.97527	2.69969	2.6395	1.52165	6.75367	2.04516	1.32587	2.97759	2.42187	1.00774
GGA1	11.1617	11.6851	1.27263	10.4348	10.7158	13.8286	10.1868	8.65109	12.2432	9.4557	6.48291	11.1345	0	0	0	0	0	0	9.67901	10.0947	11.6984	6.95952	10.8949	7.38079	5.29888	11.821	5.46602	10.1774	4.19812	7.3181
GGA2	5.77303	8.6432	8.35007	8.49353	7.80799	10.5018	9.66884	6.8173	9.31216	11.3447	9.31766	9.42487	8.51643	5.28804	7.71914	10.6586	6.41161	8.46029	13.1262	7.83171	8.10227	9.36387	10.4235	5.76918	6.76208	7.52496	6.09875	10.8806	11.7574	8.43778
GGA3	1.71504	4.1712	3.32725	1.05994	3.62064	2.81581	0	0	0	0	0	0	0	0	0	0	0	0	5.40476	1.76231	1.80266	2.74134	3.66318	5.01301	0	0	0	0	0	0
GGCX	0	0	0	0	0	0	2.79586	2.48233	3.14887	2.3647	3.31457	3.04797	2.91611	4.42701	3.4281	3.68123	4.13159	2.39745	5.2949	2.77081	3.39891	3.75522	3.80002	2.05419	7.77422	2.81289	3.26396	2.75127	3.12868	1.79123
GHDC	7.36344	8.70225	3.70478	11.3628	4.85443	5.44553	5.65134	7.94407	4.78229	8.41786	4.5846	3.39435	5.56715	10.116	7.96565	10.59	7.52975	4.0915	6.79859	7.00942	4.41005	8.10159	4.81732	3.5681	6.42399	5.42235	4.3583	9.33682	5.52482	2.88753
GHITM	3.98279	15.1542	17.8894	4.19552	9.27197	7.14509	16.3964	26.9721	25.4232	21.1336	18.7082	23.8778	12.8482	18.3189	21.1703	14.61	10.9166	18.0616	13.5123	21.1369	18.6264	13.9449	15.9625	12.1616	8.02107	22.4931	18.5296	19.2636	20.0643	12.2092
GID4	7.59951	11.4236	11.5876	6.93377	10.2967	11.6829	9.73956	9.02427	11.3169	10.2766	10.4075	12.2837	11.1694	8.37733	10.5688	10.6164	5.46248	12.0508	9.44992	9.64557	13.7353	10.5193	10.1085	8.60065	6.30235	12.3219	9.64058	11.0157	11.2253	9.29083
GID8	4.27317	6.81681	9.49249	11.6281	9.95934	10.378	5.32403	6.2145	11.685	8.72378	6.36439	12.462	5.33523	7.23764	10.8873	12.2501	9.6997	11.2966	3.97172	8.34487	6.2138	7.74993	5.82749	7.95011	6.92196	6.52334	7.35996	6.83265	11.2838	6.06336
GIGYF1	0	0	0	0	0	0	2.92675	5.1444	4.87477	3.91839	3.93202	5.96652	0	0	0	0	0	0	5.88189	5.29562	7.07753	3.34666	5.34605	6.72649	7.4005	3.5731	6.12374	7.57465	6.3793	3.6541
GINM1	4.01468	8.64835	11.1782	4.97615	6.18396	10.2886	10.6745	12.3427	10.7202	12.9237	13.8325	9.27752	5.07954	12.146	15.6752	13.717	21.7149	2.19501	12.655	11.2589	6.00682	12.1666	9.29059	8.94206	4.56232	7.49505	8.35944	3.91371	11.0291	9.53543
GIT1	0	0	0	0	0	0	0	0	0	0	0	0	0	0	0	0	0	0	0	0	0	0	0	0	6.86753	5.97615	7.94896	6.13615	5.62787	4.89156
GJA1	0	0	0	0	0	0	2.24505	4.2222	4.1627	2.66893	5.67625	1.37701	4.46549	4.7774	2.1207	3.14667	10.8857	2.25785	0	0	0	0	0	0	0	0	0	0	0	0
GJA4	5.52779	9.91227	13.3609	5.80699	9.21136	5.35243	19.6696	23.1354	26.1692	23.885	20.247	10.0605	11.8893	23.9027	17.2819	21.1035	96.5099	13.1182	23.6514	18.7221	7.56334	32.2414	41.5203	12.4716	52.4912	11.3698	9.11921	25.6838	30.4759	9.22141
GLA	0	0	0	0	0	0	2.27497	2.94984	3.02414	2.94711	2.92492	2.12267	1.72765	3.27991	2.07549	2.40804	2.10903	1.80797	4.70035	2.43351	1.29665	2.73535	3.24829	1.25803	7.83396	1.57387	1.73251	1.41924	2.80081	1.42058
GLB1	1.69485	3.10735	4.46842	1.81781	2.23278	2.30022	4.58258	6.28752	4.88039	5.00645	3.77604	4.99854	5.21236	6.22987	2.3399	4.89359	6.21881	2.1809	7.78913	5.47308	3.53011	3.38242	3.73226	2.13035	10.388	2.85486	4.04467	3.5717	4.09241	1.87485
GLCE	0	0	0	0	0	0	2.46963	2.04726	2.47609	3.18935	3.08125	2.02303	1.47188	2.56649	2.4166	2.50831	4.19859	3.40783	5.5353	1.25744	1.11079	1.61615	2.44803	1.19816	0	0	0	0	0	0
GLE1	1.63789	3.72852	5.30505	1.86583	2.85649	1.74302	3.21277	3.50821	4.67278	4.15914	3.81355	1.87042	3.24789	3.83534	4.74472	3.8553	3.50755	1.78496	3.64271	3.90032	3.26458	4.19167	3.29391	2.88634	5.22939	3.78054	4.02515	4.51758	3.56606	2.78322
GLG1	2.04922	7.93241	8.84044	4.56256	4.62636	3.83873	10.9902	13.3585	13.0653	13.0144	11.7042	10.6753	12.0425	15.538	16.7056	15.406	10.3228	11.4352	18.741	12.2594	8.81563	13.6281	14.8067	8.80337	28.4196	10.0313	13.9513	11.6151	11.5113	8.44343
GLIPR2	1.16236	6.02173	7.31177	2.32931	3.34949	4.08667	3.98179	2.82337	4.39159	4.22318	7.27853	2.06207	3.81132	5.69161	2.2427	6.66654	17.3134	2.39166	10.5312	2.55428	1.13994	4.62228	5.39747	2.2126	24.0368	1.58335	3.16529	2.35825	4.58841	3.64337
GLO1	31.634	58.0452	53.9263	36.7784	55.1224	52.8944	58.8508	59.9087	58.5696	58.712	60.1474	62.5353	43.1653	52.3427	53.0606	49.348	37.6817	58.7558	49.5797	60.3899	57.1255	58.0318	54.1791	45.7645	26.1975	71.6849	38.3274	60.5351	61.7216	44.7112
GLOD4	4.17767	5.23042	11.3491	1.79174	3.29008	5.26219	9.87108	11.442	9.44287	8.2574	3.12713	5.20983	5.89712	9.33213	7.92348	4.38869	5.94615	6.81753	9.57037	9.61276	5.73898	8.01804	4.49103	5.36201	2.92103	6.11559	4.64731	8.63355	6.06503	5.19003
GLRX	10.5421	10.4561	4.59051	9.46923	7.68747	2.04914	11.6647	9.17957	4.27804	7.88591	9.78845	3.95571	8.47945	10.0474	6.86449	7.28273	11.4066	4.03952	10.2511	13.839	4.0736	11.2002	12.1831	5.29818	8.57717	8.4101	5.82438	12.1372	11.6477	7.52363
GLRX3	24.2099	33.895	32.0294	24.1935	27.0282	35.0339	29.9033	22.4999	11.3263	26.7118	29.5402	28.56	18.6434	25.1574	31.905	29.5203	51.1664	26.3874	25.8316	30.3092	14.4333	27.9323	26.9022	24.5223	30.5276	27.6041	23.5575	26.343	28.9882	10.9407
GLRX5	59.7822	80.4652	50.5172	59.6922	50.9571	61.1128	70.5848	70.6811	58.5083	60.1912	49.283	57.7029	42.7822	47.4681	35.6277	54.3173	32.3196	37.9851	45.5879	57.9656	41.0138	63.0824	38.5224	27.1394	36.4595	57.427	44.9721	75.2987	48.5933	28.4621
GLS	0	0	0	0	0	0	2.73601	1.43401	2.14909	1.98201	3.37348	2.52238	1.19148	3.09621	3.45133	2.56511	3.66705	3.23402	1.44845	2.62486	1.97359	2.40335	2.39289	2.60417	7.50448	1.2381	1.63094	1.81456	3.04579	3.05111
GLT8D1	0	0	0	0	0	0	0	0	0	0	0	0	0	0	0	0	0	0	0	0	0	0	0	0	16.912	5.26167	3.63162	5.33878	6.66489	2.66723
GLUD1	8.67517	24.7438	24.221	11.1368	15.5533	17.0554	27.3235	31.1937	27.7327	27.745	24.7887	32.5793	23.2158	33.377	28.5949	33.5351	26.8173	33.5207	28.2685	28.6197	27.0748	27.3894	27.689	25.2375	34.8984	27.685	30.9017	26.6807	26.7605	26.4897
GLUL	80.0321	150.615	248.93	127.182	149.228	379.443	80.2655	106.348	229.419	177.948	175.8	182.272	74.1104	81.9093	105.254	155.067	46.4079	300.419	101.505	100.946	131.52	69.8797	127.75	124.985	100.597	75.6596	137.464	128.535	135.903	135.125
GLYCTK	5.4288	4.34666	2.79836	3.9107	2.26397	4.33885	2.34288	2.86834	2.64095	3.36956	1.89243	2.14615	0	0	0	0	0	0	2.93238	3.21489	2.86391	1.93016	2.31542	2.96091	4.16422	1.84271	2.84225	1.96205	2.25716	1.9479
GMCL1	0	0	0	0	0	0	1.81221	1.8511	1.70976	1.80155	2.10697	1.23198	1.30635	2.23932	1.4538	1.88693	3.4856	1.38844	0	0	0	0	0	0	5.1749	1.44755	1.35603	1.41871	2.52048	1.09064
GMDS	3.70475	4.06712	2.60879	3.36818	3.20224	2.95024	3.35326	3.73099	3.23569	3.54712	3.53398	1.31412	2.9586	4.15527	2.95279	3.4162	5.65524	2.35335	4.2472	3.84346	1.91058	4.11623	2.76372	2.09665	6.59947	2.61099	2.37709	2.81531	3.14109	1.99046
GMPPA	0	0	0	0	0	0	0	0	0	0	0	0	0	0	0	0	0	0	0	0	0	0	0	0	6.58128	1.85986	1.60912	2.45044	3.58276	1.42905
GMPR	6.74442	3.895	2.75613	2.35323	11.204	69.8865	4.09346	3.22781	11.2176	4.53286	6.45875	7.70204	4.66965	3.73245	4.43878	11.6556	7.35208	7.62753	3.14454	4.85312	5.30119	5.99585	8.76478	6.21538	1.19031	4.25228	6.73271	8.31145	6.8051	4.34476
GMPR2	2.0517	5.00649	5.41461	3.15441	3.12253	3.65737	6.03012	6.23708	6.15952	5.83318	6.15735	4.49157	5.00735	5.32839	6.63208	8.06192	6.0043	6.45357	8.57557	5.63604	3.53802	5.55752	6.79272	4.51315	10.2928	5.01168	5.9017	5.94603	5.83032	4.62693
GNA11	8.611	9.67246	15.6065	6.38141	9.06869	9.66521	11.7563	12.4567	14.1303	13.5639	11.3067	14.2865	9.5525	12.2888	9.00221	12.1349	16.9964	13.9581	12.7541	12.6041	11.1511	11.2701	15.4498	10.1894	20.7522	6.89567	10.036	10.9961	12.0633	9.55315
GNA12	2.99844	2.7571	6.77811	2.85569	4.13712	3.6122	5.07883	5.16515	6.75801	5.02619	5.74843	5.56086	4.99676	5.70694	7.50716	4.69547	8.00739	7.06987	6.81279	4.33137	3.46035	5.38433	7.91856	5.32865	11.7319	2.57037	7.7747	4.05882	4.52809	8.28561
GNA13	0	0	0	0	0	0	0	0	0	0	0	0	0	0	0	0	0	0	0	0	0	0	0	0	3.30301	1.78654	2.02998	1.48196	2.30761	1.37081
GNAI2	8.43263	15.9488	21.5279	13.2654	12.4836	8.6269	25.2657	24.8533	27.2815	26.691	25.9206	11.3056	17.5519	29.4465	14.3461	26.5618	88.4483	14.1883	42.5232	26.4046	9.53188	29.3138	43.3292	11.1021	103.104	11.8659	13.475	20.1421	32.6752	13.9644
GNAI3	0	0	0	0	0	0	5.99862	5.0545	6.35765	5.23708	6.6685	3.0798	3.59218	5.52301	4.57969	3.84138	12.7917	3.79488	8.56114	4.85076	4.67164	6.27078	8.18768	3.36405	15.6658	2.29542	3.10013	3.01728	6.44615	3.21343
GNAQ	0	0	0	0	0	0	0	0	0	0	0	0	0	0	0	0	0	0	0	0	0	0	0	0	5.89914	2.36911	2.15879	2.54252	2.87585	1.64311
GNAS	24.9412	27.0499	22.8016	17.6802	52.2501	53.5314	35.5182	16.0054	26.6147	20.4342	13.9469	15.5965	15.5396	14.6092	22.2913	12.4283	60.4512	19.0801	18.8855	15.811	13.8002	12.6668	15.7269	14.8458	30.5092	12.5714	12.8879	13.8198	69.4688	18.3838
GNB1	9.06303	20.2715	26.6977	14.9851	19.1142	16.8935	27.1407	23.1767	29.8714	20.5186	30.3373	18.8087	25.062	32.3197	25.0978	26.6923	72.2437	26.5133	42.8458	27.0342	18.2163	34.0875	39.5082	19.6604	83.4668	16.5242	16.741	21.2557	34.4957	21.2337
GNB1L	22.2671	9.76692	6.53484	16.8313	12.9547	13.697	11.159	8.14814	8.98705	10.1782	6.30405	8.9473	11.4931	10.9455	11.9416	11.9489	13.5073	10.7846	8.84006	7.75716	6.88609	7.74766	7.92749	8.16577	10.5631	7.0467	8.44094	6.35018	8.6809	7.53015
GNB2	31.1328	30.5364	39.0933	27.2126	38.1588	37.0555	32.2004	21.5086	35.81	34.8226	30.4555	25.1755	19.7492	31.7815	28.0144	16.2445	67.7514	26.3728	37.2357	31.8206	12.2683	32.7841	38.7728	22.7744	50.0645	19.6902	28.5303	27.8009	36.6111	26.5024
GNB4	0	0	0	0	0	0	1.44728	2.15542	1.85162	2.2422	1.78245	1.28258	0	0	0	0	0	0	5.8253	1.88275	1.09679	2.66794	2.83112	1.07686	0	0	0	0	0	0
GNG10	10.9026	25.4511	11.1505	6.21939	10.8062	11.2966	16.5731	20.4741	8.57505	19.8553	16.5504	13.1321	11.1156	21.2221	13.6223	24.6361	28.8437	14.2425	14.3193	23.1884	6.93458	21.4525	13.2405	13.1533	31.0765	17.2616	12.8035	20.3363	17.1265	20.2938
GNG2	0	0	0	0	0	0	0	0	0	0	0	0	0	0	0	0	0	0	0	0	0	0	0	0	8.93829	1.01479	1.00343	1.66077	2.3889	1.38469
GNG5	59.0614	62.949	70.7859	99.4539	71.8015	74.3517	100.069	72.0308	89.4382	73.2324	84.8287	68.9572	60.625	63.3803	51.7845	73.1943	111.323	52.311	68.8513	73.8011	47.7047	77.1728	68.295	52.8197	89.4567	52.6571	44.8771	63.3176	86.3738	58.9887
GNG7	5.05813	5.95554	4.9331	6.30387	6.58397	4.50328	5.44363	6.23866	3.85842	7.98768	7.11363	6.3419	8.4511	6.6254	4.2059	12.35	9.68202	5.86751	6.10802	9.0058	2.47003	10.8098	5.57014	6.99158	9.46228	11.2439	1.96898	6.01409	7.13132	6.91562
GNL1	2.04318	3.3382	2.3371	1.99845	2.15651	2.36135	2.26679	3.05295	2.51811	2.81958	2.88077	2.81779	1.57963	2.53001	1.84655	1.42597	2.52649	1.27404	0	0	0	0	0	0	0	0	0	0	0	0
GNL2	1.33021	3.04714	4.62236	3.01763	3.50553	2.74843	3.01708	2.95599	3.57455	3.9996	3.27684	3.25277	2.0132	2.33353	2.99588	4.23283	3.42672	2.76732	2.76553	2.75902	3.44339	4.15831	3.9235	3.81644	2.88855	2.08428	3.43921	2.91767	3.06403	5.51383
GNL3L	4.11433	2.91324	7.80489	8.83129	6.55355	1.25056	1.70571	5.17683	2.09099	6.57177	4.61716	4.45931	4.96681	3.64779	6.54217	5.98876	2.64296	7.35499	4.15835	4.36058	2.71398	1.79795	4.51958	7.60923	5.22002	4.00518	3.41323	3.2386	4.36786	5.77554
GNPAT	6.11022	14.5215	13.1091	5.82785	9.40163	12.7039	17.1069	15.8837	17.6083	17.158	16.1608	20.0105	13.5844	17.3896	23.2151	19.3346	16.4731	19.7997	11.8093	14.5689	14.0899	13.4711	10.9347	13.209	12.1348	13.0094	14.9301	15.2019	12.9422	14.4586
GNPDA1	0	0	0	0	0	0	2.52755	1.83073	1.85027	1.7874	1.89845	2.26995	1.82331	1.80859	1.77175	2.09593	1.82389	1.22469	0	0	0	0	0	0	3.61403	1.28895	1.81886	2.54088	2.02964	1.02784
GNS	1.13549	4.75772	6.52604	1.70052	2.89648	2.25497	9.03771	10.4344	9.68981	10.0104	9.20116	7.61318	6.01815	9.9781	7.83028	6.85612	9.64568	5.89619	12.5178	9.3419	4.65953	8.03507	10.1559	4.04302	15.9216	5.09178	6.37647	7.27172	8.6997	4.10621
GOLGA2	4.27877	6.29212	8.39693	10.8374	7.3267	3.10342	5.11403	8.96681	10.0049	9.49295	10.7572	10.5047	7.97458	4.57833	10.1399	10.1146	4.75397	8.40626	14.0376	6.49943	9.66158	7.35869	7.41241	8.0633	18.8732	7.77744	10.6182	8.958	6.74158	10.1462
GOLGA3	0	0	0	0	0	0	1.56376	1.69592	1.8354	1.32849	3.7801	1.84447	1.02186	2.98888	4.11737	1.65892	2.30403	1.96697	0	0	0	0	0	0	2.25645	1.42897	2.52748	1.6377	1.29455	1.23442
GOLGA5	2.2797	4.37971	6.01112	1.72053	2.03442	3.04322	3.77845	4.78824	4.67474	4.88342	4.30484	4.76426	3.20885	5.10812	5.24093	5.49542	6.25953	5.1183	5.47524	4.4609	5.27329	4.26152	5.00807	4.40515	7.05415	2.93861	5.47932	4.13519	4.86039	4.49674
GOLPH3	2.58178	6.98805	18.1255	2.16687	6.0641	6.22058	13.1057	10.162	16.956	11.8297	14.0661	17.1262	9.35979	9.97555	10.9371	9.6422	9.78295	12.8796	14.9871	8.76406	13.9072	9.94313	12.5726	8.80347	19.4025	6.58516	8.43124	8.54547	14.3981	8.67641
GOLPH3L	1.0598	2.08765	2.91965	1.01946	2.18159	2.63898	3.064	2.8058	3.496	2.58571	3.06159	2.66167	1.63148	2.9028	2.52301	2.54258	3.1119	1.96017	3.51282	2.92533	2.69112	2.32753	2.55613	2.27152	3.70769	1.40137	2.58976	2.77768	2.6132	1.74645
GOLT1B	0	0	0	0	0	0	1.65673	3.02722	1.35094	2.87765	1.98994	2.24296	1.99135	1.83504	2.84563	1.12765	1.39861	2.9152	2.80027	3.31979	1.64885	3.49219	1.85916	1.94116	3.45446	1.45895	2.29126	2.78779	2.04734	1.97589
GON7	3.2878	4.67381	5.45118	2.19412	3.42911	6.99844	5.55521	6.21661	4.56626	4.82409	6.88572	7.66421	3.29544	6.22942	6.71096	5.83226	10.0744	7.02498	6.10492	5.6437	5.21054	7.67403	4.35463	5.34612	6.00936	3.87807	6.31651	7.46125	6.23499	7.74064
GOPC	0	0	0	0	0	0	3.92392	4.14594	2.62908	3.80814	4.14252	4.27045	4.02361	2.76887	4.72043	3.20585	2.92412	4.5451	1.94072	3.41638	2.87208	2.55781	2.97237	2.94291	0	0	0	0	0	0
GORAB	0	0	0	0	0	0	1.82306	1.94994	1.29606	2.19356	1.77041	1.44345	1.54845	1.54893	2.02989	2.30531	2.35734	1.14805	2.57116	1.64123	1.06494	1.76646	1.41138	1.13787	0	0	0	0	0	0
GORASP2	5.90134	13.8989	17.0747	8.25638	10.1468	10.4726	18.0036	16.3441	18.2442	17.1914	18.3206	17.9117	13.1535	13.8617	13.6164	17.2238	8.93741	16.3159	18.3483	17.326	16.8778	15.9383	17.5449	11.7329	19.6347	12.8734	12.9856	14.6791	19.4921	13.29
GOSR2	2.23681	3.54188	3.4593	2.09971	2.77452	3.14689	4.36794	3.9845	4.90748	4.34431	4.03087	3.8967	3.41723	5.17169	5.26903	4.63494	5.79358	3.74004	4.64278	4.11741	3.20191	4.22904	3.981	2.77274	6.49746	3.56623	3.01284	4.4262	3.82612	2.98351
GOT1	37.8478	64.9697	104.838	63.7429	58.2242	39.3587	149.792	98.1204	145.12	115.345	97.2853	131.154	78.5902	52.2279	57.81	50.6441	22.9327	41.9503	76.4404	74.9805	81.4446	101.587	83.683	29.5201	36.2394	57.0197	40.7917	82.2596	101.183	31.753
GOT2	109.066	165.531	136.166	130.599	138.986	116.58	182.572	184.127	193.21	171.732	164.145	168.821	198.253	189.407	173.564	185.897	72.4131	154.556	157.824	208.667	156.078	189.856	175.497	111.446	80.3036	178.319	125.505	216.602	203.984	123.519
GPAA1	22.942	18.7242	19.6606	33.862	30.5043	18.9633	15.7085	22.6929	26.5934	24.0697	19.1462	15.1328	20.9191	21.9347	29.405	13.4904	35.4857	21.812	27.994	27.3306	24.0499	15.5619	24.7253	16.2935	25.243	14.3528	12.8739	18.4058	22.0448	14.1837
GPANK1	20.8257	26.5636	25.231	28.9503	28.9033	31.5823	15.3957	14.2172	23.5557	20.1592	20.29	18.9571	11.1181	16.57	20.0822	19.4852	24.8164	15.6201	14.1343	18.9183	26.3767	22.1583	17.6014	14.9404	15.9959	18.0409	15.3187	22.2135	21.5535	14.9591
GPATCH1	0	0	0	0	0	0	1.45319	1.54625	1.46547	1.759	1.46992	1.18913	1.10165	1.42921	1.27877	1.655	1.59966	1.33213	0	0	0	0	0	0	1.98632	1.06039	1.3694	1.43369	1.36358	1.16763
GPATCH11	1.71283	3.11035	3.86349	1.92275	1.86423	2.49569	1.91156	2.1279	2.31371	2.20809	2.41223	1.64937	1.96782	1.84703	2.06753	2.46225	3.18784	1.68419	2.8073	1.80503	1.69965	2.39168	2.02047	1.78712	3.28709	2.23802	1.56099	2.86907	1.73879	2.16957
GPATCH8	0	0	0	0	0	0	0	0	0	0	0	0	0	0	0	0	0	0	0	0	0	0	0	0	4.17488	3.186	4.60392	4.91816	4.20142	6.83091
GPC1	108.348	36.1504	35.9853	46.6542	41.2009	34.8033	74.9388	48.6824	49.358	1.32076	38.9945	47.9451	68.1615	42.4676	45.4633	45.6184	38.0967	37.4335	65.722	53.6332	43.0475	50.6562	58.4516	45.1803	52.8806	53.5763	41.4049	38.6084	49.6493	38.2805
GPC4	0	0	0	0	0	0	3.11543	3.12205	3.89001	2.58087	2.86341	2.74256	1.31187	2.75146	2.05271	1.61308	2.84259	1.31518	4.30636	4.02937	4.04998	3.63844	5.88458	3.44205	3.6669	4.60109	3.40981	1.73385	3.58868	4.09533
GPD1	0	0	0	0	0	0	40.081	3.33166	1.913	24.8508	6.4396	11.0091	3.76762	5.95362	6.81824	10.333	36.3215	3.87944	4.36527	6.45095	1.7814	4.92589	2.70581	3.53751	1.14702	2.47674	2.87164	27.0219	3.0006	3.31078
GPD1L	1.13948	2.12801	3.69957	1.23244	1.35876	1.22795	5.537	4.92626	5.16489	4.74241	4.524	4.23731	3.47839	4.81658	3.45027	4.14802	6.97136	3.86439	6.63891	4.724	3.25083	4.85843	4.94714	2.53236	7.08941	2.60853	3.20973	4.64951	5.0148	3.1613
GPN1	0	0	0	0	0	0	4.77095	3.02955	5.15931	3.88586	3.59304	2.93402	2.79298	3.41013	4.30695	2.98393	3.01166	2.15853	3.45047	2.52658	3.42244	3.37879	2.41424	1.73409	4.8736	3.33248	2.89874	2.81322	3.83639	2.32022
GPN3	0	0	0	0	0	0	4.39861	3.1088	4.05815	4.61459	3.50696	2.86787	2.72599	2.98677	4.48998	4.20422	3.98772	3.77924	3.31159	4.34607	2.70102	4.92164	3.91191	2.74508	4.17682	2.13634	3.29733	4.5571	3.59888	2.84255
GPRC5B	3.70842	3.20027	2.1673	5.1945	2.16545	1.57193	3.9408	5.98466	4.80842	6.77545	3.75804	3.25971	5.05743	6.55395	13.076	11.3306	2.41509	3.37273	8.74446	5.7289	5.65217	11.1355	7.7352	2.55137	6.8953	3.48186	9.79687	6.46426	4.84885	3.26277
GPS1	0	0	0	0	0	0	0	0	0	0	0	0	0	0	0	0	0	0	0	0	0	0	0	0	3.75219	2.44161	1.99244	2.20063	3.40049	1.79806
GPX1	242.22	164.788	199.448	251.755	238.336	185.949	177.41	133.905	186.079	100.773	160.024	112.488	142.21	163.033	127.072	141.496	354.482	118.655	163.583	149.265	108.751	95.0875	138.036	94.7709	211.818	95.1474	139.015	101.88	164.962	111.933
GPX3	15.6811	14.1343	51.2663	41.6288	32.7465	57.3368	16.8392	20.1534	71.738	37.7094	41.5146	32.455	11.8764	13.0597	13.752	6.12636	131.317	19.4932	59.478	22.2909	18.2708	22.4775	54.5308	24.5045	78.8293	9.49686	46.5872	14.4871	45.4914	18.7061
GPX4	81.8428	68.1902	51.1136	95.6188	93.2773	81.1773	60.4607	45.6306	51.1459	42.3491	55.3646	33.7468	52.6509	36.8156	43.7128	42.4191	77.8131	49.7706	52.794	58.7168	45.8394	54.6728	51.352	32.3594	50.0923	42.0537	13.949	44.9527	65.9998	37.2783
GPX7	1.45823	4.55054	4.40774	2.32032	2.80816	1.83117	0	0	0	0	0	0	5.34124	5.8374	3.47674	6.3054	15.3474	2.80871	0	0	0	0	0	0	22.5156	1.22998	2.35461	2.71936	3.50265	2.54997
GPX8	0	0	0	0	0	0	5.74327	2.3717	2.49773	3.07299	5.56855	1.77681	0	0	0	0	0	0	9.32739	5.1706	2.07974	3.94838	5.39888	2.8038	16.3366	1.37963	3.24548	1.90818	4.69512	2.42352
GRAMD1A	3.63926	2.75657	9.58693	1.5807	7.11869	4.22306	4.50249	2.58836	11.3879	6.70283	14.2861	9.94187	8.84807	7.41022	8.8458	4.16118	10.4096	2.47271	0	0	0	0	0	0	4.34445	5.22154	4.88354	10.0196	8.23452	4.39839
GRAMD4	1.6453	2.16413	2.63568	1.13956	1.64467	1.35554	2.91565	2.64989	2.45747	2.50935	2.98547	2.25135	2.84097	3.73566	3.28401	3.58441	5.51555	3.23805	3.60843	2.60634	2.18245	2.83295	4.10133	2.29364	7.46569	2.31301	2.3733	2.84807	2.69251	2.2157
GRASP	2.46041	3.83027	15.0456	2.43231	4.20561	3.03704	4.33409	6.28812	8.53705	4.92632	6.4749	4.99523	1.92798	3.03231	2.101	1.94394	15.179	2.50087	0	0	0	0	0	0	7.03706	1.48995	1.37836	2.22752	5.82955	1.98923
GRB2	2.74055	4.62182	7.53607	2.41299	2.11902	6.02963	2.63167	2.9358	6.90786	3.56727	7.21921	12.4374	3.30415	4.05202	3.16877	4.6337	10.9288	2.58596	3.53791	3.67701	10.8978	3.69089	3.00103	9.95857	1.27653	9.90758	5.42382	4.21855	4.03658	6.42656
GRHPR	8.04434	7.15869	6.12194	11.8555	13.0535	10.099	6.79025	8.5143	6.05806	7.42064	8.14739	5.26022	5.76881	4.68946	7.00973	6.59316	8.31033	8.09328	4.36343	6.16083	6.34365	7.83177	10.5891	5.89509	3.74404	7.80564	5.35659	5.4847	10.2147	8.67097
GRK2	2.28884	2.67256	1.64554	7.37634	9.19369	1.87598	11.0348	4.20408	3.30726	6.44034	9.73792	12.6864	5.7974	6.9178	9.4065	3.51921	14.4086	7.57519	9.76524	10.6423	8.2196	4.841	10.8543	2.19558	1.90581	7.66922	3.7753	2.83844	8.65239	8.54994
GRN	7.10832	8.85426	13.6405	12.5292	9.15709	6.90792	15.9553	14.8594	15.1446	15.6751	11.9477	12.6907	14.4648	21.0564	17.0791	20.4457	23.3843	11.5902	29.2466	11.4658	9.51895	12.396	13.5152	7.62765	32.4384	10.8442	14.4579	13.9146	12.8046	7.97912
GRPEL2	0	0	0	0	0	0	1.94178	2.25108	1.81243	1.59353	1.77259	1.98436	1.75419	2.29991	1.94291	2.45273	2.90377	2.24254	2.87957	2.19309	1.67637	1.79265	2.09259	1.3765	3.18309	1.35568	1.76805	1.85144	1.9097	1.2439
GRTP1	2.57899	2.52864	1.27474	2.36388	2.13885	1.7377	2.60679	2.84336	1.90286	2.92819	3.08151	2.60872	2.86527	3.45505	2.59982	3.84165	1.06491	3.17978	2.54162	2.71191	1.80564	1.94669	1.40015	2.40148	1.39187	2.38805	1.50775	4.15826	2.59198	1.47561
GRWD1	5.23977	4.75291	11.887	6.86217	6.39462	5.83794	8.78979	4.89891	7.97528	7.28594	6.57817	7.10256	2.89453	3.89324	6.77075	7.7629	8.28626	5.38066	5.53011	5.1314	7.23777	8.22944	8.34535	6.95621	7.08119	4.64788	6.50278	7.89983	4.40984	9.85152
GSPT1	0	0	0	0	0	0	3.71473	1.21234	5.14518	2.58792	2.67178	4.02616	2.94124	1.59691	5.41897	2.68478	1.28749	3.44801	2.02177	5.29768	4.2264	2.35766	2.99576	5.20414	3.37756	3.69451	5.60419	2.13573	1.33064	9.60858
GSTK1	0	0	0	0	0	0	0	0	0	0	0	0	0	0	0	0	0	0	0	0	0	0	0	0	1.43123	1.32874	1.10018	5.97673	2.08353	2.74264
GSTM1	19.2145	16.6894	12.7175	17.2524	14.7732	10.6071	19.6936	16.3076	15.8157	12.8673	16.5477	8.12992	17.0931	21.4709	8.12065	13.4433	4.37402	11.0622	18.3705	16.4239	11.431	7.16222	11.4255	7.83561	7.59607	14.2621	5.24285	7.98826	12.2291	8.925
GSTM3	8.15868	56.8463	31.9037	38.328	8.763	6.05696	6.46925	36.2693	27.0103	37.4618	6.55244	4.29873	3.93943	34.1372	26.3645	56.1314	7.22289	6.65715	10.8424	45.4841	18.9304	24.0834	5.41168	5.49142	8.05432	25.3608	32.3316	21.914	6.18033	6.59443
GSTO1	6.33755	12.7625	9.12529	10.1341	8.44306	13.9629	9.0978	8.07539	10.0013	13.7466	10.8974	9.83628	6.52869	8.03684	8.21836	12.7083	10.0847	8.91152	7.3052	8.72023	8.55617	9.31699	6.52806	7.05569	7.80988	7.11037	6.1633	8.89761	7.50582	6.08088
GSTT1	12.1721	9.81859	7.46596	13.2143	9.22247	16.6804	12.7238	9.3583	7.19463	10.1503	6.81203	10.4119	9.48334	10.3639	7.01598	5.90395	9.71295	8.703	8.1881	10.0271	5.36011	9.74369	8.00439	10.2975	10.016	6.62764	8.04958	8.89002	7.55322	14.0323
GTF2A1	0	0	0	0	0	0	3.19651	4.07199	4.12755	4.25186	4.79547	4.39548	2.17996	4.14638	4.95945	4.14995	3.29842	4.11431	3.89058	2.87173	3.37615	3.66864	4.29579	2.63569	3.72603	2.57273	3.10516	4.10476	4.61222	3.36782
GTF2A2	10.8835	13.0304	12.1803	6.9102	11.2895	12.6835	11.7364	10.367	11.155	11.557	15.2533	9.8412	8.44589	10.3817	8.00205	10.1813	19.8512	9.5848	9.59364	10.9574	7.3879	10.3019	9.17821	8.60463	12.0586	7.47502	9.38589	9.95306	12.6703	9.44249
GTF2B	6.67976	4.96309	4.164	2.84927	4.5141	3.59877	7.24047	6.28597	5.58988	7.58899	3.4211	6.20336	0	0	0	0	0	0	4.69477	4.78226	2.33664	4.2087	4.98676	4.79546	4.38433	2.96924	5.42253	7.21729	5.4107	5.61486
GTF2E1	0	0	0	0	0	0	3.16005	2.55446	2.93112	3.88792	2.47548	2.87593	2.28428	2.69617	4.28017	2.59488	2.10616	2.26894	0	0	0	0	0	0	1.98596	1.72062	1.86101	3.23476	1.96146	1.52532
GTF2E2	6.39702	12.4328	15.4394	8.65387	13.264	13.0775	10.3681	10.1064	12.795	10.581	11.6895	10.2278	9.34618	8.68864	11.66	12.5024	13.1631	9.52387	10.5243	9.70553	12.0447	12.1272	10.27	12.2608	13.3146	9.26971	13.0696	10.398	10.6184	14.0088
GTF2F1	9.97112	14.2451	15.9336	20.3208	15.4375	14.8374	9.35359	6.97645	8.23865	10.0738	7.85183	9.19066	7.76813	8.35255	7.53523	9.94173	13.6644	8.6443	10.2926	9.96373	7.95852	8.46954	11.8645	8.52033	14.705	8.68488	8.16447	9.35877	11.7743	9.82489
GTF2H1	0	0	0	0	0	0	4.09076	3.65192	3.37304	3.29124	3.93762	4.07837	2.79866	4.40776	3.51498	3.43349	4.45757	3.77373	4.49782	3.44437	3.75333	3.48372	4.01523	2.33425	4.94155	3.18208	3.33537	2.93701	3.91968	3.8001
GTF2H3	0	0	0	0	0	0	2.42558	1.48944	1.87591	2.47992	1.49035	1.59471	0	0	0	0	0	0	2.59957	2.51607	1.51668	2.51168	2.44152	1.47783	3.14722	1.84097	2.31457	1.70867	1.63864	3.02441
GTF3A	3.89773	5.68636	5.82652	5.2496	5.16767	4.48743	5.48819	4.18763	5.94478	6.26606	5.22022	6.90253	5.34124	4.10588	7.36043	5.52079	1.33574	5.33995	4.97323	4.75029	5.97611	5.44486	6.80702	5.11114	5.50554	4.96474	5.60337	4.58342	5.03287	3.85304
GTF3C1	0	0	0	0	0	0	0	0	0	0	0	0	0	0	0	0	0	0	0	0	0	0	0	0	8.57355	2.1789	3.20279	2.88054	2.31872	2.32733
GTF3C3	0	0	0	0	0	0	1.85534	2.23278	2.20275	2.4645	1.98244	2.29065	1.52549	1.93325	1.96805	2.48281	1.25107	1.01851	2.56892	2.05233	2.22804	2.3661	2.31187	2.06878	2.58168	1.31977	2.71716	1.56024	1.77448	1.65545
GTF3C5	2.40804	1.9095	3.34896	3.15562	1.42574	2.94069	0	0	0	0	0	0	1.08785	2.69673	1.1691	2.63091	3.11325	2.59023	1.67796	2.7093	3.30156	2.74131	2.72399	1.58841	3.46303	1.59343	3.47104	3.89081	1.43865	3.20815
GTPBP1	3.51965	5.34617	4.34916	5.42453	2.62175	3.37875	4.22014	4.41284	4.10181	4.91397	4.78704	1.85283	3.6293	3.96413	4.54161	5.48615	2.84702	4.1768	5.72225	6.19622	4.57105	1.76053	5.60172	4.05828	6.46469	1.6164	3.79656	4.58567	3.17281	3.81971
GTPBP4	4.21266	12.8554	14.3106	7.41404	11.5441	8.76699	11.3569	8.92116	12.6745	14.0616	11.6199	13.4308	7.60138	9.65824	8.39226	15.7295	11.3854	13.0456	9.15385	10.1774	15.595	9.07978	11.0244	14.8955	9.73588	10.0207	19.1767	14.3733	10.0884	23.9283
GUCY1B1	0	0	0	0	0	0	2.81719	3.72329	2.6807	4.23759	3.71686	3.29258	1.91937	6.67521	3.07678	6.29379	14.4635	3.39099	0	0	0	0	0	0	12.3325	2.52246	1.00901	4.4352	5.57338	2.00864
GYG1	93.9206	115.86	91.9818	70.8767	101.442	100.944	158.572	141.073	121.446	168.547	126.323	128.338	151.173	169.169	163.819	166.666	143.859	151.816	125.554	166.616	117.25	149.911	156.114	107.109	80.481	120.583	163.485	140.634	161.722	158.439
GYPC	147.438	127.214	98.7688	151.574	170.167	135.638	89.8353	67.1947	85.5674	82.1455	85.3505	49.3316	77.7924	80.1797	89.5304	89.9989	200.501	75.0436	62.5148	80.6324	65.5728	68.9663	82.6224	42.78	60.8831	59.9171	47.95	75.2645	87.6999	48.5378
GYS1	174.636	158.401	164.507	136.725	129.954	149.722	148.101	147.932	203.771	147.704	140.962	249.72	101.247	87.1798	124.868	73.0382	34.7604	169.506	131.652	185.185	201.44	154.397	179.878	148.182	33.885	182.416	111.146	121.32	159.033	107.267
H1-10	76.7009	91.8115	64.4973	185.312	98.2238	79.5506	87.36	102.544	62.7051	95.2649	62.1873	45.9487	77.14	95.0287	56.811	84.4515	156.023	54.7884	90.6594	97.1359	38.4257	83.221	88.8445	49.4092	147.667	62.1418	56.099	80.6093	80.7829	55.9544
H2AFJ	15.2533	15.2288	11.9376	22.0472	16.3106	18.8085	16.8713	13.671	13.3695	14.7073	11.7394	8.11631	11.9016	12.3871	12.1806	16.8766	42.5324	8.76215	16.4032	17.7112	7.1443	12.5186	13.0357	10.105	29.6283	8.89884	13.5417	12.6424	16.6567	15.4969
H2AFV	9.17711	18.7184	18.1701	12.2438	16.0723	21.7026	11.1363	13.7061	14.0629	14.9611	16.1513	11.7296	9.06515	8.8544	12.7005	11.9964	28.9384	13.7307	15.5028	15.6915	11.7635	13.4943	12.996	12.4905	19.1252	12.9384	13.9891	10.8919	13.5856	14.4232
H2AFZ	13.7825	35.0448	45.4999	23.9479	33.2025	31.2269	32.6392	23.8448	42.7346	26.0496	35.8277	27.5412	21.7473	20.614	29.6446	22.2552	46.5095	28.3054	29.8213	27.184	25.4063	24.744	31.4916	17.7429	27.7119	21.3017	13.5979	24.2792	31.0074	12.5885
H3F3A	78.6129	130.341	129.029	86.7995	117.9	104.806	168.504	163.192	145.612	153.502	149.128	120.834	125.857	202.56	155.862	186.931	307.911	140.049	178.656	184.199	89.6966	142.205	160.215	104.51	231.322	118.651	142.984	140.563	168.247	143.57
H3F3B	4.03465	23.389	32.6585	7.86017	10.305	12.9976	30.4709	37.4797	32.6821	41.2599	41.085	21.0423	19.2268	47.7325	32.5625	35.9859	117.233	34.4232	45.8191	37.9276	14.1319	43.2613	51.5439	21.1223	100.882	19.4007	20.7298	31.6579	40.2633	26.2175
HABP4	14.1324	20.7117	17.0362	7.02159	18.4214	11.7488	11.5844	7.38821	9.48673	7.19119	10.8175	13.3562	9.18835	11.6778	15.2253	13.7096	9.24728	16.4702	8.72151	16.0887	12.8452	16.7126	11.9415	22.045	7.95479	19.1339	13.6084	11.2072	11.465	22.4619
HACD1	17.68	32.9667	18.4785	14.662	37.6192	26.0122	32.5156	27.4084	20.2826	18.8313	34.9481	13.3573	43.9241	28.4267	15.2356	34.1393	23.414	26.0102	29.7619	30.7068	31.7818	25.073	37.6732	17.4016	14.1289	32.274	16.4016	15.8609	46.8178	12.2598
HADH	27.3517	50.1987	42.0615	59.6117	35.8516	60.3285	62.9981	84.8717	74.5907	88.0196	58.7951	64.0982	46.653	69.1419	57.3484	66.1314	36.9901	62.349	63.3693	72.3166	40.275	63.716	51.4642	46.4174	46.3009	56.901	54.2078	97.6083	60.8452	66.3122
HADHA	29.7578	44.3902	39.7326	51.3477	34.3565	42.4209	59.7169	65.7126	66.871	67.6999	36.3688	72.7054	40.1554	83.6984	76.2062	66.3756	30.1243	63.985	38.9668	67.4001	39.189	56.6682	34.8765	54.9464	37.2811	59.5264	66.8172	107.549	50.9345	71.9498
HADHB	14.0709	30.7274	32.1613	31.782	31.5084	37.9913	50.0027	64.5882	46.3107	65.1076	38.6023	85.5389	36.2521	73.1859	59.2301	55.9049	28.3617	69.5498	41.8624	66.2058	31.39	59.0481	47.6506	60.0245	21.838	65.0284	54.5224	109.274	76.3892	71.8875
HAGH	43.0971	41.4094	31.7912	45.4183	38.4742	43.6611	26.1344	29.7758	32.6922	28.0688	27.131	28.0769	21.7888	20.5018	25.2823	23.99	24.5455	25.1932	23.2894	30.8054	24.9642	29.8349	26.8358	25.1745	11.8771	27.4254	22.9747	25.944	27.4742	23.9246
HARS1	3.97445	7.17291	10.4841	8.95748	7.81661	7.83803	7.29835	7.41383	8.5329	8.57627	7.55067	5.76521	4.77287	6.90077	9.16992	9.65338	10.562	7.59933	9.51013	8.79003	4.77037	9.06696	9.55911	5.67137	5.88635	6.21606	8.93495	8.21985	8.90999	8.0955
HARS2	0	0	0	0	0	0	1.1912	1.15969	1.34315	1.23501	1.05164	1.08395	1.27099	1.79151	1.52869	1.39258	2.595	1.29726	0	0	0	0	0	0	0	0	0	0	0	0
HAUS2	0	0	0	0	0	0	2.29813	2.12004	2.62909	2.57248	1.86391	1.10988	0	0	0	0	0	0	3.25637	2.35414	1.22502	2.64491	2.98596	1.51448	4.00718	1.9385	2.11158	2.86796	2.78565	1.88408
HAUS4	0	0	0	0	0	0	0	0	0	0	0	0	0	0	0	0	0	0	0	0	0	0	0	0	2.19889	1.0391	1.34221	2.48416	1.41552	1.33538
HAUS5	0	0	0	0	0	0	0	0	0	0	0	0	0	0	0	0	0	0	0	0	0	0	0	0	3.60279	1.75323	2.38364	3.54517	1.72883	1.75245
HAX1	22.5178	16.8662	7.62063	5.96956	15.0536	9.91717	0	0	0	0	0	0	1.10921	1.15362	1.55234	2.80597	2.90732	1.25029	3.26522	7.99803	1.24851	2.84444	3.61881	1.69413	0	0	0	0	0	0
HBS1L	20.6515	18.9494	17.8961	6.42871	10.8692	13.4681	20.5663	22.888	16.7069	19.0805	18.3032	20.6963	18.7449	12.1117	24.7659	18.4871	16.1866	17.5112	18.7632	14.5543	27.8165	17.9893	9.04997	22.3265	11.42	21.0639	18.5217	22.4091	18.3465	20.1973
HCCS	14.1526	15.249	14.8507	13.3235	15.8548	14.6497	22.203	15.2433	20.3041	17.6431	16.7477	22.1597	12.0316	9.07785	11.4243	13.6938	9.47885	11.33	14.5133	16.0016	16.162	19.0447	13.5227	9.47344	6.2229	11.5182	10.0265	14.845	16.4128	8.00707
HCFC1R1	67.0385	57.2319	29.1368	80.0154	63.3906	54.8128	23.7436	21.0082	20.2306	16.2647	20.3263	19.6687	24.5432	21.8211	18.6487	20.6518	48.1034	24.6169	18.1338	45.3015	22.922	26.967	36.1344	42.8586	19.6868	32.5485	25.5241	21.6843	33.1385	45.0181
HDAC2	4.71724	2.58765	4.29742	3.89184	4.82499	5.63004	0	0	0	0	0	0	1.85034	3.10725	3.79902	7.91336	10.9975	8.47973	1.24037	3.13872	5.84919	4.12768	8.11071	5.14419	3.33189	8.22928	2.62976	4.57583	2.21383	2.67766
HDAC3	5.78206	12.8592	6.61025	7.53892	3.73931	6.62032	8.83587	11.0879	6.321	7.03102	8.90786	4.59589	0	0	0	0	0	0	9.82957	9.90938	6.76306	6.13691	6.8882	5.5065	10.6467	7.90521	6.42382	8.61945	6.59889	5.6871
HDDC2	3.95206	5.3296	4.37614	4.51748	7.008	6.63575	7.36671	3.51038	2.92813	4.53132	3.67176	2.27287	2.14208	2.4496	3.35589	7.0107	7.03005	4.22478	3.40288	3.34949	2.23828	3.57147	3.11679	3.65446	4.13092	2.77785	3.99794	3.3146	3.23803	6.0438
HDGF	85.1956	68.9275	66.2136	37.2341	48.4189	60.1841	46.4674	43.6396	47.9824	44.6982	41.782	53.9439	48.5714	35.6232	60.4182	63.8765	28.2736	68.8533	29.946	40.3951	53.7648	40.4765	33.7404	59.2872	31.0722	54.7025	53.763	32.157	39.0367	60.6841
HDGFL2	11.8693	14.3266	14.6837	9.56364	5.4871	22.4771	4.02678	16.7831	16.3622	16.7081	13.2039	16.0374	4.18737	15.3344	14.4077	19.5027	16.8196	16.8687	8.82475	9.93128	13.18	4.34709	12.6782	10.8571	16.5478	13.785	11.2283	19.9184	4.61491	9.76489
HDGFL3	0	0	0	0	0	0	2.67307	2.81268	2.33509	3.24266	3.40853	1.73991	2.32579	3.7103	2.17222	2.6476	6.05192	2.11021	4.93758	3.07276	1.16266	3.81281	4.2936	1.58282	11.2294	1.28611	1.75704	2.31628	3.9215	1.53948
HDHD3	14.5531	11.4789	9.11014	8.29077	11.6873	13.0448	8.69533	7.27108	6.80828	6.29847	8.0017	4.46948	8.16701	8.52964	6.44026	6.51225	7.27345	10.4607	9.51713	10.0159	7.69101	6.55911	7.5865	3.124	5.3691	8.18264	2.84205	8.39374	10.5591	3.85417
HDLBP	18.1431	35.2799	32.9093	32.2664	33.7725	37.4119	15.4343	6.81768	26.0598	8.11487	4.66043	7.99338	3.6864	6.69426	15.0705	23.0643	12.0003	34.2345	21.155	21.5289	28.1977	13.3134	28.394	14.7013	11.7074	8.12352	30.6446	2.2268	17.78	18.6329
HEATR3	1.43512	5.35613	4.72474	1.71927	3.44629	3.12621	6.34739	2.90329	5.05026	6.18059	5.92628	4.85194	4.00039	5.01591	3.95447	4.68948	3.64907	5.70867	6.32431	4.11497	3.55995	5.14153	4.5553	3.5042	5.10863	3.53996	3.80636	4.3035	5.89025	5.10803
HEATR6	1.37312	4.9654	4.01838	2.81806	2.47512	2.47459	3.95683	5.0926	6.88424	6.06394	4.77841	5.09755	0	0	0	0	0	0	3.96711	5.68599	5.02562	4.90738	5.88823	5.21657	4.2908	4.98746	4.61512	5.99695	4.09543	5.18194
HEBP1	1.78114	5.78017	8.03601	2.48948	2.66653	3.17885	4.87528	6.00432	9.74034	8.02683	8.57737	4.19218	3.31798	8.2626	6.8173	10.6859	39.7594	4.99189	9.40123	9.60449	3.31397	11.5246	13.7285	3.73268	21.1992	3.62975	4.08811	6.17237	11.4906	4.54859
HECTD3	14.742	8.88974	10.5813	7.61664	11.3638	12.8113	9.51062	6.36316	10.9467	8.72742	10.1227	12.1013	8.95354	6.77693	5.72	10.4096	10.9505	8.36239	10.6921	10.7975	6.75142	8.71468	10.9359	7.03508	5.94588	5.12733	12.1221	7.55107	6.83831	7.65939
HEG1	0	0	0	0	0	0	2.16925	4.06793	3.29592	5.91534	3.03741	3.05874	0	0	0	0	0	0	5.86713	4.85339	1.70528	6.0156	5.71965	2.3071	5.31663	2.55555	2.76611	3.03327	3.94157	2.63683
HERC3	0	0	0	0	0	0	3.37359	4.43222	4.47856	4.25743	3.28853	3.2836	0	0	0	0	0	0	2.71437	2.19974	3.83049	3.35876	1.17993	2.70505	2.17662	3.57065	3.17067	2.22456	2.24183	2.19844
HERC4	0	0	0	0	0	0	4.09762	4.69527	4.63388	4.1755	5.32921	5.29635	3.74253	3.81078	5.73865	3.73895	4.27261	5.37816	5.38553	4.65294	5.01687	4.63923	5.69841	5.90592	4.26575	4.31152	5.42294	2.6304	4.89663	4.49528
HERPUD1	9.61686	24.1899	43.6037	14.2055	19.6861	32.3107	41.6542	33.6834	51.349	37.9769	32.0065	39.7019	17.9754	21.893	26.0196	24.8755	24.3194	26.2045	36.7449	37.7309	34.8052	30.1252	36.8285	18.2145	23.264	16.4194	23.5025	30.9684	38.8088	17.6313
HERPUD2	0	0	0	0	0	0	4.61721	4.18616	4.34571	4.59874	3.79147	6.15334	2.43362	4.21429	4.14836	7.04007	2.96693	5.50846	4.48638	3.2887	1.72735	3.90732	5.27273	4.41319	3.25711	3.76631	4.33468	5.0774	5.48315	3.66245
HES1	3.52936	6.87113	6.60762	17.4295	9.62236	14.3416	13.4458	14.9012	12.8398	27.0195	19.4459	8.34226	8.93989	9.17674	12.7738	15.3752	36.7327	23.0417	11.3895	15.408	4.43869	17.3419	32.2241	5.44866	16.2048	4.59691	1.53443	23.3121	30.2261	2.25601
HEXA	4.40699	5.61518	5.16875	6.44665	5.11502	6.31533	5.41578	6.76676	6.50722	6.46401	7.37252	5.31058	4.16585	7.43886	6.19752	7.02724	13.9516	4.08496	10.4761	6.62434	4.87108	6.70336	8.56311	4.0542	15.0614	4.06357	3.8752	6.17415	6.33643	4.27439
HEXB	0	0	0	0	0	0	3.85534	3.20931	2.93726	3.56511	4.53103	1.34311	2.88428	6.0661	2.74099	4.17692	10.4935	1.9952	7.0313	2.94526	1.05413	3.56343	3.89149	1.24885	10.4979	1.95875	1.86075	2.66767	2.92584	1.31076
HEXIM1	13.1356	32.1681	35.0104	21.5602	21.8221	39.7019	25.5344	26.9105	31.0493	27.0657	25.0689	22.2807	29.5701	27.934	42.1859	32.0735	28.7456	45.3975	32.5773	32.8809	25.588	25.124	34.5638	23.0648	33.8721	25.2017	22.5191	26.9083	30.9331	16.7318
HEYL	0	0	0	0	0	0	6.64479	6.66578	4.04718	5.4553	8.74247	2.93383	5.36278	5.6306	1.29586	2.79124	18.849	3.26982	8.85329	4.24066	1.58502	6.253	7.93094	5.17747	18.6721	4.80646	2.33379	5.7614	6.98193	4.19237
HGH1	12.8024	7.7914	9.99213	12.3956	9.812	7.94194	7.60584	4.75743	8.63429	8.22691	8.3481	7.20114	8.37775	4.8285	10.6241	9.10559	7.92471	6.08804	4.03776	8.78195	9.46697	9.37501	9.47094	5.55501	4.02877	7.45187	9.83701	5.04408	8.19872	9.38087
HGS	10.2755	14.4344	15.9416	15.5512	14.3342	17.5145	11.8477	11.0953	16.1725	16.592	10.0423	14.1502	9.66765	9.56996	18.9076	17.2965	12.2266	13.3151	15.1397	12.1993	14.6588	14.8525	13.5859	12.379	15.5732	12.7671	11.8398	12.3653	11.8531	11.6917
HHATL	44.2922	5.36615	19.0438	46.3195	31.2493	42.3808	35.4419	31.1303	19.9515	37.7612	3.50636	3.33299	2.07876	9.56365	16.8056	20.7196	15.9265	2.74507	6.96618	31.0715	11.4222	9.45506	7.78224	7.02076	0	0	0	0	0	0
HHIPL1	0	0	0	0	0	0	1.7138	1.34902	2.48186	1.91433	2.6598	1.4251	1.94618	3.08495	1.96192	2.48265	6.4869	1.21148	5.53475	2.08493	1.14242	2.13576	3.18267	1.20612	0	0	0	0	0	0
HIF1A	0	0	0	0	0	0	3.44414	3.41874	3.02503	3.46427	4.86962	3.3318	2.63528	3.43735	2.8992	3.01422	1.81019	3.72423	7.10083	2.62294	2.45631	4.11964	4.0514	1.71136	9.68418	1.96597	4.10079	2.92709	3.85432	3.86169
HIF1AN	22.5296	28.8975	19.6132	18.8382	22.1386	22.5391	30.5052	26.2491	26.4802	25.7795	25.906	24.6681	24.6152	18.8616	19.9755	25.9834	8.83327	20.8033	26.0521	30.2894	29.3561	22.0922	22.9347	24.272	8.39021	30.274	15.1508	25.1359	20.7861	19.491
HIGD1B	0	0	0	0	0	0	14.2093	5.9201	9.87967	13.3666	11.7662	2.49287	5.83606	7.94597	11.3407	5.86819	150.966	5.40729	8.41787	7.22279	4.81507	14.7774	28.5878	5.08232	28.7721	1.85801	3.83222	13.9822	21.88	4.35489
HIGD2A	83.3895	58.074	54.8283	107.269	78.5122	79.6819	82.9014	63.3211	72.7471	63.4166	64.1563	67.4637	48.6902	52.3362	40.0575	43.4628	55.8794	42.0754	44.1382	67.7079	39.7572	51.5712	50.9408	35.2263	33.6138	51.4461	40.4849	49.7231	62.7046	39.6538
HIKESHI	41.5851	59.1272	57.5191	32.151	57.8494	67.5717	60.8322	48.4645	64.1038	57.0943	73.0381	53.1047	51.3456	43.3829	57.0137	48.4087	55.4623	59.0814	48.2086	59.3712	53.5677	54.6357	54.7575	61.1018	29.6289	54.5623	40.1816	56.2512	70.5854	48.8388
HILS1	0	0	0	0	0	0	2.43647	3.11662	1.07831	2.53303	1.60717	3.1965	0	0	0	0	0	0	5.33935	4.63521	2.08963	3.79535	2.79324	5.40617	2.55327	7.73926	4.16634	10.8039	2.90007	3.25624
HINT3	0	0	0	0	0	0	4.44341	6.23503	2.70107	7.00339	5.40135	6.79345	6.16363	2.32481	7.46998	6.56825	1.17216	5.11907	2.66918	7.80961	2.76269	2.96562	1.41911	3.53526	1.61634	5.13792	3.87953	7.14215	1.72907	4.96849
HIST1H2AC	27.4091	17.6701	82.2278	40.1976	51.3079	15.3	15.3201	5.83985	30.7318	9.61326	21.6287	11.5862	12.7928	6.40597	27.6678	12.303	28.2678	9.34874	9.48456	7.3124	12.4634	17.4526	16.2961	6.46998	9.3322	6.56609	45.5665	4.6474	25.4099	15.2764
HIST1H2BB	0	0	0	0	0	0	3.58461	3.72535	4.27213	3.81194	3.51412	2.73515	3.22292	3.36694	1.96593	2.93177	3.59904	1.99987	6.39736	3.92147	1.39672	4.71522	4.53429	1.54379	8.02068	2.84629	3.09273	2.92343	3.66325	2.13062
HIST1H2BD	19.3688	13.3018	16.5634	24.4588	13.9265	8.84342	7.88858	1.72106	6.20285	4.45393	2.79467	1.42334	6.40969	5.7587	3.30667	3.18128	7.06811	1.63706	0	0	0	0	0	0	4.80103	3.25641	4.04993	4.68957	5.30872	2.55216
HJV	8.55094	17.8906	19.6275	12.4331	17.5283	11.9102	13.9945	14.7063	15.3083	23.7737	26.0404	12.7816	20.5963	18.8056	15.8364	15.7423	7.57299	13.5369	11.1042	17.6639	17.6087	16.1292	16.9622	9.2372	3.56643	28.2004	18.259	14.9956	15.0686	9.33085
HK2	0	0	0	0	0	0	3.21204	8.93905	9.2447	14.4995	5.75227	6.01285	0	0	0	0	0	0	5.66813	5.07232	23.9441	9.72291	5.72341	10.7697	1.2207	6.5528	5.56053	1.78866	4.04681	9.38613
HLX	1.64539	2.15212	2.73571	5.94086	3.1369	3.7318	2.91721	3.9046	3.2125	3.198	2.25143	2.1627	2.00044	3.90119	3.32123	3.55938	5.30717	3.85486	0	0	0	0	0	0	8.89631	1.01466	2.05899	1.85599	1.33664	4.45657
HMBS	19.6374	35.5479	19.5511	31.1509	32.9618	38.2555	21.0703	16.4106	20.5876	21.8855	23.2964	14.5973	18.1021	12.3752	16.6409	16.5536	20.5945	9.9345	13.5418	13.5983	15.3635	17.4293	15.6582	9.34718	10.0286	13.6753	17.1393	20.0171	16.2516	8.31472
HMG20A	2.61213	7.82002	7.49901	3.30201	5.04281	4.01446	8.38947	9.69683	9.06732	9.41814	8.70266	7.45338	8.00528	9.67773	10.3926	9.12814	7.76172	9.30584	10.9218	9.35212	7.19852	9.54666	9.73992	5.79507	9.52046	6.2784	8.34616	7.253	8.70268	6.44592
HMG20B	5.43347	8.06807	8.71641	3.77195	5.86415	6.54358	5.41702	5.2751	7.65376	6.88071	6.81216	4.92686	4.93252	8.16333	9.07077	8.11222	18.9119	7.11116	10.7839	9.79415	4.90457	10.1414	12.4791	6.69818	20.1902	6.39778	5.94215	5.92094	8.96912	7.04604
HMGA1	67.1498	35.3159	35.7334	59.5864	45.0889	41.9916	33.3306	21.374	19.7683	23.2264	24.5889	21.9976	26.8576	18.8408	19.7525	26.1976	12.9945	25.9851	23.8007	33.9713	35.3543	31.9339	24.31	31.1515	12.1419	32.1524	22.0829	25.5991	27.3891	40.8829
HMGB1	19.9068	30.0701	28.5812	12.5655	20.5064	22.2991	32.1998	1.33589	36.5783	35.5772	33.1712	34.3545	23.0281	1.16457	40.7709	47.3538	64.4032	43.7187	0	0	0	0	0	0	0	0	0	0	0	0
HMGB2	0	0	0	0	0	0	4.3946	4.37351	6.18212	1.11504	5.04037	3.7773	4.13974	5.34492	4.60577	8.56505	15.4975	6.08693	0	0	0	0	0	0	15.2206	3.93491	4.15727	5.04257	3.08232	1.90897
HMGCL	1.53621	1.67699	1.41075	1.74962	1.75072	1.6863	0	0	0	0	0	0	2.57324	3.94481	1.84729	2.81611	5.31629	1.35288	3.25298	2.41578	1.15609	1.66939	1.98465	1.13707	4.25805	1.83644	2.01298	2.6428	1.88676	1.78002
HMGCR	0	0	0	0	0	0	3.07942	1.9106	2.6985	2.38159	3.74613	3.75511	1.52205	2.07211	1.56637	2.445	5.80072	2.13298	3.48161	2.13451	1.9571	2.4712	3.03479	1.63513	8.19706	1.16423	1.37918	1.66024	3.14966	1.44777
HMGN4	2.47259	5.9952	4.3141	2.29929	3.50766	5.63986	9.57242	8.9196	7.79131	8.2361	8.48017	8.04423	6.6986	7.94594	7.74178	9.04836	10.2765	7.01959	8.15925	7.91293	4.2701	3.53303	6.52634	4.41622	10.1003	6.07224	6.80625	8.8203	7.2359	5.24311
HMOX1	10.0039	13.3894	54.0757	14.1961	15.4164	43.78	17.7062	14.6932	38.9577	17.134	10.9577	28.9491	11.2751	15.3535	8.52378	14.194	9.57592	25.9874	20.3198	18.6552	20.1365	9.83585	12.8727	10.9985	28.748	6.61864	7.71948	16.6252	17.1405	11.0511
HMOX2	42.8988	11.3335	36.0814	21.6968	34.1037	23.7529	12.3956	11.101	13.9028	12.4549	7.84771	22.7303	0	0	0	0	0	0	12.3315	14.0132	29.9933	17.5644	17.6785	40.3151	0	0	0	0	0	0
HNRNPA1	0	0	0	0	0	0	0	0	0	0	0	0	0	0	0	0	0	0	0	0	0	0	0	0	6.34284	4.26548	5.48348	7.95412	7.41875	10.1545
HNRNPA2B1	10.7332	44.7714	10.4462	7.34273	6.63674	9.87629	15.9472	17.2605	10.7788	24.9529	20.8894	8.51249	15.7995	11.4509	20.7636	15.0071	8.24856	24.3227	20.7951	29.2731	19.1963	28.7185	24.1796	11.4438	9.27012	20.6151	8.74633	12.5783	24.2907	7.04402
HNRNPAB	7.3326	25.6183	38.3773	11.7533	20.3315	18.4299	18.7937	19.4331	22.2315	18.9862	19.9434	20.8139	14.8428	14.6908	19.3427	23.7805	15.5238	21.2737	21.3365	23.6462	25.7233	25.6351	23.2657	27.1548	24.6433	17.1117	21.2095	16.0929	20.2055	31.0901
HNRNPD	6.58264	10.9155	20.9815	10.2527	11.4767	13.9227	19.6922	18.3474	23.1953	20.5508	21.676	20.7868	14.0109	17.275	17.5032	21.1878	24.6707	17.9845	19.9298	17.9516	14.9446	19.9658	22.4033	15.2031	22.366	16.9291	18.4864	20.2056	21.5634	15.1977
HNRNPDL	8.6321	6.07484	9.21666	8.61496	6.47718	14.3813	11.6609	8.60367	15.2883	4.50856	22.6816	2.65809	16.5765	15.4483	11.6274	11.2565	10.4201	8.29858	7.62361	8.11871	11.7269	7.99861	11.7247	3.63177	10.9282	7.52859	9.26216	9.49107	15.6353	7.16686
HNRNPH2	2.9354	9.98085	7.71605	3.68886	5.35509	6.86155	8.62922	12.7693	8.78133	11.5388	10.0195	10.5973	7.38767	9.31222	10.2678	9.79647	10.2611	7.36296	11.0734	9.5726	4.12263	8.74803	9.1425	7.35921	10.722	7.72264	8.6879	8.22086	11.3003	8.40956
HNRNPH3	5.26073	10.727	13.0133	4.05411	1.25981	9.30937	13.536	10.2981	10.8752	12.0076	10.2357	14.2279	10.621	13.1702	12.5206	11.5906	18.9393	11.776	9.62889	11.0506	13.0888	12.1503	11.3093	9.32573	8.73536	12.0443	10.9261	14.0487	10.4742	12.7335
HNRNPL	15.8994	28.5936	31.4167	28.0631	23.4379	25.8197	24.3881	24.626	38.5783	24.7259	27.7704	16.8265	14.4123	20.1334	9.59169	8.01144	19.8556	13.2614	25.5043	13.8468	9.71861	24.0343	18.8056	17.6143	24.4301	17.8435	16.6226	19.5031	15.6972	8.63356
HNRNPLL	0	0	0	0	0	0	2.88363	2.04951	2.54426	3.02765	3.55084	3.22198	2.16093	2.58942	3.38004	1.82844	1.74993	3.38779	2.66731	1.31015	2.52491	2.92088	2.44138	1.84271	5.7164	2.41415	2.23258	1.90782	2.93481	1.42388
HNRNPU	4.52761	1.16003	4.03871	10.7633	10.1028	11.7497	2.9489	2.5482	5.71789	3.25413	6.40221	17.9564	2.28984	3.32503	3.51545	2.89834	16.5505	3.66	1.84961	3.46436	7.80025	3.267	2.16049	8.40592	0	0	0	0	0	0
HNRNPUL2	5.74789	14.7003	19.4507	8.00204	8.46126	10.7253	8.71204	12.1768	10.1952	7.20349	8.70891	15.2043	11.571	15.2021	5.61674	12.4495	11.4592	9.41291	2.57523	7.02242	4.27695	2.75514	4.45311	4.20503	16.2641	15.4667	3.83014	5.48335	11.4092	2.54924
HOMER2	46.282	47.1831	27.5729	28.0271	42.0963	52.7055	43.2057	40.9809	35.7412	32.6928	30.924	40.3021	41.3099	38.6539	32.7565	28.1188	11.6861	38.7395	30.245	41.6791	43.454	40.1259	27.3795	76.322	21.8209	47.0168	109.927	42.7224	27.9348	104.109
HOMER3	56.5558	31.7975	27.154	57.3418	42.2213	39.1529	40.5684	22.284	27.0201	34.1821	32.3989	33.7727	38.7211	27.252	18.3438	35.4822	24.4586	28.1351	28.6101	25.4944	23.1576	28.0427	22.4851	17.6846	23.5936	22.7197	13.5433	30.9613	28.9268	17.2752
HOXA4	1.1402	2.34363	1.21939	4.28577	1.83671	1.7178	1.62786	4.52305	5.43863	6.44424	5.64375	3.37242	6.31137	8.98887	13.7317	11.5973	7.94618	6.06726	4.38533	3.31919	2.50581	3.73851	4.20248	2.73023	2.37825	2.40514	4.08115	4.58289	1.32889	3.50053
HOXA9	0	0	0	0	0	0	3.5861	4.41725	2.41434	3.38698	2.20515	4.394	0	0	0	0	0	0	4.22853	3.70068	3.07598	3.39041	2.12733	2.25674	2.55532	3.59754	3.97468	7.11832	2.00872	1.8993
HOXB2	0	0	0	0	0	0	0	0	0	0	0	0	0	0	0	0	0	0	0	0	0	0	0	0	4.45036	2.66108	2.76401	1.57092	4.79983	1.36991
HOXC10	5.10697	11.3588	2.67918	3.58722	5.10884	8.31216	0	0	0	0	0	0	0	0	0	0	0	0	17.5212	15.1817	11.8705	10.1459	13.3516	7.82826	5.70803	18.5174	1.80215	9.8449	17.1507	6.68403
HOXC6	0	0	0	0	0	0	0	0	0	0	0	0	0	0	0	0	0	0	0	0	0	0	0	0	7.77004	2.45177	1.99046	2.36759	4.32826	3.59039
HOXC9	0	0	0	0	0	0	0	0	0	0	0	0	0	0	0	0	0	0	0	0	0	0	0	0	4.84739	2.89473	1.86062	3.43884	3.83438	3.14961
HOXD1	3.89661	4.15864	4.29328	1.77595	3.62345	3.05331	3.08577	2.29381	3.29414	1.78058	1.48402	2.48069	0	0	0	0	0	0	3.25318	2.7184	4.77071	2.6139	3.65532	1.83162	0	0	0	0	0	0
HOXD9	23.2242	18.2344	18.5156	10.9311	10.9451	15.0405	5.46222	3.41722	9.29496	3.70851	5.06737	4.46734	4.66362	5.11729	6.74918	4.54521	1.58252	8.7034	5.83264	5.60199	6.78128	4.20073	6.97812	4.67686	5.19282	7.53288	5.66212	4.91021	7.67511	7.33806
HPRT1	12.239	15.9521	14.2795	6.85156	12.2225	11.3228	15.9591	12.2507	12.4251	13.2284	13.0884	12.6826	11.7052	13.1429	15.3887	17.4876	22.1233	13.7692	13.0533	13.0191	11.8586	12.2356	12.3815	12.5159	13.7725	10.5668	19.6233	12.0983	13.66	18.5015
HRC	29.6261	70.0068	53.9878	84.0149	56.7462	75.7693	78.3479	72.0451	81.0128	80.8571	58.0387	97.145	58.2311	58.2367	59.2912	73.4972	27.3341	68.8741	67.8139	57.2149	68.1243	58.7997	57.7163	48.9341	25.7098	66.6307	51.6496	82.6035	55.035	51.4799
HRCT1	1.05316	3.15389	6.76324	2.62087	2.98301	2.71815	4.39542	4.03382	7.9246	5.51902	4.63545	1.80217	6.14577	4.68396	2.75246	4.23914	20.3785	2.871	10.3119	4.45547	1.48388	8.17518	7.58473	1.7126	20.3156	3.06871	5.24127	1.96724	7.60718	3.94281
HS6ST1	8.30077	8.41089	10.6703	6.63486	8.05297	7.10122	10.8648	8.68103	9.78443	9.09102	7.58749	8.27365	14.0216	11.9536	10.7361	13.6665	7.16739	13.1723	14.8474	10.1862	9.7868	10.0437	11.8445	10.2334	13.3104	8.70596	9.12472	11.049	9.9453	10.0408
HSCB	0	0	0	0	0	0	3.04392	1.70544	1.67611	1.75703	1.99729	1.16711	2.58039	2.21399	1.19323	1.86312	3.12263	1.1469	1.61088	1.82299	2.30817	1.65436	1.47608	1.44028	1.96192	1.3146	1.28357	1.03245	2.07417	1.57799
HSD17B10	36.9473	30.6885	31.5364	31.9654	32.9898	42.1748	20.5875	20.2296	33.1213	29.6315	28.0987	35.791	16.5883	18.1119	23.3776	26.1763	27.6037	22.8414	15.7813	21.3718	31.3795	21.6188	17.8884	20.3965	19.9901	26.6789	20.2403	21.3362	27.3217	23.1047
HSD17B12	0	0	0	0	0	0	4.02783	3.80711	3.28593	4.02132	3.40993	2.97285	2.40052	3.50174	2.59154	2.55305	3.81528	1.94048	4.87753	4.11543	2.13063	4.04708	3.58027	3.01365	5.20385	2.11013	3.90079	3.24062	3.53835	2.31384
HSD17B4	3.44494	7.30492	8.66621	2.61915	4.30286	4.07815	9.5051	9.18718	10.055	10.0421	9.40024	8.65193	9.22929	8.82911	12.2786	10.7706	10.661	8.63857	12.2403	8.93066	5.04546	8.20698	9.30236	6.33153	15.0431	7.41776	8.81696	6.98629	8.42211	7.29398
HSDL2	0	0	0	0	0	0	10.1681	17.6509	16.3041	12.9247	8.35112	16.5832	3.76363	13.5324	12.1871	10.8074	5.09271	6.44304	9.67301	12.4968	8.28723	13.082	5.81215	8.60592	4.99019	11.2336	9.16599	8.21348	9.39907	15.4312
HSF1	19.6387	14.7917	3.23696	26.3896	21.0596	12.8882	13.6308	2.08422	14.1472	10.9344	7.23509	12.9622	14.8041	11.2688	12.024	5.22181	13.4972	14.9255	11.5072	12.8726	14.0286	12.614	17.788	5.77993	9.89716	12.5355	11.2153	12.065	15.4868	3.96796
HSF2	3.10345	4.4518	8.16982	2.58054	5.46477	4.99075	6.55989	7.43306	7.69071	6.21478	6.26439	8.39267	3.64364	7.28094	8.04798	9.05337	10.2185	8.20745	6.61004	8.34443	5.97832	7.51211	9.39354	11.9051	8.5964	3.92219	13.4111	5.04851	6.42047	17.5198
HSP90AA1	78.9179	106.47	220.507	31.5828	106.767	72.9357	106.399	85.153	133.6	105.822	111.907	139.201	82.8403	79.0375	219.49	115.333	118.173	153.867	92.0308	108.615	198.692	147.063	157.914	241.011	85.3605	117.764	356.152	100.17	130.991	196.726
HSP90AB1	87.5604	147.517	253.4	106.688	181.385	138.068	126.598	122.28	145.166	140.499	153.745	148.988	93.7677	115.557	242.415	192.132	179.363	162.013	128.222	145.983	156.814	187.25	170.941	207.992	139.682	134.959	318.974	104.434	154.149	243.706
HSP90B1	8.30698	21.8099	46.1975	7.00078	17.2507	15.95	38.8767	23.6553	36.6947	32.6612	43.3493	30.386	18.352	27.0198	34.8601	23.938	82.9647	27.2795	49.7024	36.9451	41.0077	44.1777	56.5664	34.4946	91.7963	21.9508	31.5591	30.234	45.9515	48.3659
HSPA13	0	0	0	0	0	0	2.94334	2.88658	2.38693	2.64922	3.12239	2.39546	1.78773	3.71638	2.46987	2.40365	3.62654	2.23623	3.73771	2.41685	1.92846	2.57903	3.365	1.86123	5.87207	1.4851	2.68613	2.07126	3.28836	2.64516
HSPA1A	651.329	1383.36	1884.38	348.63	1457.34	509.6	2022.75	738.884	987.76	561.596	674.06	755.249	842.474	278.302	971.403	465.306	440.815	1604.54	1047.29	1833.66	954.527	2731.08	1427	2068.23	430.739	719.765	1499.16	979.084	2336.3	2047.77
HSPA2	3.14218	6.72877	9.06222	5.41041	4.2799	8.13584	7.7807	8.43134	10.8153	11.289	5.75216	11.3304	6.12439	7.49248	6.50246	10.8857	8.16726	5.56455	9.38639	10.7142	6.55683	8.78028	7.06038	12.2922	21.9705	4.22678	13.4386	9.33377	7.30457	14.6469
HSPA4	9.28854	17.6082	38.9144	6.60498	17.8251	12.5941	19.3153	17.2806	21.9067	19.605	21.3796	28.7471	13.7966	17.578	38.7392	19.8841	14.0101	16.1707	19.3842	23.8091	43.2831	24.9497	30.83	40.3061	15.8207	20.424	52.3729	20.7706	21.4703	55.4055
HSPA5	6.16223	27.95	39.3464	15.03	13.9238	14.5736	33.5679	24.7555	28.4357	33.576	14.2703	22.0538	16.8326	28.0266	17.5716	25.8405	39.2878	27.2427	44.6235	42.4174	29.0374	49.1615	43.6039	51.1364	70.8716	17.1377	31.8613	27.8805	34.0296	72.0512
HSPA8	330.767	420.505	600.718	142.636	318.237	300.866	430.635	289.78	505.129	370.499	478.325	409.246	322.047	245.692	583.035	309.549	403.598	494.657	308.969	356.604	561.913	509.03	516.765	513.274	218.749	217.778	469.171	332.632	425.567	482.019
HSPA9	1.96121	4.11796	7.02551	5.26915	14.6203	7.61886	17.7265	28.5595	28.2364	18.5313	6.86145	13.0024	0	0	0	0	0	0	3.12794	13.3752	5.77041	7.8555	5.58765	6.74149	4.03179	4.52931	47.2498	7.45836	5.1945	9.62041
HSPB1	6136.23	2054.18	5512.01	5342.59	7705.97	2997.79	3147.05	1264.34	3058.13	2255.16	2734.99	2399.89	2858.31	1436.16	3857.05	2279.78	3693.08	2214.92	2026.29	3030.03	3849.3	5045.87	5218.6	5334.32	1670.33	2278.56	4753.18	1334.84	3572.57	5243.59
HSPB2	26.166	52.4053	35.7102	109.459	49.2073	119.211	22.9598	60.8968	45.1977	25.024	27.3977	24.298	72.7231	40.2925	45.5365	103.055	54.486	49.5806	19.2112	67.4878	28.9047	18.3209	27.2743	17.5708	46.0555	27.957	55.0969	30.3901	39.5989	63.1229
HSPB3	14.4382	28.228	14.662	32.985	11.9361	14.1429	19.8277	26.7925	16.6608	25.8	10.3273	12.5319	19.9642	29.5945	27.3144	45.5331	17.7237	21.8504	24.0182	40.3677	12.9211	34.2854	16.8522	34.736	20.2281	21.9298	28.2791	41.4231	13.5343	48.1811
HSPB6	783.59	373.638	530.2	912.419	639.616	432.001	348.8	343.649	395.821	263.935	261.159	327.126	376.607	439.45	348.935	568.08	149.222	386.786	278.622	294.857	353.216	255.575	310.938	492.379	231.565	321.437	1256.35	376.325	319.171	853.525
HSPB7	0	0	0	0	0	0	0	0	0	0	0	0	0	0	0	0	0	0	0	0	0	0	0	0	264.207	265.658	894.615	226.121	270.023	748.356
HSPB8	918.551	599.289	1551.71	358.579	1391.89	749.763	342.893	260.312	448.55	278.714	443.226	920.281	290.716	307.722	565.537	511.206	346.203	636.535	393.268	560.551	1062.73	662.496	948.917	1640.87	201.956	532.146	670.428	288.464	622.402	1151.35
HSPBP1	30.8877	20.9615	20.7902	26.3841	25.2329	20.5848	20.015	13.0139	18.1807	16.4683	13.6849	13.1768	12.3314	11.0205	17.8112	17.9413	18.7796	12.1045	14.7359	15.5938	14.5808	17.3146	16.9825	14.0323	9.19229	15.2473	14.0609	6.47611	14.8266	14.5347
HSPE1	1.54106	3.06033	11.0993	1.10268	6.22379	2.58183	6.99135	3.81902	13.1481	6.30138	12.8486	7.92573	0	0	0	0	0	0	3.48073	4.6799	12.3343	6.16397	1.88308	4.24955	2.30287	2.7969	4.82369	5.07895	7.845	5.06406
HSPH1	4.50299	7.42067	18.4423	1.4893	3.97653	6.48594	6.90456	6.6324	9.50898	6.50394	6.98862	7.97365	5.48196	6.02142	22.87	6.33511	10.8929	10.7939	7.03681	12.6892	10.6464	12.4029	10.3459	21.7475	8.39301	6.09033	17.4671	6.1401	9.9104	23.8328
HTRA1	48.3372	69.882	75.531	73.6921	55.0628	76.6911	62.1117	56.2167	83.7176	73.9188	62.1011	50.0681	53.7726	61.9923	57.0384	59.8188	93.7853	89.7641	91.5938	57.466	62.7092	65.4685	59.7546	45.2968	107.658	57.2807	19.4247	45.1087	49.2113	43.5029
HTRA2	1.07801	2.3753	2.92943	1.93266	1.30799	1.79279	0	0	0	0	0	0	0	0	0	0	0	0	3.80002	2.22949	2.18969	2.96109	3.58833	1.70338	0	0	0	0	0	0
HUS1	0	0	0	0	0	0	2.45478	1.25231	2.84771	1.88225	2.79469	1.37051	0	0	0	0	0	0	1.71164	1.14369	1.28512	2.0424	2.11109	1.418	1.73062	1.14834	1.78073	2.38319	2.02007	1.5332
HYPK	89.6032	100.225	93.3426	103.397	118.096	105.704	41.488	32.2315	32.9221	36.8376	47.9786	22.8814	38.3708	31.5731	37.5974	53.825	98.8646	36.7014	29.7224	45.8315	35.0651	48.5326	48.5202	50.0241	60.0055	43.476	49.1898	40.675	47.9072	43.7891
IAH1	5.59431	9.39175	6.54757	10.8219	5.87468	6.34929	6.53222	8.73885	5.47598	7.57992	6.23432	5.29988	5.15634	7.13383	4.41897	10.7803	3.8896	6.18758	7.03575	7.23715	4.71725	7.90424	6.47464	6.26491	9.11423	7.73783	6.16674	11.2515	7.42566	7.74837
IARS1	0	0	0	0	0	0	5.48238	8.34137	7.86349	7.52986	6.06095	6.30809	0	0	0	0	0	0	6.30923	5.00349	4.97977	5.2274	4.63479	4.86077	4.03808	5.61513	6.45691	5.78793	4.68313	4.46782
IARS2	5.32949	14.8101	11.3535	3.69287	9.65184	12.7522	9.53448	26.0613	21.1212	18.2293	21.3709	22.6472	13.7888	11.313	21.4969	10.0802	5.51206	23.9845	18.9185	18.6572	5.76382	16.0459	6.49208	11.3608	16.4394	20.6384	11.5015	16.4532	18.0171	12.2148
IBA57	11.4254	5.88041	6.80058	13.0717	8.16937	5.23951	6.95484	6.05258	6.25308	6.54813	5.07038	6.15441	7.02283	5.48551	9.00259	9.14487	7.93405	7.01112	7.77625	6.37774	4.20651	6.20204	6.679	5.50791	6.95657	5.48023	5.60995	7.25251	6.49976	6.23948
ICAM1	1.25813	2.00504	4.32545	1.46392	2.45734	1.28628	3.6897	3.6406	5.2702	4.50804	6.91716	2.15803	3.49316	3.96885	2.63184	3.82035	11.9435	3.5231	10.7392	2.14436	2.21837	4.74918	9.04481	1.50022	13.3586	1.2742	2.39258	2.2832	6.71207	1.68522
ICE1	0	0	0	0	0	0	2.06235	2.3699	3.3543	2.17919	2.56137	2.08998	2.02472	2.88822	2.18397	2.52101	2.55387	1.10731	2.39752	1.86918	2.71687	3.01502	2.25146	1.40149	0	0	0	0	0	0
ICMT	0	0	0	0	0	0	2.82813	2.99484	1.44268	1.24807	2.13418	2.09938	1.01003	1.38159	2.07665	1.52933	1.97358	5.15151	0	0	0	0	0	0	0	0	0	0	0	0
ID1	9.14917	18.8185	16.9642	6.47267	13.5012	12.0048	27.9236	30.0142	22.3045	33.552	28.4499	15.4234	7.80562	22.746	9.38458	16.6001	185.808	12.7772	19.9958	19.2968	3.0409	38.9641	39.5928	12.4464	56.8431	10.1228	5.01176	18.3595	44.8314	10.8055
ID3	6.35733	13.8678	20.6802	4.98179	10.2172	9.48194	22.2873	29.0051	21.3245	27.6568	28.7901	12.9562	12.068	23.0752	18.0583	20.6524	206.28	16.4596	31.0503	23.7716	5.81484	33.254	51.0082	16.6115	88.5999	10.3844	9.31962	18.1339	43.9711	14.4582
ID4	0	0	0	0	0	0	2.17498	5.19006	4.0936	4.21203	4.69035	3.646	2.70168	4.95246	4.20014	8.25932	13.2697	4.1196	7.84281	5.05704	2.0848	5.04232	7.51713	2.95761	17.0092	2.74299	2.19922	3.47714	5.90028	3.09301
IDE	0	0	0	0	0	0	5.09685	5.56036	6.80371	7.36757	6.9969	8.48496	4.00206	2.77748	7.98785	7.36646	2.68531	4.78541	4.97823	5.56916	5.94615	6.71369	5.49814	5.04789	1.50422	5.67691	5.98177	7.24965	6.89039	5.44389
IDH1	2.0348	3.35498	5.45654	1.3547	3.12471	2.78667	5.09169	5.84605	6.50082	6.07229	6.57462	4.31014	3.89757	5.18673	6.90569	7.22073	9.33662	6.7632	10.1042	5.12159	3.87186	6.42937	8.23808	2.85183	12.6758	2.84843	6.10735	6.63622	7.69029	4.45974
IDH2	115.209	114.621	109.945	198.137	105.865	165.192	187.78	204.017	223.413	202.26	116.725	214.153	113.522	157.433	124.25	157.751	84.0173	151.25	162.215	208.598	108.239	170.455	148.388	164.935	87.9724	154.641	188.42	209.087	161.378	141.18
IDH3A	14.0122	34.9423	68.8898	13.3046	20.4482	19.8995	61.5714	45.0597	83.3067	45.4092	46.575	93.7954	19.2617	18.1511	41.391	26.3663	17.9896	25.0367	26.4912	30.8816	64.4463	44.4632	28.374	15.864	14.516	32.7351	23.7848	40.3105	38.9088	21.771
IDH3B	3.97681	8.18737	13.54	6.16272	5.54277	5.95567	7.0335	8.61745	16.4477	8.86999	7.12509	5.20713	5.92617	8.16486	6.37153	9.50774	14.2593	4.11103	12.488	7.47264	5.14359	7.57465	14.587	5.57023	17.4971	4.24093	9.62348	5.90953	7.00759	4.57646
IDH3G	105.299	27.1469	56.2677	104.777	80.3865	70.5316	60.5741	68.3517	45.8455	72.2713	43.6338	72.1495	43.4303	26.5337	28.7209	52.2793	42.6478	29.2436	34.3988	60.593	12.7427	70.6079	61.1301	24.7626	24.2248	30.6673	30.3744	44.6689	44.0764	43.8548
IDI1	3.04033	7.42289	5.0807	3.85629	7.14309	4.0121	8.29936	7.22119	5.72863	6.51396	8.75881	6.02404	6.64903	6.7455	6.39974	6.5214	10.3159	6.1322	4.57565	5.75036	5.51165	2.78957	9.58843	2.63392	9.39578	6.94805	3.6225	7.71778	10.3337	4.75792
IER2	6.49506	11.3293	9.77182	4.1917	4.1801	7.32291	13.8725	13.7706	9.9648	10.332	13.7685	6.54738	7.45299	12.5659	6.88691	8.92926	40.0048	19.6149	8.44438	15.6449	5.83762	14.7373	13.4119	18.796	24.6608	5.16	6.05236	9.08774	25.2112	9.44643
IER3	16.5053	10.2406	17.5758	10.4816	14.066	20.1819	12.8205	15.4548	7.15684	7.73123	6.49883	16.1878	15.7771	18.6576	8.16553	11.2844	13.7771	9.98599	17.7982	19.1206	9.83729	7.4364	10.1635	11.7754	18.854	9.86999	10.0498	7.13793	10.9415	15.3801
IER3IP1	3.59319	6.92533	7.01013	2.16876	4.85381	6.15277	8.60445	8.40188	7.22722	8.91642	9.11209	5.82248	5.23544	9.08567	6.85095	9.9271	13.8043	7.07146	9.75434	8.98002	6.22612	9.29565	8.71009	5.51925	14.422	7.14877	5.26494	7.54496	9.36989	7.27278
IER5L	3.36151	4.41165	1.93279	3.48282	2.92168	3.61035	4.3771	3.75309	3.08363	3.96276	4.84711	2.32749	3.69068	4.62052	2.52445	3.7856	25.3207	3.88995	5.27774	3.92085	1.0445	4.83489	4.80643	4.58993	14.2537	1.51386	1.35585	2.31318	7.01773	3.37133
IFI35	1.8544	4.65972	2.662	3.14622	1.89505	2.75044	2.69221	2.57649	2.20734	2.59089	1.95522	2.16239	2.91426	3.23038	2.85512	2.05832	9.53745	2.47243	3.51564	5.0304	1.19514	2.78497	3.6183	2.09755	6.46999	1.74637	2.80549	3.51452	3.23196	1.07045
IFI6	0	0	0	0	0	0	0	0	0	0	0	0	0	0	0	0	0	0	0	0	0	0	0	0	13.5108	1.00634	3.36141	2.70928	2.74132	3.42576
IFIT5	0	0	0	0	0	0	6.52492	6.63187	5.87502	5.62697	5.09748	6.70383	3.77044	6.46982	5.875	5.58468	7.53594	4.70048	8.80535	7.01428	4.0809	6.40742	6.50773	3.46756	11.6561	3.68917	4.44132	5.56758	5.99779	4.9215
IFITM1	3.10207	6.05047	10.9965	7.45577	5.78147	7.14287	7.88481	10.0291	11.5635	17.9264	9.41089	6.85658	3.63825	8.96265	5.81181	15.321	50.3527	8.44354	9.1513	10.7282	3.32114	22.101	18.7237	6.98306	23.244	4.11569	4.18153	13.9485	13.2865	9.36531
IFITM10	4.99103	2.01713	1.64183	11.7716	3.80222	1.39161	6.41271	2.86995	1.55285	4.27833	1.22753	1.85943	6.51663	5.12636	3.4389	6.45918	1.77336	2.72928	0	0	0	0	0	0	2.97917	3.24822	2.10889	8.61682	3.38436	7.31808
IFITM3	7.98689	9.30292	18.1831	8.44992	7.89025	10.0795	19.4044	8.90363	16.9206	16.9928	15.4412	6.9462	10.8564	16.9854	10.5436	14.4194	122.653	10.3298	27.7561	20.1554	4.28413	19.8533	27.419	6.69464	51.9977	7.2416	3.77972	7.42618	22.658	9.5274
IFNAR2	0	0	0	0	0	0	2.5001	1.87926	2.54367	3.10027	2.05156	2.06336	1.31759	2.7218	1.59509	2.31611	5.53118	2.02805	0	0	0	0	0	0	5.75202	1.19638	1.07143	1.53658	2.25804	1.78332
IFNGR1	1.96033	8.69614	15.2755	3.49412	3.78311	4.76169	13.8576	15.9684	15.2382	17.2759	17.244	7.7283	10.1217	17.2071	14.3294	14.6726	52.9914	11.4217	22.7115	15.9053	7.37565	15.6004	23.5311	6.80122	31.6539	8.78222	8.90225	11.5742	17.0503	7.93151
IFRD1	3.09188	10.477	36.6654	5.65947	7.34929	9.82287	4.38928	3.49898	9.59204	5.04205	7.03849	36.5852	3.34228	2.25549	2.71285	4.37941	12.2861	17.9612	2.40564	5.24925	14.5116	11.8457	16.819	73.5868	17.6858	1.91777	15.7546	4.30101	8.43211	42.7168
IFRD2	46.3955	40.3649	36.368	46.4246	43.1239	40.2266	22.3923	24.0679	26.5195	19.2892	25.8104	17.459	22.2059	22.6478	40.4748	17.7584	28.6	24.887	22.3665	27.6175	28.8485	25.1452	25.1167	30.4581	14.3903	29.6276	30.6435	24.9378	29.0434	31.837
IFT122	0	0	0	0	0	0	1.25962	2.18792	2.20998	2.10431	2.14032	1.65434	1.33837	1.37154	2.88357	2.25219	2.06643	1.55934	1.58074	1.527	1.17859	1.62562	1.50022	1.2024	3.72444	1.287	1.62634	1.71459	1.38314	1.04005
IFT20	3.77588	6.73781	7.30433	4.74394	5.76048	9.11255	6.29108	5.50297	6.98281	4.45331	6.06663	6.03399	5.97604	7.25688	6.93996	8.05118	12.1156	7.33133	8.26888	3.74493	6.20172	6.38871	3.71523	6.36534	7.41118	4.27857	3.42357	4.27703	7.24956	6.80234
IFT46	1.27505	3.66497	2.85411	3.14297	4.01311	2.43203	2.44243	2.74463	3.54354	4.10809	2.9489	1.57392	2.46142	2.15954	3.85764	2.49611	4.48794	2.30186	0	0	0	0	0	0	2.24323	1.97151	1.70418	2.52911	3.48552	1.91172
IFT57	0	0	0	0	0	0	3.94756	3.18445	4.5807	3.61624	4.26816	2.66222	1.77514	3.11512	4.66484	4.45133	7.41329	2.96508	4.97922	3.3476	2.44156	3.59805	4.04751	2.36025	6.73308	1.49037	2.56747	3.25267	3.12628	2.74514
IFT74	0	0	0	0	0	0	2.29099	2.18137	1.68285	2.23477	2.60588	2.02186	0	0	0	0	0	0	1.51592	1.48981	1.42412	1.96075	1.29822	2.0539	1.46857	2.00547	3.64769	3.0609	1.79545	2.16587
IGBP1	10.5799	17.3263	13.3135	10.8306	13.7827	15.485	23.8449	22.4191	20.8092	21.8111	24.9265	17.4827	16.1206	19.0376	15.4957	17.2031	16.4519	15.9002	17.7537	18.0566	15.3532	16.4624	17.0142	11.8596	15.2249	17.0529	12.3087	13.9893	20.1431	12.7864
IGF2R	11.5395	14.016	15.0667	2.66899	4.49239	6.97899	11.6321	18.5549	15.5049	15.8344	15.1609	15.8921	14.2788	14.4973	17.367	18.3144	9.75229	20.9393	22.1813	17.4355	18.9703	18.5848	23.934	18.7408	17.6903	19.1364	19.8478	13.8076	15.5568	10.0195
IGFBP3	1.6524	13.5225	16.6011	1.26253	2.95682	3.22552	11.8084	23.7895	29.3259	13.0207	20.1321	9.8563	10.7534	21.6834	24.4962	11.1339	39.7717	11.2589	16.1665	9.66334	4.58575	8.38402	16.2775	3.39043	32.8474	5.57491	5.04049	5.85232	15.7727	4.67065
IGFBP6	36.3403	86.3958	73.9137	28.9386	49.4834	60.9812	85.6922	46.2367	58.9141	71.9647	97.3056	21.0771	64.5945	107.464	34.1025	80.4755	471.839	24.8206	151.964	47.8023	16.6399	61.5653	84.4662	21.2361	328.9	19.1969	32.8343	37.0367	70.6914	26.4124
IGFBP7	18.0913	24.9979	61.6914	13.0305	20.147	7.88135	42.3962	39.0706	41.2896	50.1376	48.0886	21.9659	54.8599	47.5782	60.0547	47.3858	228.482	28.838	113.781	37.6763	22.9653	72.0848	117.839	27.6747	301.935	15.0946	30.2934	39.2032	75.4106	34.554
IGHMBP2	3.7585	3.83397	5.09299	3.2196	4.31064	3.37338	4.00372	4.74205	4.35234	5.51907	3.75335	4.45336	5.18093	5.08311	7.27767	7.38305	6.35063	4.43056	4.51236	4.21383	3.83248	3.72547	4.64922	3.96361	5.10656	4.10899	4.58864	5.48876	3.38199	4.0476
IGIP	0	0	0	0	0	0	1.76142	1.71358	1.52746	1.6175	2.30377	1.10057	1.77245	3.43574	2.59897	3.346	13.2846	1.12489	0	0	0	0	0	0	0	0	0	0	0	0
IK	11.9778	30.9334	45.1067	17.5906	21.7222	25.3701	26.5135	27.2173	29.0441	29.1756	23.8384	29.984	18.6798	21.5297	27.2342	29.1399	36.6476	28.2699	23.9299	26.9305	24.6905	25.9383	25.278	21.9893	23.6611	23.7435	25.391	28.2151	26.9202	23.2788
IL13RA1	2.48801	5.64256	5.71896	1.4745	3.16714	3.50185	7.5449	8.49181	7.93361	8.34834	7.19543	5.91228	7.63701	10.5658	6.03689	7.2216	12.7153	6.68846	21.0403	8.02632	4.35877	7.07455	8.05873	3.99425	22.8772	5.71711	6.24723	5.24946	7.10015	5.25978
IL27RA	0	0	0	0	0	0	5.63541	4.36617	6.15432	5.97573	7.16942	3.14311	3.01104	6.45374	4.51583	6.46679	19.7093	3.108	7.41039	4.87399	2.02236	5.0519	7.8646	2.81208	19.6053	1.87304	3.22991	4.34333	7.18109	3.60189
IL6R	4.08322	7.06785	9.01581	1.65079	4.07578	8.40354	6.31586	7.9415	12.6724	6.78789	5.59478	13.2841	5.3374	7.42788	5.16252	8.20673	3.38288	9.62177	10.1252	9.78581	25.086	9.34248	12.0151	11.879	6.14032	11.8445	7.82521	7.47182	8.75552	6.11806
IL6ST	3.42072	6.56877	7.33655	1.01525	2.78727	3.40654	10.601	12.4221	10.7154	10.1611	11.4732	8.57398	9.73745	14.3541	13.278	13.983	2.04009	11.9058	18.5076	11.1021	7.80234	11.2764	12.6786	6.2147	19.0866	8.30576	11.1896	9.28046	11.6906	7.60119
ILF2	10.2636	20.0121	27.3297	18.2871	18.7361	18.6548	19.5623	16.4345	20.5199	18.7926	18.4756	10.6285	16.1801	18.2896	20.6915	24.8986	9.82778	22.9253	0	0	0	0	0	0	18.6636	15.4746	26.9226	19.0632	17.5094	33.3222
ILK	17.5257	15.6932	14.6562	15.4508	8.54622	13.1792	10.8572	8.31507	13.2015	15.5036	15.0984	8.69184	10.831	9.57285	12.8547	10.2151	16.8977	10.4829	12.6685	8.84746	16.5399	9.46847	11.0649	9.22706	15.3402	17.1396	13.6891	7.96337	13.0337	9.87643
ILKAP	9.03262	11.4701	1.19652	10.8846	12.3103	12.6692	15.8975	10.0465	4.87956	12.6263	11.9685	12.0378	16.1734	15.0665	5.62362	11.3247	20.9261	9.46124	0	0	0	0	0	0	0	0	0	0	0	0
ILRUN	24.6563	32.1646	28.4056	6.77074	14.7968	19.7107	24.5003	21.2609	30.0126	19.9328	19.5297	31.4782	31.2902	20.5023	21.6989	22.7698	1.71269	33.5263	26.0902	29.4303	40.8784	18.4241	25.2757	27.172	9.68407	35.2754	16.5851	20.1405	24.5818	18.6419
IMMT	0	0	0	0	0	0	6.43142	4.4178	2.04092	5.6083	3.98485	5.1695	0	0	0	0	0	0	1.33611	1.87492	1.7926	3.82288	2.15524	2.49324	0	0	0	0	0	0
IMP4	5.68432	7.56906	5.29847	5.27034	6.76979	6.15922	4.93445	9.79149	6.52596	5.90053	6.41894	6.1353	6.6329	8.07784	9.79173	10.2754	9.29523	5.06841	4.65545	6.19287	4.59846	7.35136	4.45642	6.18457	9.16488	7.3873	8.32255	8.09506	3.80542	7.1053
IMPA2	2.1664	2.95173	6.78815	3.03492	2.557	8.95901	2.40096	6.58995	5.39447	4.59072	1.717	10.9597	1.62117	4.36005	1.58189	11.1215	5.10833	3.25696	2.57396	1.86307	1.1905	1.52036	1.43803	8.35299	6.26649	1.00086	33.9837	2.30523	1.19027	30.9256
IMPAD1	0	0	0	0	0	0	5.74	7.8604	8.38155	6.54725	8.40752	10.2656	6.82087	5.1344	11.8359	8.67145	3.09716	10.2817	7.73608	7.14648	8.07996	8.25751	7.34489	9.11867	12.2516	6.96259	12.314	6.11288	6.35589	11.9039
INAFM1	16.582	2.78761	3.19717	31.7547	10.2739	6.59713	5.34071	4.67308	3.2858	14.0873	12.8726	1.7411	17.2939	13.8646	25.5181	19.2863	47.4911	1.54515	14.4698	10.6202	3.2667	10.8119	3.41559	11.2113	19.0794	8.0793	14.3742	13.8399	13.4933	9.89541
ING2	0	0	0	0	0	0	1.96254	2.80219	1.54819	2.14975	2.44729	1.67752	2.01208	2.30666	1.67116	1.54577	2.76984	2.54243	3.41366	4.14252	2.48713	2.69969	2.66386	1.47117	2.49656	2.47836	1.44573	2.4881	3.91281	1.59642
ING3	0	0	0	0	0	0	1.61335	1.64281	1.9824	1.57997	1.32042	1.01667	1.26366	1.68583	1.73397	1.67889	1.90672	1.06199	1.41159	1.19091	1.12785	1.60189	1.82871	1.51851	0	0	0	0	0	0
ING4	5.38062	9.78703	11.2761	9.34364	12.4589	8.22344	9.17811	9.77199	7.93954	8.59975	10.7697	7.18799	8.8602	15.2924	11.4351	9.79565	16.4281	12.8213	12.0374	10.3209	7.691	8.7742	10.7866	4.8687	13.6482	11.9603	9.06368	14.7288	10.9044	8.89411
INHA	0	0	0	0	0	0	4.12759	14.2302	2.28423	5.98073	7.37961	1.45351	2.11928	13.2207	9.60812	4.88899	11.8349	1.45055	0	0	0	0	0	0	0	0	0	0	0	0
INKA1	4.69788	4.39398	3.81444	3.00628	4.2698	3.70307	3.80536	3.37842	2.29951	1.86072	1.3779	1.04483	2.91343	3.91052	2.6862	3.84693	17.0157	1.08038	0	0	0	0	0	0	11.2115	3.2783	2.20971	2.08699	2.69471	2.56587
INO80C	15.4761	16.6084	13.8168	16.0195	20.4202	15.9551	15.2637	13.7114	13.1126	13.6691	14.9228	9.54252	10.4724	13.4061	12.6958	16.0458	22.1379	10.8462	12.6707	12.9504	9.86023	12.7182	12.8046	13.3956	12.2212	12.411	18.3173	15.0691	17.4449	16.1196
INPP5A	13.0338	13.6606	10.774	5.66536	8.32061	11.7703	16.7087	17.0038	13.6234	16.56	12.6203	18.3814	20.1204	19.3142	18.5838	14.9393	5.49259	21.1418	13.7991	18.2727	15.3894	13.3447	15.0457	15.9422	13.591	22.8293	13.5025	12.7179	14.349	15.4059
INSYN1	37.0686	18.9759	15.2843	21.9033	20.4542	17.5757	14.4464	16.7146	12.5231	14.3064	12.9925	15.4563	22.7435	16.3803	20.3084	18.4505	10.9845	22.2624	10.1522	15.3083	16.8469	12.0319	11.2611	13.998	7.87171	18.431	10.1873	14.9261	11.3184	13.2803
INTS1	20.9607	8.89763	11.0232	9.76155	8.95496	8.65964	0	0	0	0	0	0	2.88466	2.5688	1.18863	3.22842	1.1875	2.20068	0	0	0	0	0	0	0	0	0	0	0	0
INTS11	19.3777	16.2475	13.3578	19.2759	13.5006	15.1251	13.5514	13.503	14.1372	13.8044	12.7633	11.2563	11.3419	12.5535	13.3903	16.1227	12.8916	12.1538	13.1407	13.7185	10.8603	13.8573	12.8872	10.6	12.2822	13.0286	12.5559	12.493	12.8298	10.141
INTS12	1.67752	2.58595	2.54998	1.44349	1.56856	1.75894	2.56115	1.83221	2.35202	1.57787	2.85053	2.37194	0	0	0	0	0	0	2.95645	2.35731	1.94132	1.98632	3.00714	1.31513	2.82197	1.8755	1.23003	1.04321	2.56276	1.63958
INTS13	0	0	0	0	0	0	2.1438	2.16864	2.91655	2.41917	3.08862	2.2187	1.46326	1.67009	3.2267	2.1782	2.18983	1.8929	2.29957	2.39761	1.99369	2.1707	1.74891	1.62906	2.10912	1.71153	1.77604	1.86563	2.59887	1.64693
INTS14	0	0	0	0	0	0	1.48716	1.1942	1.71682	1.68423	1.37544	1.16043	0	0	0	0	0	0	2.27737	1.64904	1.20792	1.98393	1.33287	1.19254	2.08848	1.77551	1.35949	1.69801	1.4897	1.16865
INTS3	3.0416	6.65911	5.9913	4.6225	2.14665	3.38818	3.34872	3.61069	6.90697	5.50454	6.77643	5.68408	0	0	0	0	0	0	4.84129	5.86432	5.00422	5.88647	5.79017	3.65443	3.28973	4.73153	5.15274	3.1116	5.85602	3.13304
INTS5	3.56184	2.86936	5.50413	3.79103	4.03152	4.10864	3.43016	3.05163	4.78338	3.82274	2.70763	3.23839	2.52507	2.55568	3.21342	2.34271	2.2583	2.82069	3.39013	4.05273	3.07297	3.40072	4.34931	1.78074	2.75235	2.20476	3.03986	2.29669	3.56972	2.1084
INTS8	0	0	0	0	0	0	4.5602	10.1249	11.3027	5.13155	10.9425	10.1454	0	0	0	0	0	0	5.68498	9.79177	8.85451	5.88611	12.4295	6.63315	7.51481	9.97878	11.6718	6.65827	9.35772	8.40362
INTS9	0	0	0	0	0	0	3.01417	2.11113	3.47043	3.54156	3.00791	2.66216	2.35222	2.5945	3.02694	3.60573	2.9205	3.19332	3.29767	2.47869	3.12315	3.18721	3.02767	2.13854	3.23025	2.40944	2.6975	3.28288	2.92002	2.41718
IP6K1	0	0	0	0	0	0	1.82095	3.18363	3.3191	2.23882	1.68792	1.78644	2.39443	3.82092	2.69202	2.13943	4.25581	1.71605	3.26767	2.16897	1.93573	2.0512	3.00176	2.22827	6.21789	2.03302	2.0354	1.44331	1.83684	2.51792
IP6K2	2.28072	2.50099	3.65271	3.46706	2.6311	2.38513	0	0	0	0	0	0	2.34254	4.76783	1.83298	2.24311	3.07782	1.08413	0	0	0	0	0	0	0	0	0	0	0	0
IP6K3	22.7152	26.5202	42.9727	17.0626	17.3192	25.3018	24.1153	20.046	21.741	31.5586	18.4522	26.8577	18.2195	15.3931	16.3743	18.8884	8.97295	17.942	26.5332	24.1005	39.0149	28.64	25.5319	34.7527	10.4915	20.4255	21.2192	22.8049	21.3912	19.8179
IPO13	46.4899	5.91634	26.5107	38.6615	29.1047	36.7551	36.0277	6.53104	8.89295	5.47049	10.4214	5.16448	3.44781	31.4639	2.63224	5.48033	16.806	1.35826	8.15679	3.0531	32.8159	14.7675	38.0899	6.59311	3.30842	4.84935	10.4192	1.1927	27.6082	4.32853
IPO5	19.6243	25.4426	35.8944	13.2709	20.3627	30.9075	33.9847	32.4848	39.0573	36.2955	41.6395	52.2245	37.0455	40.3716	16.0063	45.8827	17.1244	38.9363	38.8886	35.4747	41.3602	35.8248	26.7495	52.7861	23.2239	33.7042	8.36964	34.8283	35.4802	27.8273
IPO8	0	0	0	0	0	0	3.34639	4.18802	4.61176	3.7383	3.09396	3.2154	0	0	0	0	0	0	2.95323	3.83567	3.97347	3.94997	4.62848	2.2635	5.53542	3.43121	3.68498	3.35485	4.44547	2.25713
IPPK	0	0	0	0	0	0	2.96678	3.15856	2.93227	3.0945	2.8127	3.90508	2.72099	3.16926	2.64877	3.29235	1.65583	2.51289	3.29546	3.12396	3.38075	3.05724	2.81833	3.41588	2.42253	2.55775	3.20848	2.78817	2.55732	3.54792
IRAK1	21.9558	17.9357	16.0385	1.68906	19.7611	3.52018	13.3529	14.5901	12.2522	6.94655	13.434	1.91362	15.0107	14.3739	16.4868	1.72321	14.5612	5.32419	10.847	12.1159	14.5634	1.32149	10.6272	9.22532	11.0498	15.5002	13.9062	5.31712	10.4209	5.91052
IRF1	0	0	0	0	0	0	8.38683	3.81678	2.48272	5.42657	2.30675	1.64714	3.54507	3.47049	1.5475	4.02335	9.63898	2.1631	0	0	0	0	0	0	17.6509	1.22187	1.2747	3.51588	4.36393	2.54184
IRF2BP2	0	0	0	0	0	0	0	0	0	0	0	0	0	0	0	0	0	0	0	0	0	0	0	0	6.71394	4.31531	5.97779	6.48583	8.91462	2.80344
IRF3	4.73495	5.07787	7.79237	4.53155	5.15682	5.14822	6.62399	5.24547	5.89732	6.31158	7.99618	4.85642	5.44401	7.14145	4.56204	8.04258	23.055	2.44309	11.0245	5.05125	4.39742	6.21332	8.16092	3.67642	21.7265	4.67346	3.66402	6.98351	9.09806	5.30631
ISCA1	31.8419	59.4537	53.8216	30.7673	45.5411	41.8013	54.4575	67.8575	48.6167	57.4587	53.2258	59.9309	51.3776	60.7991	59.0678	46.0668	52.3268	55.9797	47.1781	62.7494	72.0944	51.3315	34.5665	45.0428	29.0845	55.6957	35.1924	55.645	48.6991	48.5486
ISCU	70.045	133.592	154.2	118.184	157.681	164.696	111.213	126.025	165.398	131.56	143.313	149.264	70.1226	109.173	99.2185	133.15	184.129	105.227	107.238	148.569	102.142	125.164	120.632	117.854	106.503	115.321	111.763	168.273	131.607	103.606
ISLR	0	0	0	0	0	0	5.03299	4.43944	4.16567	6.33803	8.245	2.3845	9.84722	12.5211	2.63748	1.73032	11.0477	1.4993	0	0	0	0	0	0	0	0	0	0	0	0
ISOC1	1.37065	3.68006	5.60495	1.16222	1.43716	1.84715	4.21873	4.82201	4.67727	5.43135	3.233	4.18616	3.16948	4.92857	2.74937	4.45242	2.15847	4.15514	6.67869	3.11041	1.41547	3.2255	3.61495	3.21218	6.28289	2.78516	2.287	4.16948	4.12872	2.56086
ISOC2	28.071	23.8766	10.8048	73.7124	15.8197	28.3624	27.3224	20.6808	17.9186	23.9398	9.81776	27.7463	16.4575	13.9997	9.20079	18.4674	13.5534	9.36825	18.2337	21.968	8.2897	26.7764	10.6859	21.6516	19.129	16.9961	11.7003	32.0886	10.5923	17.2983
ITFG1	0	0	0	0	0	0	6.00137	7.18446	5.55505	6.91	6.92256	3.51611	3.91522	6.33398	5.81604	5.37301	6.53749	4.63244	8.38756	4.93524	2.53765	6.12208	5.28728	3.24087	10.1844	4.24096	3.4175	4.10663	5.21629	3.54415
ITGA3	0	0	0	0	0	0	2.32352	3.56758	2.80853	2.73775	2.14195	3.051	2.1256	4.82904	2.99567	2.79848	4.99751	2.99313	3.89409	2.90191	1.11785	3.48026	3.5403	1.85555	6.44923	2.13728	1.63803	3.01175	3.17765	1.79906
ITGA5	1.79681	5.92912	11.4731	2.88302	3.00276	3.69492	7.44889	8.49123	10.4492	9.2283	11.0114	6.9571	7.47082	12.7829	8.57846	12.337	30.0632	11.8023	14.724	6.94737	5.09003	10.3369	15.4208	14.6566	30.3383	3.87036	11.4156	7.42517	12.4781	9.78175
ITGA6	0	0	0	0	0	0	6.46819	6.4185	6.64368	6.38242	6.96303	5.37709	4.14979	8.94133	4.92073	4.80764	15.8823	4.52178	8.98076	8.13992	2.2181	9.16882	10.0775	2.6595	15.6077	2.26113	4.5264	4.64584	8.04804	3.67426
ITGAV	0	0	0	0	0	0	2.17321	2.05903	2.78293	1.54025	2.64399	1.79495	0	0	0	0	0	0	3.26025	2.2185	1.29257	1.52993	2.02858	2.65484	0	0	0	0	0	0
ITGB5	8.241	15.0238	15.6972	9.31574	10.9016	11.0873	20.5388	18.7446	20.6635	20.2564	26.4761	11.5658	20.2309	30.0238	11.9884	17.9774	49.9121	9.86461	43.7244	19.2283	8.56113	17.0132	28.6765	7.33124	76.8699	9.30959	10.6194	8.76806	21.0626	9.1242
ITIH5	0	0	0	0	0	0	5.67132	7.06151	4.69302	6.93707	4.20587	2.35011	0	0	0	0	0	0	19.2645	6.1088	2.84435	7.43069	8.95242	3.00117	26.7982	3.87185	5.27972	4.84585	4.87109	2.79901
ITM2B	18.1089	51.7791	65.5244	22.6997	30.5218	37.9577	98.3769	90.0648	106.882	110.949	112.843	56.2747	78.0736	111.386	75.2363	98.1989	227.784	79.0929	184.362	88.8677	40.5465	97.6029	112.557	40.7127	235.945	40.7884	47.7537	67.108	99.5949	45.4125
ITM2C	4.83151	6.86521	13.4238	2.92477	5.09243	4.05156	8.99012	8.26937	12.2796	10.786	15.1214	3.68269	8.38551	11.8852	7.23455	7.20674	47.9303	5.44595	24.5267	10.0572	3.85049	9.81573	20.8027	4.57045	53.2203	3.82147	5.54338	5.63973	14.943	5.36243
ITPA	5.10545	8.94	7.8818	8.62062	7.03033	5.52367	10.6381	6.50373	9.84224	9.03761	8.52981	5.78588	6.81562	7.64292	8.33391	8.7804	15.604	5.84152	9.17967	7.45363	5.67929	9.42632	8.24831	3.56645	8.80021	5.03394	4.76333	6.73918	9.72788	3.7146
ITPKB	0	0	0	0	0	0	5.61971	6.11275	6.11795	6.46747	5.59141	3.85007	4.37249	6.15057	4.841	4.59362	13.3741	4.57551	9.96025	6.45093	2.24732	8.2802	12.4673	3.626	22.8615	2.95927	2.43733	4.891	7.71119	2.89339
ITPKC	5.4402	3.46657	5.7	2.35464	2.97544	2.67433	2.7299	2.792	3.8399	3.08143	3.46913	3.617	2.37087	2.42415	2.64171	3.05681	4.16535	3.16726	3.37017	3.15649	4.53828	3.05032	3.67543	2.8421	3.75086	2.64753	2.95654	2.33836	3.0952	4.33618
IVD	5.92423	9.21557	8.56793	5.60024	4.96417	7.66854	10.9668	19.7985	7.36186	17.9912	9.62619	13.505	11.4629	15.2795	8.99822	11.5928	8.21647	10.8584	14.2999	18.407	13.0966	15.5865	11.2707	16.2795	12.9917	15.5766	15.8354	19.0718	11.2637	18.2358
JAG1	0	0	0	0	0	0	4.63613	5.80631	4.0477	4.20022	4.22872	4.44476	4.18645	8.02271	4.41301	5.54015	1.03123	5.03539	7.40844	5.48357	1.99514	5.83271	5.35004	3.27234	14.6908	3.15869	2.60266	3.92806	4.62566	2.41627
JAGN1	7.62711	12.1335	17.2416	11.7274	14.5511	10.0564	11.1286	10.239	11.3335	14.0503	10.8522	6.47754	6.99177	8.71071	10.2237	10.9165	16.8003	7.02592	13.1188	13.3391	9.63717	11.8696	14.8505	5.43041	11.9161	7.26909	6.47683	8.68358	13.7107	6.77558
JAK1	0	0	0	0	0	0	14.6146	14.5043	13.3413	15.5948	12.2705	4.36866	0	0	0	0	0	0	17.2008	12.6367	9.70051	13.6048	14.4384	11.2835	18.0058	11.4848	10.7674	6.87664	9.70113	10.6087
JAM2	0	0	0	0	0	0	5.87367	7.33693	7.24988	6.19705	5.79789	3.85728	3.22508	6.5406	5.80161	4.39793	20.0283	4.85316	9.71343	9.38373	3.1204	8.37858	13.1912	3.76299	16.9463	3.48304	3.18427	4.61901	10.3749	3.99154
JAM3	3.16126	6.3503	9.00996	4.24379	6.40398	4.29568	8.48786	7.58365	8.27722	6.68044	8.20919	6.61001	6.00015	10.9176	8.74756	8.47106	18.3627	7.00586	11.2041	7.54426	6.65533	9.1191	12.4655	6.40559	22.0435	6.87398	7.50522	7.01981	10.5184	5.48358
JCAD	0	0	0	0	0	0	1.29959	4.91007	2.03555	3.31398	1.8516	1.26355	1.97352	3.59146	1.27346	2.47045	5.22283	1.13011	0	0	0	0	0	0	0	0	0	0	0	0
JPH1	32.8567	42.5989	34.7535	10.3699	48.5891	53.443	36.4803	59.435	43.2355	46.7581	53.2418	54.6369	45.6075	54.0515	32.9972	52.3878	26.5263	62.0569	37.775	59.2527	85.1972	41.9387	52.7069	55.5194	13.2188	87.3201	29.1152	41.3069	54.5604	36.9868
JRKL	0	0	0	0	0	0	1.82209	1.44104	1.73228	1.67228	2.39561	1.1624	0	0	0	0	0	0	2.42451	2.10598	1.80077	1.82629	1.42129	1.0341	1.42452	1.56407	1.56333	1.76123	1.65955	1.83085
JSRP1	492.797	425.883	302.436	52.4658	552.032	575.053	202.641	193.32	126.82	204.792	129.492	159.204	234.829	87.1741	234.647	222.304	185.615	257.787	139.653	193.541	257.054	192.165	193.714	204.069	60.7113	213.487	139.368	138.956	210.657	41.8274
JTB	10.8936	11.413	11.2759	12.7692	14.881	12.5575	14.6897	14.6795	14.0251	15.6964	15.959	9.59379	12.8014	15.4596	20.221	20.5349	21.1268	13.1946	16.1477	14.1516	13.5242	15.7277	14.308	16.2046	17.11	9.31051	17.5735	15.6294	16.1596	14.866
JUNB	19.5974	44.6424	53.5422	33.2434	34.8541	47.5447	26.458	33.304	28.2615	24.0011	30.9011	27.1345	18.8528	18.6808	12.3455	14.5888	41.1229	103.013	25.5711	42.6744	32.1022	59.0416	31.7981	58.2271	26.8241	13.2866	15.3976	16.8605	75.9008	40.3633
JUND	105.416	12.7475	47.5573	25.409	33.9559	50.6738	12.3938	5.40991	10.9976	14.0098	20.2827	8.97073	7.95808	39.9454	34.9185	43.8536	159.842	34.8642	9.73197	10.902	9.69682	17.5064	18.4513	12.272	113.625	3.56868	13.1447	5.33308	15.5405	24.6954
KARS1	5.87001	11.3254	13.0394	2.87319	4.22869	4.79547	7.5581	5.93883	9.58744	13.6037	9.23458	7.61608	10.0016	9.88274	10.9851	9.54814	7.48179	4.32291	10.1512	10.3614	7.79678	7.22668	5.16181	7.67076	9.66542	6.08928	8.27839	11.0842	9.83714	11.0504
KAT2A	0	0	0	0	0	0	2.08728	1.05923	2.2497	2.64783	1.31118	1.77501	1.67354	2.19559	2.39418	2.53177	3.29436	2.5408	2.91788	2.17967	2.46991	2.19244	2.51581	1.84552	4.07374	1.00737	3.16996	1.44868	3.08263	2.20198
KAT6A	0	0	0	0	0	0	2.9752	1.89318	2.20088	2.34151	1.80481	2.45131	0	0	0	0	0	0	2.22523	1.85264	3.65775	2.05655	3.00412	1.27427	0	0	0	0	0	0
KAT7	2.97657	8.25619	10.8108	6.17629	6.06925	6.33555	9.83077	10.9382	10.9136	10.8482	7.94289	11.4485	6.31874	9.54039	8.97357	9.43426	5.96629	10.2583	11.2855	12.143	10.4212	10.6382	12.247	6.36564	8.97136	7.70255	9.94367	8.34769	10.6354	6.99377
[truncated: 2,667 more rows]
