# Supplementary material for: Comparative Transcriptomic Analysis Reveals Diverse Expression Pattern Underlying Fatty Acid Composition among Different Beef Cuts
Source: Foods. 2022 Jan 4;11(1):117. doi: 10.3390/foods11010117 (PMC8750426; doi:10.3390/foods11010117)
Supplement: Supplementary file 1 [file foods-11-00117-s001.zip › Supplementary Table Dataset S3.xlsx]

## Sheet: Table S6
Dataset S3. The summarize the up-regulation and down-regulation of differentially expressed genes (DEGs) in Longissimus dorsi, chuck, neck, rump and tenderloin tissues.
Gene name	Chuck vs Neck		Chuck vs Rump		Chuck vs Tenderloin		Longissimus doris vs Chuck		Longissimus doris vs Neck		Longissimus doris vs Rump		Longissimus doris vs Tenderloin		Neck vs Rump		Neck vs Tenderloin		Rump vs Tenderloin
	Up or Down	Log2FoldChange	Up or Down	Log2FoldChange	Up or Down	Log2FoldChange	Up or Down	Log2FoldChange	Up or Down	Log2FoldChange	Up or Down	Log2FoldChange	Up or Down	Log2FoldChange	Up or Down	Log2FoldChange	Up or Down	Log2FoldChange	Up or Down	Log2FoldChange
AAAS	-	-	-	-	-	-	up	0.883004	up	1.14274	up	0.962201	up	1.08487	-	-	-	-	-	-
AAGAB	-	-	-	-	-	-	-	-	-	-	-	-	down	-0.728269	-	-	-	-	-	-
AAMDC	-	-	-	-	-	-	up	1.34685	up	1.33964	up	1.29461	up	1.25479	-	-	-	-	-	-
AAMP	-	-	-	-	-	-	up	0.954215	up	1.10449	up	0.738865	up	0.904844	-	-	-	-	-	-
AATF	-	-	-	-	-	-	up	0.802327	up	0.76001	up	0.77683	-	-	-	-	-	-	-	-
ABCD1	-	-	-	-	-	-	up	0.866995	up	1.2998	up	0.867494	up	0.901636	-	-	-	-	-	-
ABCF3	-	-	-	-	-	-	up	1.11333	up	2.02189	up	1.54377	up	1.35176	-	-	-	-	-	-
ABHD14B	-	-	-	-	-	-	down	-0.801352	down	-1.43924	-	-	down	-0.912855	-	-	-	-	-	-
ABHD17A	-	-	-	-	-	-	up	1.10029	up	1.27031	up	1.36759	up	1.1306	-	-	-	-	-	-
ABHD3	-	-	-	-	-	-	-	-	-	-	down	-0.952231	down	-1.26358	-	-	-	-	-	-
ABHD8	-	-	-	-	-	-	up	1.33796	up	1.35624	up	1.20714	up	1.26346	-	-	-	-	-	-
ABL1	-	-	-	-	-	-	down	-0.603187	down	-0.769108	-	-	-	-	-	-	-	-	-	-
ABRA	up	1.39239	-	-	up	0.681126	-	-	up	1.64743	-	-	up	0.943685	down	-1.38186	-	-	-	-
ACAA1	-	-	-	-	-	-	up	0.978816	up	0.982227	up	1.09064	up	1.04504	-	-	-	-	-	-
ACAD8	-	-	-	-	-	-	-	-	up	1.29638	-	-	-	-	-	-	-	-	-	-
ACADVL	-	-	-	-	-	-	-	-	up	0.799871	-	-	-	-	-	-	-	-	-	-
ACAT1	-	-	-	-	-	-	down	-0.670766	-	-	-	-	down	-0.776891	-	-	-	-	-	-
ACKR3	-	-	-	-	-	-	down	-1.17435	down	-1.55369	-	-	-	-	-	-	-	-	-	-
ACO2	up	0.814193	-	-	-	-	up	0.891706	up	1.68988	up	1.25789	up	1.41759	-	-	-	-	-	-
ACOT2	up	1.57817	up	0.867408	-	-	-	-	up	1.14354	-	-	-	-	-	-	down	-1.17668	-	-
ACOT8	-	-	-	-	-	-	up	1.13201	up	0.887731	up	0.856366	up	0.931174	-	-	-	-	-	-
ACOX3	-	-	-	-	-	-	-	-	down	-1.1582	-	-	down	-1.12048	-	-	-	-	-	-
ACSF2	-	-	-	-	-	-	-	-	-	-	-	-	-	-	-	-	-	-	down	-0.645642
ACSL3	-	-	-	-	-	-	down	-0.96702	down	-1.21743	down	-0.901814	down	-0.970577	-	-	-	-	-	-
ACSS1	-	-	-	-	-	-	-	-	-	-	-	-	down	-2.02258	-	-	down	-2.27918	-	-
ACSS2	-	-	-	-	down	-0.621914	-	-	-	-	-	-	-	-	-	-	down	-0.810134	-	-
ACTA1	-	-	-	-	-	-	up	1.06469	up	1.24683	up	0.674658	up	0.967191	-	-	-	-	-	-
ACTB	-	-	-	-	-	-	down	-0.610762	down	-1.10753	down	-0.762436	down	-0.939158	-	-	-	-	-	-
ACTG1	-	-	-	-	-	-	down	-0.939931	down	-1.54287	down	-0.890911	down	-1.36857	-	-	-	-	-	-
ACTG2	-	-	-	-	-	-	down	-1.75349	down	-2.04871	down	-1.75248	down	-1.83712	-	-	-	-	-	-
ACTN1	-	-	-	-	-	-	down	-0.977741	down	-1.20687	down	-1.21484	down	-1.46899	-	-	-	-	-	-
ACTR1B	-	-	down	-1.00129	-	-	up	0.875788	-	-	-	-	-	-	-	-	-	-	-	-
ACTR2	-	-	-	-	-	-	down	-0.739013	down	-0.952549	-	-	down	-0.923612	-	-	-	-	-	-
ACTR3	-	-	-	-	-	-	down	-0.59086	down	-0.807825	down	-0.688322	down	-0.934006	-	-	-	-	-	-
ACTR8	up	0.67249	up	0.728474	up	0.674874	-	-	-	-	up	0.60405	-	-	-	-	-	-	-	-
ACVR2A	-	-	-	-	-	-	down	-1.04612	-	-	down	-0.987466	down	-0.735716	-	-	-	-	-	-
ACYP1	-	-	-	-	-	-	-	-	-	-	up	1.00968	up	0.998187	up	0.83464	-	-	-	-
ADAMTS1	up	0.922356	-	-	-	-	down	-1.44371	-	-	-	-	-	-	-	-	-	-	-	-
ADAMTS15	-	-	-	-	-	-	down	-1.94827	down	-2.37488	down	-2.01388	down	-2.317	-	-	-	-	-	-
ADCK1	-	-	-	-	up	0.631797	-	-	up	0.744504	up	0.820946	up	1.0376	-	-	-	-	-	-
ADCK2	up	0.766713	up	0.585554	up	0.644768	-	-	up	0.944285	up	0.76852	up	0.831788	-	-	-	-	-	-
ADCK5	-	-	-	-	-	-	-	-	-	-	up	0.594122	-	-	up	0.727326	-	-	-	-
ADCY5	-	-	-	-	-	-	down	-2.64426	down	-2.78357	down	-2.71812	down	-2.89293	-	-	-	-	-	-
ADGRF5	-	-	-	-	-	-	-	-	-	-	-	-	-	-	down	-0.688338	-	-	-	-
ADGRL4	-	-	-	-	-	-	-	-	-	-	down	-2.64711	-	-	-	-	-	-	-	-
ADH5	-	-	-	-	-	-	-	-	-	-	-	-	-	-	-	-	down	-0.945043	-	-
ADIPOR1	-	-	-	-	-	-	up	0.668262	up	0.694587	-	-	-	-	-	-	-	-	-	-
ADPRHL2	-	-	-	-	-	-	up	0.674968	-	-	up	0.602154	up	0.682324	-	-	-	-	-	-
ADRA2B	-	-	-	-	-	-	down	-1.45284	-	-	-	-	down	-1.45009	-	-	-	-	-	-
ADRA2C	-	-	-	-	-	-	-	-	-	-	down	-0.967161	down	-0.852907	-	-	-	-	-	-
ADRM1	-	-	-	-	-	-	up	1.2507	up	1.38535	up	1.20504	up	1.36034	-	-	-	-	-	-
ADSL	-	-	-	-	-	-	up	1.1035	up	1.36477	-	-	-	-	-	-	down	-0.937965	-	-
ADSS1	-	-	-	-	-	-	up	1.14865	up	1.18949	up	1.35583	up	1.56102	-	-	-	-	-	-
ADSS2	-	-	-	-	-	-	down	-1.00507	down	-1.12495	down	-0.800701	down	-1.04237	-	-	-	-	-	-
AEBP1	up	1.24175	-	-	-	-	down	-3.81816	-	-	down	-3.80534	-	-	-	-	-	-	-	-
AEBP2	-	-	-	-	-	-	-	-	-	-	-	-	down	-0.650202	-	-	-	-	-	-
AGA	-	-	-	-	-	-	-	-	-	-	-	-	down	-1.2157	-	-	-	-	-	-
AGGF1	-	-	-	-	-	-	down	-0.909272	down	-1.06646	down	-0.826657	down	-0.987651	-	-	-	-	-	-
AGL	up	2.79193	up	2.02758	-	-	-	-	-	-	-	-	-	-	-	-	down	-2.76598	down	-2.00482
AGO2	-	-	-	-	-	-	up	0.830864	-	-	-	-	-	-	-	-	-	-	-	-
AGPAT2	-	-	-	-	-	-	up	2.89449	up	3.34908	up	2.99719	up	3.2142	-	-	-	-	-	-
AGTR1	-	-	-	-	-	-	down	-2.51384	down	-2.63962	down	-2.47389	down	-2.74081	-	-	-	-	-	-
AHCY	-	-	-	-	-	-	up	1.01786	up	1.06555	up	0.920253	up	1.04212	-	-	-	-	-	-
AHSA1	-	-	-	-	-	-	up	1.00074	up	1.00977	-	-	up	0.908353	-	-	-	-	-	-
AIDA	-	-	-	-	down	-1.3376	-	-	-	-	-	-	-	-	-	-	-	-	-	-
AIFM1	up	0.839802	-	-	-	-	-	-	-	-	-	-	-	-	-	-	-	-	-	-
AIMP2	up	0.747748	-	-	-	-	up	0.944249	up	1.67926	up	0.61543	up	1.0363	down	-1.06646	down	-0.651356	-	-
AIP	-	-	-	-	-	-	up	0.854271	up	1.13736	up	0.933496	up	1.06555	-	-	-	-	-	-
AK3	-	-	-	-	-	-	down	-0.820494	down	-0.855106	down	-0.858631	down	-1.13317	-	-	-	-	-	-
AKR7A2	-	-	-	-	-	-	up	0.900574	up	0.655278	up	0.7626	up	0.620079	-	-	-	-	-	-
ALAD	-	-	-	-	down	-0.670533	up	1.03016	-	-	-	-	-	-	-	-	-	-	-	-
ALAS1	-	-	-	-	-	-	up	0.668966	up	0.999879	-	-	up	0.682038	-	-	-	-	-	-
ALDH16A1	-	-	-	-	-	-	-	-	-	-	up	0.72554	up	0.622785	-	-	-	-	-	-
ALDH18A1	-	-	-	-	-	-	-	-	-	-	-	-	down	-0.636779	-	-	-	-	-	-
ALDH1A1	down	-0.820754	-	-	down	-0.999443	-	-	down	-1.19578	down	-0.59287	down	-1.36242	up	0.599668	-	-	-	-
ALDH2	-	-	-	-	-	-	up	1.26197	up	1.55255	up	1.01238	up	1.00894	-	-	-	-	-	-
ALDH4A1	-	-	-	-	-	-	up	0.783782	up	1.08203	up	1.17705	up	0.951708	-	-	-	-	-	-
ALDH9A1	-	-	-	-	-	-	-	-	-	-	-	-	down	-1.02376	-	-	-	-	-	-
ALG10	-	-	-	-	-	-	down	-1.29016	down	-0.840354	down	-0.932279	down	-0.781072	-	-	-	-	-	-
ALKBH1	-	-	-	-	-	-	-	-	-	-	-	-	-	-	down	-0.616923	-	-	-	-
ALKBH3	-	-	-	-	-	-	-	-	up	0.710174	-	-	-	-	-	-	-	-	-	-
ALKBH4	-	-	-	-	-	-	up	1.43356	up	1.20936	up	1.36241	up	1.43093	-	-	-	-	-	-
ALKBH5	-	-	-	-	-	-	up	0.788139	up	0.741814	up	0.713582	-	-	-	-	-	-	-	-
ALKBH7	-	-	-	-	-	-	up	1.16036	up	1.21487	up	1.06916	up	1.04644	-	-	-	-	-	-
ALPK3	-	-	-	-	-	-	-	-	up	1.96597	-	-	up	1.48707	-	-	-	-	-	-
ALYREF	-	-	-	-	-	-	up	0.925876	up	0.979319	up	0.800243	up	0.931049	-	-	-	-	-	-
AMACR	-	-	-	-	-	-	-	-	up	0.640447	-	-	-	-	-	-	down	-0.606662	-	-
AMD1	-	-	-	-	-	-	-	-	-	-	-	-	down	-1.16955	-	-	down	-1.63227	-	-
AMIGO3	down	-0.793486	-	-	down	-0.985788	-	-	down	-1.37351	down	-1.01634	down	-1.56778	-	-	-	-	-	-
AMY2B	-	-	-	-	up	0.834809	-	-	-	-	-	-	-	-	-	-	-	-	-	-
ANAPC10	-	-	-	-	-	-	-	-	up	0.686105	-	-	-	-	-	-	-	-	-	-
ANAPC11	-	-	-	-	-	-	up	1.20749	up	1.42242	up	1.30665	up	1.53595	-	-	-	-	-	-
ANAPC15	-	-	-	-	-	-	up	1.33716	up	1.32301	up	1.47673	up	1.42801	-	-	-	-	-	-
ANAPC2	-	-	-	-	-	-	up	1.31517	up	1.43327	up	1.43155	up	1.49135	-	-	-	-	-	-
ANAPC4	down	-1.10926	-	-	-	-	-	-	down	-1.36248	down	-0.609131	-	-	up	0.748768	up	0.778258	-	-
ANGPT4	-	-	-	-	-	-	down	-1.4068	down	-1.67302	down	-1.06269	down	-1.25422	-	-	-	-	-	-
ANGPTL1	-	-	-	-	-	-	down	-1.71434	down	-2.33443	-	-	down	-1.87271	-	-	-	-	-	-
ANGPTL4	down	-1.05841	-	-	-	-	-	-	-	-	-	-	-	-	-	-	up	1.0171	-	-
ANKH	up	0.719162	-	-	-	-	-	-	-	-	-	-	-	-	-	-	-	-	-	-
ANKRA2	-	-	-	-	up	0.626374	-	-	-	-	-	-	-	-	-	-	-	-	-	-
ANKRD1	-	-	down	-3.46717	down	-2.96347	up	2.7709	up	2.91568	-	-	-	-	down	-3.62609	down	-3.1206	-	-
ANKRD13A	-	-	-	-	-	-	down	-0.601621	down	-0.733832	down	-0.629653	down	-0.735117	-	-	-	-	-	-
ANKRD13C	-	-	-	-	-	-	down	-0.72754	down	-0.597628	-	-	-	-	-	-	-	-	-	-
ANKRD16	-	-	-	-	-	-	up	0.879624	-	-	up	0.701436	up	0.647778	-	-	-	-	-	-
ANKRD2	-	-	-	-	down	-1.90829	up	2.14156	up	2.45397	-	-	-	-	down	-1.33867	down	-2.23493	-	-
ANKRD23	-	-	-	-	-	-	up	3.37848	up	2.0691	up	2.56977	up	2.96889	-	-	-	-	-	-
ANKRD27	down	-0.631211	-	-	down	-0.604664	-	-	-	-	-	-	-	-	-	-	-	-	-	-
ANKRD33B	-	-	-	-	-	-	down	-1.21918	down	-1.55017	down	-1.77078	down	-1.26076	-	-	-	-	-	-
ANKS3	-	-	-	-	-	-	up	1.01835	up	0.855377	-	-	up	0.878369	-	-	-	-	-	-
ANP32B	-	-	-	-	-	-	up	1.31119	-	-	up	2.47903	up	1.39765	-	-	-	-	-	-
ANTKMT	down	-1.04516	-	-	-	-	up	1.52481	-	-	up	1.49082	up	1.43884	up	1.02549	up	0.979149	-	-
ANXA1	down	-1.02863	-	-	-	-	-	-	down	-1.52409	-	-	-	-	-	-	-	-	-	-
ANXA2	down	-0.92956	-	-	-	-	-	-	-	-	-	-	-	-	-	-	-	-	-	-
ANXA4	-	-	-	-	-	-	down	-0.874703	down	-1.35429	down	-0.700545	down	-0.952917	up	0.655909	-	-	-	-
ANXA5	-	-	-	-	-	-	-	-	down	-1.0169	-	-	-	-	-	-	-	-	-	-
ANXA8L1	down	-0.866415	-	-	-	-	-	-	-	-	-	-	-	-	up	1.04385	-	-	-	-
AOC3	-	-	-	-	-	-	-	-	down	-2.10884	down	-1.98512	down	-2.09217	-	-	-	-	-	-
AOX1	-	-	-	-	-	-	down	-1.36478	down	-1.44082	down	-1.37543	down	-1.25057	-	-	-	-	-	-
AP1M1	-	-	-	-	-	-	up	0.594484	up	0.656934	-	-	up	0.643944	-	-	-	-	-	-
AP2B1	-	-	up	0.730947	-	-	down	-0.818439	-	-	-	-	down	-0.900377	-	-	-	-	down	-0.79291
AP2S1	-	-	-	-	-	-	up	1.43273	up	1.32575	up	1.45047	up	1.49192	-	-	-	-	-	-
AP4M1	down	-0.760199	-	-	-	-	-	-	-	-	-	-	-	-	-	-	-	-	-	-
AP5S1	-	-	-	-	-	-	up	0.705528	-	-	-	-	-	-	-	-	-	-	-	-
APEX1	-	-	-	-	-	-	up	0.952817	up	1.12179	up	0.986411	up	1.2646	-	-	-	-	-	-
API5	-	-	-	-	-	-	down	-1.55143	-	-	down	-1.38858	down	-1.14898	-	-	-	-	-	-
APLNR	-	-	-	-	-	-	down	-0.689964	down	-1.43802	down	-1.07982	down	-1.06089	-	-	-	-	-	-
APLP1	-	-	-	-	-	-	-	-	up	0.758353	-	-	-	-	-	-	-	-	-	-
APOBEC2	down	-1.14285	-	-	down	-1.1281	up	1.07838	-	-	up	0.720079	-	-	-	-	-	-	-	-
APOD	-	-	-	-	-	-	down	-0.809483	-	-	-	-	-	-	-	-	-	-	-	-
APOE	down	-1.48011	-	-	-	-	-	-	-	-	-	-	-	-	-	-	-	-	-	-
APOO	-	-	-	-	-	-	-	-	-	-	up	0.746755	up	1.28662	-	-	-	-	-	-
APP	-	-	-	-	-	-	down	-1.24286	down	-1.32898	down	-1.49749	down	-1.61046	-	-	-	-	-	-
APPL1	-	-	-	-	-	-	down	-0.870309	-	-	-	-	-	-	-	-	-	-	-	-
AQP3	-	-	-	-	-	-	-	-	-	-	down	-0.853384	-	-	-	-	-	-	-	-
ARF5	-	-	-	-	-	-	up	1.09583	up	0.718192	up	0.975729	up	0.933534	-	-	-	-	-	-
ARHGAP29	-	-	-	-	-	-	down	-1.72292	-	-	down	-1.70479	down	-1.64196	-	-	-	-	-	-
ARHGAP5	-	-	-	-	-	-	-	-	down	-1.01639	-	-	-	-	-	-	-	-	-	-
ARHGEF10	-	-	-	-	down	-0.634343	down	-1.32842	down	-1.87382	down	-1.56916	down	-1.99175	-	-	-	-	-	-
ARID1A	-	-	down	-0.733827	down	-0.838683	-	-	-	-	-	-	-	-	-	-	-	-	-	-
ARIH1	-	-	-	-	-	-	-	-	-	-	down	-0.663202	-	-	-	-	-	-	-	-
ARL14EP	-	-	-	-	-	-	-	-	up	0.726119	-	-	up	0.651717	-	-	-	-	-	-
ARL2	-	-	-	-	-	-	up	1.31173	up	1.08405	up	1.43388	up	1.22231	-	-	-	-	-	-
ARL6IP4	-	-	-	-	-	-	up	1.21352	-	-	up	1.16613	up	0.747911	-	-	-	-	-	-
ARL6IP5	-	-	down	-0.602588	-	-	-	-	-	-	-	-	-	-	-	-	-	-	-	-
ARL8A	-	-	-	-	-	-	-	-	up	0.716927	-	-	-	-	-	-	-	-	-	-
ARMC5	-	-	-	-	-	-	-	-	-	-	up	0.844033	-	-	-	-	-	-	-	-
ARMT1	-	-	-	-	-	-	down	-0.761481	-	-	-	-	-	-	-	-	-	-	-	-
ARPC4	-	-	-	-	-	-	up	0.974004	-	-	up	0.792083	up	0.782954	-	-	-	-	-	-
ARPIN	-	-	-	-	-	-	up	0.68206	-	-	up	0.738115	-	-	-	-	-	-	-	-
ARPP19	up	1.06541	-	-	-	-	-	-	up	1.53628	-	-	-	-	down	-1.60063	down	-1.97522	-	-
ARRDC4	-	-	-	-	-	-	-	-	down	-0.999407	down	-0.812793	down	-1.01977	-	-	-	-	-	-
ARSB	-	-	-	-	-	-	-	-	down	-1.07815	down	-1.1814	-	-	-	-	-	-	-	-
ASAH1	-	-	-	-	-	-	-	-	-	-	-	-	-	-	up	0.816679	-	-	-	-
ASB16	up	0.852054	-	-	-	-	-	-	up	0.877764	-	-	-	-	-	-	-	-	-	-
ASB3	-	-	-	-	-	-	down	-0.61931	down	-0.795733	-	-	down	-0.596179	-	-	-	-	-	-
ASB5	-	-	-	-	-	-	-	-	up	0.851799	-	-	-	-	-	-	-	-	-	-
ASH2L	-	-	-	-	-	-	-	-	down	-2.0787	-	-	down	-2.06544	-	-	-	-	-	-
ASMTL	-	-	-	-	-	-	up	1.64415	up	1.49542	up	1.49764	up	1.48218	-	-	-	-	-	-
ASPH	-	-	-	-	-	-	down	-3.55611	down	-3.7159	down	-4.38146	down	-4.21705	-	-	-	-	-	-
ASPN	-	-	-	-	-	-	down	-2.13978	down	-2.91768	down	-3.13552	down	-2.8508	-	-	-	-	-	-
ASPSCR1	-	-	-	-	-	-	up	1.23558	up	1.29613	up	1.39833	up	1.41669	-	-	-	-	-	-
ASRGL1	up	0.733844	-	-	-	-	-	-	up	1.07786	-	-	up	0.806863	down	-0.592363	-	-	-	-
ASS1	-	-	-	-	-	-	-	-	-	-	-	-	up	0.71806	-	-	-	-	-	-
ATAD3A	-	-	-	-	-	-	-	-	up	0.650602	-	-	-	-	-	-	-	-	-	-
ATF3	-	-	-	-	-	-	up	1.74702	up	2.57465	-	-	up	1.65362	-	-	-	-	-	-
ATF4	-	-	-	-	-	-	up	0.846538	up	1.1093	up	0.760666	up	1.01005	-	-	-	-	-	-
ATG101	-	-	-	-	-	-	up	1.34177	-	-	up	1.38641	up	1.23494	-	-	-	-	-	-
ATG4D	-	-	-	-	-	-	up	1.45927	up	1.39722	up	1.35167	up	1.30994	-	-	-	-	-	-
ATG9A	-	-	-	-	-	-	up	0.953248	up	1.7135	up	1.4647	up	1.40854	-	-	-	-	-	-
ATL2	up	0.668672	up	0.800009	up	0.946191	down	-0.896331	-	-	-	-	-	-	-	-	-	-	-	-
ATOH8	-	-	-	-	-	-	-	-	up	1.43541	-	-	up	1.26142	down	-0.980654	-	-	-	-
ATP13A1	-	-	-	-	-	-	-	-	up	0.955712	up	0.634679	-	-	-	-	-	-	-	-
ATP1A2	-	-	-	-	-	-	-	-	down	-0.858045	-	-	down	-1.00969	-	-	-	-	-	-
ATP23	down	-0.821831	-	-	-	-	-	-	-	-	-	-	-	-	up	0.974966	-	-	-	-
ATP2A1	-	-	-	-	-	-	-	-	up	0.98779	-	-	-	-	-	-	-	-	-	-
ATP2A2	-	-	-	-	-	-	-	-	down	-1.33508	down	-1.01427	down	-1.31331	-	-	-	-	-	-
ATP5F1A	up	0.740647	-	-	-	-	-	-	up	0.87143	-	-	-	-	-	-	-	-	-	-
ATP5F1B	up	0.76972	-	-	-	-	-	-	up	0.596249	-	-	-	-	-	-	-	-	-	-
ATP5F1C	up	0.637179	-	-	-	-	-	-	up	0.888847	up	0.645812	up	0.658286	-	-	-	-	-	-
ATP5F1D	-	-	-	-	-	-	up	1.0844	up	1.41094	up	1.27886	up	1.40212	-	-	-	-	-	-
ATP5F1E	-	-	-	-	-	-	up	0.853098	up	1.00663	up	0.809592	up	0.790095	-	-	-	-	-	-
ATP5IF1	-	-	-	-	-	-	up	1.08344	up	1.17502	up	1.04516	up	0.996747	-	-	-	-	-	-
ATP5MC1	-	-	-	-	-	-	up	1.39384	up	1.96027	up	1.30111	up	1.40412	down	-0.663162	-	-	-	-
ATP5MC2	-	-	-	-	-	-	down	-1.14297	-	-	-	-	-	-	-	-	-	-	-	-
ATP5MC3	up	0.760226	-	-	-	-	-	-	-	-	-	-	-	-	-	-	-	-	-	-
ATP5MD	-	-	-	-	-	-	up	1.02656	up	1.52839	up	1.34316	up	1.25034	-	-	-	-	-	-
ATP5MF	-	-	-	-	-	-	up	0.887824	up	1.15566	up	1.1068	up	1.08998	-	-	-	-	-	-
ATP5MG	-	-	-	-	-	-	-	-	up	0.956732	up	0.760679	up	0.715236	-	-	-	-	-	-
ATP5PB	up	0.671476	-	-	-	-	-	-	up	0.694123	-	-	-	-	-	-	-	-	-	-
ATP5PD	-	-	-	-	-	-	up	1.84768	up	1.67889	up	1.42146	up	1.26058	-	-	-	-	-	-
ATP5PF	-	-	-	-	-	-	up	0.694887	up	0.927871	up	0.85808	up	0.656831	-	-	-	-	-	-
ATP6	-	-	-	-	-	-	up	1.50163	-	-	up	1.46638	-	-	-	-	-	-	-	-
ATP6AP2	-	-	-	-	-	-	down	-0.937019	down	-0.864806	down	-0.79636	-	-	-	-	-	-	-	-
ATP6V0B	-	-	-	-	-	-	up	0.786211	up	0.94057	up	0.909497	up	1.05689	-	-	-	-	-	-
ATP6V0D1	-	-	-	-	-	-	up	0.605415	up	0.817058	up	0.636126	up	0.675423	-	-	-	-	-	-
ATP6V1A	-	-	-	-	-	-	down	-1.01693	down	-0.915617	down	-1.02333	down	-1.09842	-	-	-	-	-	-
ATP6V1E1	-	-	-	-	-	-	-	-	up	0.707625	-	-	-	-	-	-	-	-	-	-
ATP6V1F	-	-	-	-	-	-	up	1.18811	up	1.21241	up	1.12767	up	1.17786	-	-	-	-	-	-
ATP8	-	-	-	-	-	-	up	1.26852	up	1.18772	up	1.52413	up	1.01712	-	-	-	-	-	-
ATP8B2	-	-	-	-	-	-	down	-1.2757	down	-1.74482	down	-1.32369	down	-1.69152	-	-	-	-	-	-
ATP9B	-	-	-	-	-	-	-	-	down	-0.981013	down	-0.7189	down	-1.03427	-	-	-	-	-	-
ATPAF2	-	-	-	-	-	-	up	0.790542	up	0.93733	up	0.747872	up	0.683199	-	-	-	-	-	-
ATXN7L3	-	-	down	-0.589295	down	-0.751403	-	-	-	-	-	-	-	-	-	-	-	-	-	-
AUP1	up	0.674498	-	-	-	-	up	0.966676	up	1.62742	up	1.15951	up	1.30797	-	-	-	-	-	-
AURKAIP1	-	-	-	-	-	-	up	1.29724	up	1.09046	up	1.28631	up	1.35046	-	-	-	-	-	-
B3GALT4	-	-	-	-	-	-	up	1.18784	up	1.07892	up	1.37063	up	1.34035	-	-	-	-	-	-
B3GAT3	-	-	-	-	-	-	up	1.25496	up	1.39812	up	1.44275	up	1.38746	-	-	-	-	-	-
B3GNT2	-	-	-	-	-	-	down	-1.98277	down	-1.84109	down	-1.67388	down	-1.81902	-	-	-	-	-	-
B4GALT1	-	-	-	-	-	-	down	-0.863031	down	-0.881034	down	-0.950019	down	-1.04779	-	-	-	-	-	-
B9D2	down	-0.73172	-	-	-	-	up	1.38305	-	-	up	1.33005	up	1.09281	-	-	-	-	-	-
BABAM1	-	-	-	-	-	-	up	0.627027	up	0.711906	up	0.859634	up	1.06558	-	-	-	-	-	-
BAD	-	-	-	-	-	-	up	1.36021	up	1.04139	-	-	up	1.08373	-	-	-	-	-	-
BAG2	-	-	down	-1.15589	-	-	-	-	-	-	-	-	-	-	down	-1.32816	-	-	-	-
BAG3	-	-	down	-0.670558	-	-	up	0.764488	up	1.0611	-	-	-	-	down	-0.980462	-	-	-	-
BAG6	-	-	up	1.44191	-	-	up	1.09585	-	-	up	2.52658	up	1.15719	-	-	-	-	down	-1.37747
BAK1	-	-	-	-	-	-	up	0.946062	up	0.89742	up	0.909588	up	0.975141	-	-	-	-	-	-
BANF1	-	-	-	-	-	-	up	1.30561	up	1.15152	up	1.25545	up	1.11822	-	-	-	-	-	-
BAP1	-	-	-	-	-	-	up	0.715908	up	0.923463	up	0.816853	up	0.923249	-	-	-	-	-	-
BCAS2	-	-	-	-	-	-	up	1.54518	up	1.04094	-	-	-	-	-	-	-	-	-	-
BCDIN3D	-	-	-	-	down	-1.29673	-	-	-	-	-	-	-	-	-	-	-	-	-	-
BCKDHB	up	0.755796	-	-	-	-	-	-	-	-	-	-	-	-	-	-	-	-	-	-
BCL10	-	-	-	-	-	-	down	-0.647687	-	-	-	-	down	-0.619598	-	-	-	-	-	-
BCL7B	-	-	-	-	-	-	up	1.07533	up	0.863665	up	0.655335	up	0.853286	-	-	-	-	-	-
BCLAF1	-	-	-	-	-	-	down	-2.13404	-	-	-	-	-	-	-	-	-	-	-	-
BDH1	-	-	-	-	-	-	-	-	-	-	-	-	down	-1.57344	-	-	down	-2.65362	-	-
BGN	-	-	-	-	-	-	-	-	down	-0.925245	-	-	-	-	-	-	-	-	-	-
BHLHE40	-	-	-	-	-	-	-	-	-	-	-	-	up	0.968708	-	-	-	-	up	0.776873
BLCAP	-	-	-	-	-	-	-	-	-	-	-	-	up	1.25297	-	-	-	-	-	-
BLOC1S1	-	-	-	-	-	-	up	1.51038	up	1.50656	up	1.54957	up	1.67836	-	-	-	-	-	-
BLOC1S2	-	-	-	-	-	-	up	0.838242	up	0.669095	-	-	up	0.761943	-	-	-	-	-	-
BLOC1S6	-	-	-	-	-	-	down	-1.09315	-	-	-	-	down	-1.01974	-	-	-	-	-	-
BLVRB	-	-	-	-	-	-	up	1.36725	up	1.11877	up	1.08329	up	1.04373	-	-	-	-	-	-
BMP4	-	-	down	-0.863645	down	-0.830571	-	-	-	-	down	-2.21771	-	-	-	-	-	-	-	-
BMP5	-	-	-	-	down	-1.16909	-	-	-	-	-	-	down	-1.71213	-	-	-	-	down	-1.04131
BMP6	-	-	-	-	-	-	down	-1.1706	-	-	down	-1.40987	down	-1.25712	down	-0.620505	-	-	-	-
BNIP3L	-	-	-	-	-	-	down	-0.77128	down	-1.10228	down	-0.857168	down	-1.10862	-	-	-	-	-	-
BOD1	-	-	down	-0.609761	-	-	up	0.620555	-	-	-	-	-	-	-	-	-	-	-	-
BOK	down	-1.133	down	-0.719027	down	-0.870671	up	0.990942	-	-	-	-	-	-	-	-	-	-	-	-
BOLA1	-	-	-	-	-	-	-	-	-	-	-	-	-	-	-	-	-	-	down	-1.1141
BOLA-DRA	-	-	-	-	-	-	down	-0.877275	-	-	down	-1.34729	down	-1.25137	-	-	-	-	-	-
BORCS6	-	-	-	-	-	-	up	0.966368	up	0.776666	up	0.858663	up	0.920013	-	-	-	-	-	-
BORCS8	-	-	-	-	-	-	up	0.987396	up	1.05505	up	1.35153	up	1.10032	-	-	-	-	-	-
BRB	-	-	-	-	-	-	-	-	-	-	-	-	-	-	-	-	down	-2.07578	-	-
BRD3	-	-	-	-	-	-	-	-	-	-	down	-0.94037	down	-0.898512	-	-	-	-	-	-
BRD9	down	-0.674974	-	-	-	-	-	-	-	-	-	-	-	-	-	-	-	-	-	-
BRI3	-	-	-	-	-	-	up	0.980518	up	0.986217	up	1.02177	up	1.02812	-	-	-	-	-	-
BRK1	-	-	-	-	-	-	up	0.645563	-	-	up	0.642189	up	0.605363	-	-	-	-	-	-
BRMS1	-	-	-	-	-	-	up	0.958397	up	0.671152	up	0.960058	up	0.757385	-	-	-	-	-	-
BRMS1L	-	-	-	-	-	-	-	-	down	-0.616903	-	-	-	-	-	-	-	-	-	-
BSG	up	0.724819	-	-	-	-	-	-	up	1.03202	-	-	-	-	-	-	-	-	-	-
bta-mir-11997	-	-	-	-	-	-	-	-	down	-0.922027	-	-	-	-	-	-	-	-	-	-
bta-mir-12060	-	-	down	-0.887933	-	-	-	-	-	-	-	-	-	-	-	-	-	-	-	-
bta-mir-186	-	-	-	-	-	-	down	-2.54251	down	-2.73121	down	-2.61675	down	-2.54363	-	-	-	-	-	-
bta-mir-2350	down	-1.57818	down	-1.53916	down	-1.82665	-	-	down	-2.74359	down	-2.69234	down	-2.97455	-	-	-	-	-	-
bta-mir-2382	-	-	-	-	-	-	up	1.19696	up	1.44326	up	1.37581	up	1.29965	-	-	-	-	-	-
BTBD6	-	-	-	-	-	-	up	1.34531	up	1.24463	up	1.37307	up	1.38953	-	-	-	-	-	-
BTF3L4	-	-	-	-	-	-	-	-	-	-	-	-	up	0.851262	-	-	-	-	-	-
BTG1	-	-	-	-	-	-	-	-	down	-1.00192	-	-	-	-	-	-	up	0.825232	-	-
BTG2	-	-	-	-	-	-	-	-	up	1.47172	-	-	up	1.05892	down	-1.64426	-	-	up	1.21507
BUB3	-	-	-	-	-	-	up	0.647904	-	-	up	0.661104	-	-	-	-	-	-	-	-
BUD23	-	-	-	-	-	-	up	0.826137	up	0.691756	up	0.938297	up	0.67915	-	-	-	-	-	-
BVES	-	-	-	-	-	-	down	-0.69729	-	-	-	-	-	-	-	-	-	-	-	-
BYSL	-	-	-	-	-	-	up	0.610042	-	-	-	-	-	-	-	-	-	-	-	-
BZW2	-	-	-	-	-	-	-	-	up	0.679488	-	-	-	-	-	-	-	-	-	-
C11H9orf116	-	-	-	-	-	-	up	1.02548	-	-	-	-	-	-	-	-	-	-	-	-
C11H9orf16	-	-	-	-	-	-	up	1.04173	-	-	up	1.20025	up	0.877279	-	-	-	-	-	-
C11H9orf50	-	-	-	-	-	-	up	1.15581	up	1.3045	up	0.93612	up	1.34075	-	-	-	-	-	-
C15H11orf71	-	-	-	-	-	-	up	1.15922	up	1.01222	-	-	-	-	-	-	-	-	-	-
C15H11orf74	-	-	-	-	-	-	up	0.983615	up	0.722911	up	1.06782	up	0.824084	-	-	-	-	-	-
C15H11orf96	-	-	down	-1.07175	-	-	up	1.03702	-	-	-	-	-	-	-	-	-	-	-	-
C16H1orf115	-	-	-	-	-	-	-	-	-	-	down	-0.906778	-	-	-	-	-	-	-	-
C16H1orf174	-	-	-	-	-	-	up	0.76978	-	-	-	-	-	-	-	-	-	-	-	-
C16H1orf21	-	-	-	-	-	-	-	-	-	-	-	-	-	-	down	-1.58899	down	-1.54369	-	-
C17H12orf43	-	-	-	-	-	-	-	-	-	-	-	-	-	-	-	-	-	-	up	0.626109
C17H12orf49	-	-	-	-	-	-	up	1.12295	up	1.25001	up	1.28064	up	1.12489	-	-	-	-	-	-
C17H4orf46	-	-	-	-	-	-	down	-1.04255	down	-1.1331	down	-1.12147	-	-	-	-	-	-	-	-
C18H19orf47	-	-	-	-	-	-	up	1.15483	up	1.64081	up	1.10917	up	1.45595	-	-	-	-	-	-
C18H19orf54	-	-	-	-	-	-	up	0.646068	-	-	-	-	-	-	-	-	-	-	-	-
C1orf53	-	-	-	-	-	-	-	-	-	-	-	-	-	-	up	0.675523	-	-	down	-0.693681
C1QC	-	-	-	-	-	-	-	-	down	-0.914967	-	-	-	-	-	-	-	-	-	-
C1QTNF9	-	-	-	-	-	-	down	-0.761167	down	-0.849362	down	-1.19465	down	-0.972369	-	-	-	-	-	-
C23H6orf62	down	-0.605601	-	-	-	-	-	-	-	-	-	-	-	-	-	-	-	-	-	-
C24H18orf21	-	-	-	-	-	-	up	1.00946	up	1.3374	up	0.994082	up	0.637498	-	-	down	-0.701707	-	-
C25H16orf58	-	-	-	-	-	-	down	-0.683886	-	-	-	-	down	-1.13375	-	-	-	-	-	-
C25H7orf26	-	-	-	-	-	-	up	1.43972	up	0.988576	up	1.05521	up	0.894038	-	-	-	-	-	-
C28H1orf198	-	-	-	-	-	-	down	-0.738191	down	-1.14435	down	-1.0822	down	-1.41032	-	-	-	-	-	-
C29H11orf24	-	-	-	-	-	-	-	-	-	-	up	0.790816	-	-	-	-	-	-	-	-
C29H11orf68	-	-	-	-	-	-	up	1.2086	up	0.740959	up	0.749052	up	0.903775	-	-	-	-	-	-
C29H11orf98	down	-0.995104	down	-1.31753	down	-1.17798	up	1.60485	up	0.597874	-	-	-	-	-	-	-	-	-	-
C3H1orf52	-	-	-	-	-	-	-	-	up	0.606603	-	-	-	-	-	-	-	-	-	-
C5H12orf10	-	-	-	-	-	-	up	1.08219	up	1.45897	up	1.14461	up	1.54402	-	-	-	-	-	-
C7H19orf25	-	-	-	-	-	-	up	0.668912	-	-	-	-	-	-	-	-	-	-	-	-
C7H19orf53	-	-	-	-	-	-	up	0.959594	up	0.692465	up	0.774466	up	1.09384	-	-	-	-	-	-
CA2	-	-	-	-	-	-	-	-	up	0.759986	-	-	-	-	down	-0.787705	-	-	-	-
CA3	-	-	-	-	down	-1.68394	up	1.14126	-	-	up	1.19302	-	-	-	-	-	-	down	-1.73372
CACFD1	down	-0.711035	-	-	-	-	up	0.996522	-	-	up	0.86415	up	0.697284	up	0.590222	-	-	-	-
CACNG1	-	-	-	-	-	-	up	1.38441	up	1.37199	up	1.26156	up	1.65109	-	-	-	-	-	-
CACNG6	-	-	-	-	-	-	up	1.26039	up	1.26723	up	1.32381	up	1.55963	-	-	-	-	-	-
CALHM5	-	-	-	-	-	-	down	-2.2707	down	-2.26311	down	-2.71413	down	-3.02278	-	-	-	-	-	-
CALM	-	-	-	-	-	-	up	0.87217	up	0.715376	up	0.93112	up	1.04534	-	-	-	-	-	-
CALM1	-	-	-	-	-	-	-	-	up	0.857179	-	-	-	-	-	-	-	-	-	-
CALM3	-	-	-	-	-	-	up	0.976404	up	1.17667	up	1.04309	up	1.02873	-	-	-	-	-	-
CALU	-	-	-	-	-	-	-	-	-	-	down	-0.798865	-	-	-	-	-	-	-	-
CAMK2N1	-	-	-	-	-	-	down	-0.74535	down	-1.32056	-	-	-	-	-	-	-	-	-	-
CAMSAP2	-	-	-	-	-	-	down	-1.87258	-	-	down	-1.94545	down	-1.90531	-	-	-	-	-	-
CAND2	-	-	-	-	up	1.75465	up	1.59551	-	-	-	-	up	3.3485	-	-	up	2.2765	up	2.64412
CANX	-	-	-	-	-	-	down	-0.882224	down	-0.67159	down	-1.05139	down	-1.0028	-	-	-	-	-	-
CAPN10	-	-	-	-	-	-	up	0.880309	-	-	up	1.1831	up	0.876811	-	-	-	-	-	-
CAPN5	-	-	-	-	-	-	-	-	down	-1.41422	-	-	-	-	-	-	-	-	-	-
CAPNS1	-	-	-	-	-	-	up	0.779334	-	-	-	-	-	-	-	-	-	-	-	-
CAPZB	-	-	-	-	-	-	-	-	up	0.631458	-	-	-	-	-	-	-	-	-	-
CASD1	-	-	-	-	-	-	down	-1.07527	down	-1.01474	down	-0.797664	down	-0.754059	-	-	-	-	-	-
CASQ1	-	-	-	-	-	-	up	0.99626	up	0.878301	up	0.988535	up	1.1843	-	-	-	-	-	-
CASTOR1	-	-	-	-	-	-	up	0.893449	-	-	up	0.751219	up	0.798941	-	-	-	-	-	-
CAV1	-	-	-	-	-	-	down	-1.00798	-	-	down	-1.19119	down	-1.36318	-	-	-	-	-	-
CAV2	-	-	-	-	-	-	-	-	-	-	down	-1.90837	down	-1.94782	down	-0.854779	-	-	-	-
CAV3	down	-0.649628	-	-	down	-0.754303	up	1.67142	up	1.00809	up	1.12576	up	0.919027	-	-	-	-	-	-
CBFA2T3	-	-	-	-	-	-	down	-1.85092	-	-	down	-1.63235	down	-1.87711	-	-	-	-	-	-
CBR3	down	-1.13478	-	-	-	-	up	1.84605	-	-	up	1.71819	up	1.75393	up	1.01962	-	-	-	-
CBR4	-	-	-	-	-	-	down	-0.784546	-	-	-	-	-	-	-	-	-	-	-	-
CBX1	-	-	-	-	-	-	down	-0.683253	down	-0.985533	down	-0.785546	down	-0.803485	-	-	-	-	-	-
CC2D1A	-	-	-	-	-	-	up	0.974566	up	0.780341	up	0.978817	up	0.963736	-	-	-	-	-	-
CCDC107	-	-	-	-	-	-	-	-	up	1.29627	up	1.21627	up	1.47831	-	-	-	-	-	-
CCDC124	-	-	-	-	-	-	up	1.43823	up	1.45603	up	1.50924	up	1.60184	-	-	-	-	-	-
CCDC130	-	-	-	-	-	-	up	1.19194	up	1.14234	up	1.14441	up	1.29779	-	-	-	-	-	-
CCDC3	-	-	-	-	-	-	down	-0.903216	down	-1.4666	down	-1.39231	-	-	-	-	-	-	-	-
CCDC50	-	-	-	-	-	-	down	-0.914798	down	-1.32722	down	-1.19765	down	-1.44493	-	-	-	-	-	-
CCDC71	-	-	-	-	-	-	up	0.88492	up	0.741095	up	0.613834	up	0.827415	-	-	-	-	-	-
CCDC85C	-	-	-	-	-	-	-	-	-	-	-	-	up	0.758545	-	-	-	-	-	-
CCDC86	-	-	down	-1.34038	-	-	up	1.50421	up	1.65448	-	-	up	0.865652	down	-1.50372	down	-0.799971	-	-
CCDC92	-	-	-	-	-	-	up	0.720982	up	1.26509	up	0.929628	up	1.06921	-	-	-	-	-	-
CCN2	-	-	-	-	-	-	down	-1.25081	-	-	-	-	-	-	-	-	-	-	-	-
CCN3	-	-	-	-	-	-	down	-2.21796	down	-2.66194	down	-2.09316	down	-2.17855	-	-	-	-	-	-
CCND1	-	-	-	-	-	-	down	-0.903812	down	-1.44334	down	-1.16718	down	-1.49291	-	-	-	-	-	-
CCNG2	-	-	-	-	-	-	-	-	down	-0.884513	-	-	-	-	-	-	-	-	-	-
CCNQ	-	-	-	-	-	-	up	0.943229	up	1.24877	-	-	up	0.969352	down	-0.676218	-	-	-	-
CCNYL1	up	0.848372	up	0.811195	up	0.733393	-	-	-	-	-	-	-	-	-	-	-	-	-	-
CCS	-	-	-	-	-	-	up	1.06455	-	-	up	0.711379	up	0.786835	-	-	-	-	-	-
CCT3	-	-	-	-	-	-	up	0.682455	up	0.722443	-	-	-	-	-	-	-	-	-	-
CCT7	-	-	-	-	-	-	up	0.687066	up	0.716615	-	-	-	-	-	-	-	-	-	-
CD248	down	-0.778341	-	-	-	-	-	-	down	-1.27156	-	-	-	-	-	-	-	-	-	-
CD2BP2	-	-	-	-	-	-	up	1.79018	up	1.48556	up	1.61164	up	1.45541	-	-	-	-	-	-
CD302	-	-	-	-	-	-	down	-1.29237	down	-1.47246	down	-1.44224	down	-1.45709	-	-	-	-	-	-
CD320	up	0.647052	-	-	-	-	up	0.647178	up	1.28429	up	0.592347	-	-	down	-0.691491	down	-0.73535	-	-
CD46	-	-	-	-	-	-	down	-1.69055	down	-1.79575	down	-1.66956	down	-1.89822	-	-	-	-	-	-
CD47	-	-	-	-	-	-	down	-1.19616	down	-1.49747	down	-1.37898	down	-1.12507	-	-	-	-	-	-
CD58	-	-	-	-	-	-	-	-	-	-	-	-	-	-	-	-	-	-	down	-0.831257
CD63	-	-	-	-	-	-	up	0.858311	up	0.611713	-	-	up	0.684987	-	-	-	-	-	-
CD82	-	-	-	-	-	-	-	-	-	-	-	-	up	0.947966	-	-	-	-	-	-
CD93	-	-	-	-	-	-	down	-1.38784	down	-1.85843	down	-1.83165	down	-1.75678	-	-	-	-	-	-
CD99	-	-	-	-	-	-	down	-1.14419	down	-1.50472	down	-1.26524	down	-1.20558	-	-	-	-	-	-
CDADC1	-	-	-	-	-	-	down	-1.39682	-	-	-	-	-	-	-	-	-	-	-	-
CDC26	-	-	-	-	-	-	up	1.37913	-	-	up	1.10027	up	0.871956	-	-	-	-	-	-
CDC34	-	-	-	-	-	-	up	1.07383	up	1.34528	up	1.1529	up	1.05382	-	-	-	-	-	-
CDC37	-	-	-	-	-	-	up	0.907715	up	1.15754	up	0.872983	up	1.08795	-	-	-	-	-	-
CDC37L1	-	-	-	-	-	-	-	-	-	-	down	-1.02211	-	-	-	-	-	-	-	-
CDC42EP1	-	-	-	-	-	-	up	0.618063	-	-	-	-	-	-	-	-	-	-	-	-
CDC42EP2	-	-	up	0.807156	-	-	-	-	up	0.882733	up	1.13722	-	-	-	-	-	-	-	-
CDC42EP3	-	-	-	-	-	-	down	-1.12234	-	-	down	-0.822772	down	-1.00991	-	-	-	-	-	-
CDC42SE1	-	-	-	-	-	-	-	-	down	-0.613606	-	-	-	-	-	-	-	-	-	-
CDH15	-	-	-	-	-	-	up	1.11272	up	0.694318	-	-	up	0.718808	-	-	-	-	-	-
CDH5	-	-	-	-	-	-	down	-1.35138	down	-1.47255	down	-1.90753	down	-1.73398	-	-	-	-	-	-
CDIPT	-	-	-	-	-	-	-	-	up	0.655785	up	0.618701	up	0.755012	-	-	-	-	-	-
CDK2AP1	-	-	-	-	-	-	up	0.782412	up	0.678222	-	-	up	0.594072	-	-	-	-	-	-
CDK2AP2	-	-	-	-	-	-	-	-	up	0.998245	up	0.689108	up	0.859226	-	-	-	-	-	-
CDKN2AIPNL	-	-	up	0.606872	-	-	-	-	-	-	up	0.586031	-	-	-	-	-	-	-	-
CDKN2D	-	-	-	-	-	-	up	0.777709	-	-	-	-	up	0.815429	-	-	-	-	-	-
CDS2	-	-	-	-	-	-	down	-1.09544	down	-1.06383	down	-1.03998	down	-1.01916	-	-	-	-	-	-
CEBPB	-	-	-	-	-	-	-	-	up	0.682501	-	-	up	0.978957	-	-	-	-	-	-
CEBPD	-	-	-	-	-	-	-	-	up	1.24317	-	-	-	-	-	-	-	-	-	-
CEMIP2	-	-	down	-0.860986	-	-	-	-	-	-	-	-	-	-	-	-	-	-	up	0.901149
CENPS	-	-	-	-	-	-	up	0.652201	-	-	up	1.00404	up	0.810829	-	-	-	-	-	-
CENPX	-	-	-	-	-	-	-	-	-	-	up	0.926188	-	-	-	-	-	-	-	-
CERK	-	-	-	-	-	-	-	-	down	-0.731926	down	-0.709646	down	-0.814099	-	-	-	-	-	-
CERT1	-	-	-	-	-	-	down	-2.23048	-	-	down	-1.81631	-	-	-	-	-	-	-	-
CES2	down	-1.47744	down	-1.47391	down	-1.74043	up	2.31356	-	-	up	0.826785	-	-	-	-	-	-	-	-
CHCHD1	-	-	-	-	-	-	up	0.732101	up	0.763175	up	0.691234	up	0.816281	-	-	-	-	-	-
CHCHD10	-	-	-	-	-	-	-	-	up	1.60794	-	-	up	1.89267	-	-	-	-	-	-
CHCHD2	-	-	-	-	-	-	-	-	up	0.955592	up	0.705688	up	0.780885	-	-	-	-	-	-
CHCHD3	up	0.660681	-	-	-	-	-	-	-	-	-	-	-	-	-	-	-	-	-	-
CHCHD4	-	-	-	-	-	-	-	-	up	0.744359	-	-	-	-	-	-	-	-	-	-
CHCHD5	-	-	-	-	-	-	-	-	up	1.04665	up	1.01259	up	1.26177	-	-	-	-	-	-
CHD4	down	-0.896084	-	-	down	-0.589992	-	-	-	-	-	-	-	-	-	-	-	-	-	-
CHID1	-	-	-	-	-	-	up	0.72672	-	-	-	-	-	-	-	-	-	-	-	-
CHMP2A	-	-	-	-	-	-	up	1.35976	-	-	up	1.25579	up	1.42023	-	-	-	-	-	-
CHMP2B	-	-	-	-	-	-	down	-0.673188	-	-	-	-	-	-	-	-	-	-	-	-
CHMP4B	-	-	-	-	-	-	up	0.746854	-	-	up	0.677335	up	0.62333	-	-	-	-	-	-
CHMP6	-	-	-	-	-	-	up	1.01193	up	1.01203	up	1.10295	up	1.08004	-	-	-	-	-	-
CHMP7	-	-	-	-	-	-	up	0.650567	up	0.738527	up	0.636585	up	0.800337	-	-	-	-	-	-
CHORDC1	up	0.987066	-	-	-	-	-	-	-	-	-	-	-	-	-	-	-	-	-	-
CHPT1	-	-	-	-	-	-	down	-1.34048	down	-1.19772	down	-1.09969	down	-1.57855	-	-	-	-	-	-
CHRAC1	-	-	-	-	-	-	up	0.633511	-	-	-	-	-	-	-	-	-	-	-	-
CHRNA1	-	-	down	-0.61497	down	-0.68909	-	-	down	-1.75216	down	-1.06157	down	-1.13205	-	-	-	-	-	-
CHST14	-	-	up	1.19485	-	-	-	-	-	-	up	1.18322	-	-	up	1.44005	up	0.639126	down	-0.808123
CHTOP	-	-	-	-	-	-	up	0.643514	-	-	up	0.610685	-	-	-	-	-	-	-	-
CIAO2A	-	-	-	-	-	-	up	0.664535	-	-	up	0.711177	-	-	-	-	-	-	-	-
CIAO3	-	-	-	-	-	-	up	1.19529	up	1.09877	up	1.07732	up	1.21286	-	-	-	-	-	-
CIAPIN1	up	0.635484	-	-	-	-	-	-	up	1.15486	-	-	up	0.726633	-	-	-	-	-	-
CIRBP	down	-2.1261	down	-0.91468	down	-1.76413	down	-1.50299	down	-3.64439	down	-2.42552	down	-3.2857	up	1.21545	-	-	down	-0.853787
CISD1	up	0.76352	-	-	-	-	-	-	-	-	-	-	-	-	-	-	-	-	-	-
CITED2	-	-	-	-	-	-	-	-	down	-0.855763	-	-	-	-	-	-	-	-	-	-
CITED4	-	-	-	-	-	-	-	-	-	-	-	-	-	-	down	-0.889935	-	-	-	-
CKAP4	-	-	-	-	-	-	-	-	-	-	down	-1.17735	down	-1.75233	-	-	-	-	-	-
CKM	up	0.592549	-	-	-	-	up	1.32315	up	1.89992	up	1.28281	up	1.68703	-	-	-	-	-	-
CKMT2	up	1.45459	-	-	-	-	-	-	up	1.49392	-	-	-	-	down	-1.252	down	-0.929801	-	-
CKS1B	-	-	-	-	-	-	up	1.38036	up	0.717728	up	0.955324	up	1.06919	-	-	-	-	-	-
CLCN7	-	-	-	-	-	-	up	0.670625	-	-	up	0.644151	up	0.662554	-	-	-	-	-	-
CLEC14A	-	-	-	-	-	-	down	-0.709505	-	-	down	-0.933947	-	-	-	-	-	-	-	-
CLIC2	-	-	-	-	-	-	down	-1.03456	down	-1.18086	down	-1.13214	down	-1.12525	-	-	-	-	-	-
CLIC4	-	-	-	-	-	-	down	-1.39668	down	-1.18759	down	-1.52246	down	-1.89593	-	-	down	-0.683493	-	-
CLINT1	up	0.958361	-	-	-	-	-	-	-	-	-	-	-	-	down	-0.9209	-	-	-	-
CLIP4	-	-	up	0.59543	-	-	down	-4.05946	down	-3.24718	down	-3.47749	down	-3.57584	-	-	-	-	-	-
CLK1	up	1.20557	up	1.31356	up	1.90142	-	-	-	-	-	-	-	-	-	-	-	-	-	-
CLK4	up	1.19591	up	0.728958	up	1.2273	-	-	up	1.12754	-	-	up	1.16903	-	-	-	-	-	-
CLN5	-	-	-	-	-	-	-	-	-	-	down	-0.866154	-	-	down	-0.786708	-	-	-	-
CLPP	-	-	-	-	-	-	up	1.28461	up	1.50091	up	1.40373	up	1.34801	-	-	-	-	-	-
CLPTM1	-	-	-	-	-	-	up	0.902186	up	1.25189	up	0.956514	up	1.20745	-	-	-	-	-	-
CLTB	-	-	-	-	-	-	up	1.51695	up	1.50554	up	1.44732	up	1.48573	-	-	-	-	-	-
CLTC	-	-	-	-	-	-	down	-1.60635	down	-1.60589	down	-1.61228	down	-1.84668	-	-	-	-	-	-
CLU	-	-	-	-	-	-	-	-	down	-0.811816	-	-	-	-	-	-	-	-	-	-
CMC2	-	-	-	-	-	-	-	-	up	1.02673	up	0.848978	up	1.09737	-	-	-	-	-	-
CMPK2	-	-	-	-	-	-	down	-1.17873	down	-1.2129	down	-1.19263	down	-1.20401	-	-	-	-	-	-
CNBP	-	-	-	-	-	-	up	0.585142	-	-	up	0.586202	-	-	-	-	-	-	-	-
CNN1	-	-	down	-0.687707	down	-0.935604	-	-	-	-	down	-0.859617	down	-1.1058	-	-	-	-	-	-
CNN2	-	-	-	-	-	-	down	-0.733775	-	-	down	-1.02582	down	-1.48671	-	-	-	-	-	-
CNN3	-	-	-	-	-	-	down	-1.32506	down	-1.67576	down	-1.57889	down	-1.91531	-	-	-	-	-	-
CNPY2	-	-	-	-	-	-	up	1.12707	-	-	-	-	-	-	-	-	-	-	-	-
CNPY3	-	-	-	-	-	-	up	0.841115	-	-	up	0.782118	-	-	-	-	-	-	-	-
COA3	-	-	-	-	-	-	up	0.708895	up	0.809539	up	0.745171	up	0.658403	-	-	-	-	-	-
COA7	up	0.714343	-	-	-	-	-	-	-	-	-	-	-	-	down	-0.93671	-	-	-	-
COG1	-	-	-	-	-	-	up	0.940646	up	1.07486	up	1.01792	up	1.16651	-	-	-	-	-	-
COG3	-	-	-	-	-	-	-	-	down	-1.06494	down	-0.989195	-	-	-	-	-	-	-	-
COG6	-	-	-	-	-	-	down	-0.881173	-	-	-	-	-	-	-	-	-	-	-	-
COG8	-	-	-	-	-	-	up	0.617551	up	1.0962	up	0.758077	up	0.960672	-	-	-	-	-	-
COL15A1	-	-	-	-	-	-	down	-1.80561	down	-2.05744	down	-1.89955	down	-2.13262	-	-	-	-	-	-
COL18A1	-	-	-	-	-	-	-	-	down	-2.29882	down	-1.91571	down	-2.28595	-	-	-	-	-	-
COL1A1	-	-	-	-	up	1.15339	down	-3.03748	down	-2.57615	down	-2.18283	down	-1.92313	-	-	-	-	-	-
COL3A1	-	-	-	-	-	-	down	-1.77211	down	-2.4932	down	-1.77913	down	-1.53188	-	-	-	-	-	-
COL4A1	-	-	-	-	-	-	down	-1.27231	down	-1.38058	down	-1.79761	down	-2.02945	-	-	-	-	-	-
COL5A1	-	-	-	-	-	-	-	-	-	-	-	-	down	-2.1137	-	-	-	-	-	-
COL6A1	-	-	-	-	-	-	-	-	down	-1.07636	down	-0.709133	down	-0.962693	-	-	-	-	-	-
COL8A1	-	-	down	-1.63452	down	-1.53719	-	-	-	-	down	-2.379	down	-2.30309	down	-1.45908	down	-1.36342	-	-
COLEC12	-	-	-	-	-	-	down	-1.4175	down	-1.83102	down	-1.46837	-	-	-	-	-	-	-	-
COMMD7	-	-	-	-	-	-	up	0.669747	-	-	-	-	up	0.662627	-	-	-	-	-	-
COMMD9	-	-	-	-	-	-	up	0.922424	up	1.02948	up	0.999583	up	1.15753	-	-	-	-	-	-
COMT	-	-	-	-	-	-	up	0.657107	-	-	-	-	-	-	-	-	-	-	-	-
COMTD1	-	-	-	-	-	-	up	1.14276	up	1.60313	up	1.65943	up	1.81079	-	-	-	-	-	-
COPA	-	-	-	-	-	-	down	-0.634161	-	-	-	-	down	-0.617278	-	-	-	-	-	-
COPE	-	-	-	-	-	-	up	1.56676	up	1.35051	up	1.49245	up	1.45091	-	-	-	-	-	-
COPS2	-	-	-	-	-	-	-	-	-	-	-	-	-	-	-	-	down	-0.667719	-	-
COPS6	-	-	-	-	-	-	up	0.983289	up	0.938916	up	0.92139	up	0.898444	-	-	-	-	-	-
COPS7B	-	-	-	-	-	-	up	0.755703	up	0.814183	up	0.961651	up	0.838177	-	-	-	-	-	-
COPS8	-	-	-	-	-	-	-	-	up	0.652922	up	0.625609	up	0.668884	-	-	-	-	-	-
COPS9	-	-	-	-	-	-	up	1.0674	up	0.99022	up	1.08413	up	1.10749	-	-	-	-	-	-
COQ10A	up	0.825346	-	-	-	-	-	-	up	1.00203	-	-	-	-	-	-	-	-	-	-
COQ2	-	-	-	-	-	-	down	-0.771557	down	-0.801072	-	-	down	-0.680155	-	-	-	-	-	-
COQ3	-	-	-	-	-	-	-	-	up	0.729024	up	0.615883	up	0.635143	-	-	-	-	-	-
COQ5	up	1.05759	up	0.625978	-	-	-	-	-	-	-	-	-	-	-	-	-	-	-	-
CORO6	-	-	-	-	-	-	-	-	down	-1.67668	-	-	-	-	-	-	-	-	-	-
COX1	up	1.26944	-	-	-	-	up	1.04979	up	2.3068	up	1.64237	up	1.41821	-	-	down	-0.891145	-	-
COX10	up	0.784891	-	-	-	-	-	-	up	0.796309	-	-	-	-	-	-	-	-	-	-
COX14	-	-	-	-	down	-1.05737	up	2.695	-	-	up	2.71115	-	-	-	-	-	-	down	-1.078
COX2	-	-	-	-	-	-	up	1.11109	-	-	up	1.28212	-	-	-	-	-	-	-	-
COX20	-	-	-	-	-	-	-	-	-	-	up	0.780328	-	-	up	0.802046	-	-	-	-
COX3	-	-	-	-	-	-	up	1.25854	up	1.54955	up	1.72619	up	1.32351	-	-	-	-	-	-
COX5A	-	-	-	-	-	-	up	0.690416	up	1.01575	up	0.995109	up	0.889195	-	-	-	-	-	-
COX5B	-	-	-	-	-	-	up	0.818274	up	1.3793	up	0.972091	up	0.948433	-	-	-	-	-	-
COX6A2	-	-	-	-	-	-	up	1.49146	up	1.76905	up	1.47847	up	1.45952	-	-	-	-	-	-
COX6B1	-	-	-	-	-	-	up	0.992804	up	1.21329	up	0.984624	up	0.912777	-	-	-	-	-	-
COX7A1	up	2.71865	-	-	-	-	-	-	up	4.32841	up	1.68812	up	1.58257	down	-2.65771	down	-2.75839	-	-
COX7B	-	-	-	-	-	-	-	-	up	0.875893	up	0.69254	-	-	-	-	-	-	-	-
COX8B	-	-	-	-	-	-	up	1.39473	up	1.69659	up	1.57762	up	1.50569	-	-	-	-	-	-
CPE	-	-	-	-	down	-1.01942	down	-1.65726	down	-2.1298	down	-1.76855	down	-2.71343	-	-	-	-	-	-
CPSF2	-	-	-	-	-	-	down	-1.55654	-	-	-	-	-	-	-	-	-	-	-	-
CPSF4	-	-	-	-	-	-	up	1.33172	up	0.983358	up	0.962593	up	0.897259	-	-	-	-	-	-
CPT2	-	-	-	-	-	-	down	-0.694922	-	-	down	-0.590531	down	-0.91411	-	-	-	-	-	-
CRABP2	down	-2.3691	down	-1.83123	down	-2.47463	up	1.72262	-	-	-	-	-	-	-	-	-	-	-	-
CREB3	-	-	-	-	-	-	-	-	-	-	-	-	up	0.59293	-	-	-	-	-	-
CREB3L2	-	-	down	-0.865906	down	-1.02989	-	-	-	-	down	-2.85775	down	-3.05087	-	-	-	-	-	-
CREBL2	-	-	-	-	-	-	-	-	-	-	down	-0.730742	down	-0.597065	-	-	-	-	-	-
CREBZF	down	-0.742318	-	-	-	-	down	-0.893562	down	-1.64677	down	-1.15278	down	-1.35607	-	-	-	-	-	-
CRIPT	-	-	-	-	-	-	up	0.655713	-	-	-	-	-	-	-	-	-	-	-	-
CRISPLD2	-	-	-	-	-	-	down	-1.88993	down	-2.09755	down	-1.98688	down	-1.87421	-	-	-	-	-	-
CRK	-	-	-	-	-	-	down	-0.893769	-	-	down	-0.642614	-	-	-	-	-	-	-	-
CRLF3	-	-	-	-	-	-	up	0.811361	-	-	-	-	-	-	-	-	-	-	-	-
CRYL1	up	0.597914	-	-	-	-	up	0.593735	up	1.1758	-	-	up	1.03021	down	-0.721094	-	-	-	-
CS	up	1.18372	-	-	-	-	down	-0.760673	-	-	-	-	-	-	down	-0.800154	-	-	-	-
CSDE1	-	-	-	-	-	-	-	-	-	-	-	-	down	-0.600476	-	-	-	-	-	-
CSF1	-	-	-	-	-	-	down	-1.13804	down	-1.37658	down	-1.09361	-	-	-	-	-	-	-	-
CSF1R	-	-	-	-	-	-	down	-1.68173	down	-1.92703	down	-2.04342	down	-2.06875	-	-	-	-	-	-
CSNK2B	-	-	-	-	-	-	up	0.946094	up	1.30478	up	1.06749	up	1.17786	-	-	-	-	-	-
CSRP2	-	-	-	-	down	-0.705495	-	-	-	-	-	-	-	-	-	-	-	-	-	-
CSRP3	down	-1.61159	down	-1.46366	down	-2.46916	up	2.31163	-	-	-	-	-	-	-	-	-	-	-	-
CST6	-	-	-	-	-	-	up	2.04488	up	1.51886	up	2.05715	up	2.0812	-	-	-	-	-	-
CSTF1	-	-	-	-	-	-	down	-0.756905	down	-0.622811	down	-0.666094	down	-0.87262	-	-	-	-	-	-
CTBP1	-	-	-	-	-	-	up	0.795791	up	0.630382	up	0.764341	up	0.662328	-	-	-	-	-	-
CTDP1	-	-	-	-	-	-	up	0.862456	-	-	-	-	-	-	-	-	-	-	-	-
CTDSP1	-	-	-	-	-	-	up	0.637335	-	-	-	-	-	-	-	-	-	-	-	-
CTNNAL1	down	-0.795204	-	-	down	-0.756607	-	-	-	-	-	-	-	-	-	-	-	-	-	-
CTNNBL1	-	-	-	-	-	-	up	0.67471	up	0.590196	up	0.600787	up	0.820048	-	-	-	-	-	-
CTSC	-	-	-	-	-	-	down	-0.699271	-	-	down	-0.85599	down	-0.934264	-	-	-	-	-	-
CTSD	-	-	-	-	-	-	up	0.707145	up	0.795157	up	0.695938	up	1.00431	-	-	-	-	-	-
CTSH	-	-	-	-	-	-	-	-	down	-1.09099	-	-	-	-	-	-	-	-	-	-
CTSS	-	-	-	-	-	-	down	-3.30161	down	-3.36625	down	-3.39154	down	-2.9163	-	-	-	-	-	-
CTSV	-	-	-	-	-	-	down	-1.29454	down	-0.880976	down	-0.989809	down	-0.963591	-	-	-	-	-	-
CTTNBP2NL	-	-	-	-	-	-	down	-1.52531	down	-1.16454	down	-1.63964	down	-1.48018	-	-	-	-	-	-
CUEDC2	-	-	-	-	-	-	up	0.946163	up	0.97266	up	0.881368	up	1.02955	-	-	-	-	-	-
CUL1	-	-	-	-	-	-	up	0.772813	-	-	-	-	up	0.697839	-	-	-	-	-	-
CUL3	-	-	-	-	-	-	down	-0.819043	-	-	down	-0.735934	-	-	-	-	-	-	-	-
CUL7	-	-	-	-	-	-	-	-	-	-	-	-	up	0.679192	-	-	-	-	-	-
CUTC	-	-	down	-0.596898	-	-	up	0.902987	-	-	-	-	-	-	-	-	-	-	-	-
CXCL12	-	-	-	-	-	-	down	-1.18585	down	-1.0668	down	-1.37298	down	-1.38843	-	-	-	-	-	-
CXCL14	-	-	-	-	-	-	down	-1.20043	down	-2.14815	down	-1.90545	down	-1.62204	-	-	-	-	-	-
CXCL16	-	-	-	-	-	-	down	-0.884661	-	-	-	-	-	-	-	-	-	-	-	-
CXXC1	-	-	-	-	-	-	up	0.601801	-	-	-	-	-	-	-	-	-	-	-	-
CYB5A	-	-	-	-	-	-	down	-0.66264	-	-	-	-	-	-	-	-	-	-	-	-
CYB5B	-	-	-	-	-	-	down	-0.780321	-	-	down	-0.983565	down	-0.834465	-	-	-	-	-	-
CYB5R1	-	-	-	-	-	-	up	0.854076	-	-	-	-	-	-	-	-	-	-	-	-
CYB5R3	down	-1.00347	-	-	down	-0.656514	up	0.815858	-	-	-	-	-	-	-	-	-	-	-	-
CYBC1	-	-	-	-	-	-	down	-2.34191	down	-2.36269	down	-2.25703	-	-	-	-	-	-	-	-
CYC1	up	0.649026	-	-	-	-	up	1.01435	up	1.64718	up	1.30371	up	1.34872	-	-	-	-	-	-
CYCS	up	0.741748	up	0.629903	-	-	-	-	up	1.05176	up	0.944343	up	1.08184	-	-	-	-	-	-
CYP20A1	-	-	-	-	-	-	-	-	down	-1.24356	down	-0.879876	-	-	-	-	-	-	-	-
CYP26B1	down	-0.953949	down	-0.922562	-	-	-	-	down	-1.76809	down	-1.7363	down	-1.29255	-	-	-	-	-	-
CYP27A1	-	-	-	-	-	-	down	-0.631393	down	-1.24249	-	-	down	-1.00176	-	-	-	-	-	-
CYREN	up	1.21139	-	-	-	-	-	-	-	-	-	-	-	-	-	-	-	-	-	-
CYSTM1	-	-	-	-	-	-	up	1.10928	up	1.31082	up	0.877058	up	1.04299	-	-	-	-	-	-
CYTB	-	-	-	-	-	-	up	1.34593	-	-	up	1.55426	-	-	-	-	-	-	-	-
CZIB	-	-	-	-	-	-	up	0.97183	-	-	up	1.05117	up	0.88042	-	-	-	-	-	-
DAD1	-	-	-	-	-	-	up	0.728865	up	0.668483	up	0.720593	up	0.689089	-	-	-	-	-	-
DAGLB	-	-	-	-	-	-	down	-2.40867	down	-2.27211	down	-2.59367	down	-2.40402	-	-	-	-	-	-
DAPK3	down	-0.786592	down	-1.5176	down	-1.28909	-	-	-	-	-	-	-	-	-	-	-	-	-	-
DBI	-	-	-	-	-	-	up	0.611001	-	-	up	0.590872	-	-	-	-	-	-	-	-
DBNDD2	-	-	-	-	-	-	up	1.53616	up	1.48502	up	1.32032	up	1.60373	-	-	-	-	-	-
DCAF11	up	1.17512	-	-	-	-	-	-	up	1.64103	-	-	up	1.3637	-	-	-	-	-	-
DCAF7	-	-	-	-	-	-	-	-	-	-	down	-0.59895	down	-0.709677	-	-	-	-	-	-
DCAF8	-	-	-	-	-	-	-	-	down	-1.24916	-	-	down	-1.15426	-	-	-	-	-	-
DCBLD2	-	-	-	-	-	-	-	-	-	-	down	-3.74427	-	-	-	-	-	-	-	-
DCHS1	-	-	-	-	-	-	down	-1.07064	down	-1.29426	down	-1.23288	-	-	-	-	-	-	-	-
DCN	-	-	-	-	-	-	down	-1.18393	down	-1.88137	down	-1.50286	-	-	-	-	-	-	-	-
DCP1A	-	-	-	-	-	-	down	-1.164	down	-0.638358	down	-0.777554	down	-0.717453	-	-	-	-	-	-
DCP1B	-	-	-	-	-	-	up	1.05988	up	1.21666	up	1.18528	up	1.24721	-	-	-	-	-	-
DCPS	-	-	-	-	-	-	-	-	-	-	up	0.827328	up	0.835594	-	-	-	-	-	-
DCTN3	-	-	-	-	-	-	up	0.808629	up	0.685917	up	0.848716	up	0.667544	-	-	-	-	-	-
DCTPP1	-	-	-	-	-	-	up	0.865176	-	-	up	1.06279	up	0.844698	-	-	-	-	-	-
DDA1	-	-	-	-	-	-	up	0.770552	up	0.865928	up	0.596743	-	-	-	-	-	-	-	-
DDHD2	-	-	-	-	-	-	down	-0.891107	down	-0.736851	down	-0.619219	down	-0.714	-	-	-	-	-	-
DDRGK1	-	-	-	-	-	-	up	1.03512	up	1.00351	up	0.997303	up	1.15888	-	-	-	-	-	-
DDX17	-	-	-	-	up	0.796012	down	-0.64878	-	-	-	-	-	-	-	-	-	-	-	-
DDX27	-	-	-	-	-	-	up	0.625481	-	-	-	-	-	-	-	-	-	-	-	-
DDX28	-	-	-	-	-	-	-	-	up	0.74035	-	-	up	0.75333	-	-	-	-	-	-
DDX39A	-	-	-	-	-	-	up	0.591674	up	0.820228	up	0.658533	-	-	-	-	-	-	-	-
DDX39B	-	-	-	-	-	-	-	-	down	-0.754354	-	-	down	-0.606811	-	-	-	-	-	-
DDX3X	-	-	down	-0.887778	-	-	-	-	-	-	-	-	-	-	down	-1.47617	-	-	-	-
DDX41	-	-	-	-	-	-	up	0.669786	up	0.625893	up	0.691951	up	0.593195	-	-	-	-	-	-
DDX5	-	-	-	-	up	0.658601	-	-	-	-	-	-	-	-	-	-	-	-	-	-
DDX54	-	-	-	-	-	-	up	1.09707	-	-	-	-	-	-	-	-	-	-	-	-
DDX56	up	0.602643	-	-	-	-	up	0.857216	up	1.449	up	0.947228	-	-	-	-	-	-	-	-
DEDD	-	-	-	-	-	-	up	0.59527	up	0.688994	up	0.697101	up	0.795521	-	-	-	-	-	-
DEDD2	-	-	-	-	-	-	up	1.0565	up	0.996459	-	-	-	-	-	-	-	-	-	-
DEPP1	-	-	-	-	-	-	up	0.959849	-	-	up	0.786821	up	1.15389	-	-	-	-	-	-
DES	-	-	-	-	-	-	up	0.996902	-	-	-	-	up	0.985243	-	-	-	-	-	-
DESI1	-	-	-	-	-	-	-	-	up	1.09194	-	-	-	-	-	-	-	-	-	-
DESI2	-	-	-	-	-	-	down	-1.80507	-	-	-	-	down	-1.86886	-	-	-	-	-	-
DET1	-	-	-	-	-	-	up	0.728147	up	1.1422	up	0.727716	up	0.99277	-	-	-	-	-	-
DEXI	-	-	-	-	-	-	up	1.14902	up	0.757699	up	0.768988	up	0.770985	-	-	-	-	-	-
DGAT1	-	-	-	-	-	-	up	0.849095	-	-	-	-	-	-	-	-	-	-	-	-
DGCR6L	-	-	-	-	-	-	up	1.76445	up	1.77072	up	1.76806	up	1.94562	-	-	-	-	-	-
DGCR8	down	-1.91002	-	-	down	-1.82726	-	-	down	-1.18731	-	-	down	-1.10009	-	-	-	-	-	-
DHDH	up	0.600023	-	-	-	-	-	-	up	1.1377	up	0.884857	up	1.14492	-	-	-	-	-	-
DHODH	-	-	-	-	-	-	up	0.674197	up	0.632355	-	-	-	-	-	-	-	-	-	-
DHPS	-	-	-	-	-	-	up	1.20993	up	1.28689	up	1.27213	up	1.33966	-	-	-	-	-	-
DHRS11	up	0.780967	-	-	-	-	up	0.668316	up	1.43041	up	1.18317	up	1.23532	-	-	-	-	-	-
DHRS4	-	-	-	-	-	-	up	0.888135	up	0.901598	up	0.806114	up	0.929396	-	-	-	-	-	-
DHRS7C	-	-	-	-	-	-	-	-	up	1.88756	-	-	-	-	-	-	-	-	-	-
DHTKD1	-	-	-	-	-	-	-	-	-	-	down	-0.774715	down	-0.710785	-	-	-	-	-	-
DHX29	-	-	-	-	-	-	down	-0.754707	-	-	-	-	-	-	-	-	-	-	-	-
DHX36	-	-	-	-	-	-	down	-0.768604	-	-	down	-0.601269	down	-0.751394	-	-	-	-	-	-
DIP2C	-	-	-	-	-	-	-	-	-	-	down	-1.91755	-	-	-	-	-	-	-	-
DIPK1A	-	-	-	-	up	0.677239	down	-0.645714	-	-	-	-	-	-	-	-	-	-	-	-
DIPK2A	-	-	-	-	-	-	down	-1.33276	down	-1.1537	down	-1.21895	down	-1.37107	-	-	-	-	-	-
DKK3	-	-	-	-	down	-1.15383	-	-	-	-	-	-	-	-	-	-	-	-	-	-
DLAT	up	1.18811	up	0.696704	-	-	down	-0.824854	-	-	-	-	-	-	-	-	-	-	-	-
DLG5	down	-0.969616	-	-	down	-0.669292	down	-0.722995	down	-1.70706	down	-1.17012	down	-1.40637	-	-	-	-	-	-
DLL4	-	-	-	-	-	-	-	-	-	-	down	-0.813802	-	-	-	-	-	-	-	-
DMAC2	-	-	up	0.628963	-	-	-	-	-	-	up	1.20539	up	0.897809	-	-	-	-	-	-
DMAP1	-	-	-	-	-	-	up	1.18154	up	1.43141	up	1.24069	up	1.50464	-	-	-	-	-	-
DNAJA3	-	-	-	-	-	-	-	-	up	0.804873	up	0.629924	up	0.716677	-	-	-	-	-	-
DNAJA4	-	-	up	1.29521	down	-1.40228	-	-	-	-	-	-	-	-	-	-	-	-	down	-2.69766
DNAJB4	up	0.7551	-	-	-	-	-	-	-	-	-	-	-	-	down	-1.04315	-	-	-	-
DNAJC11	up	0.815607	-	-	-	-	-	-	up	0.754433	-	-	-	-	-	-	-	-	-	-
DNAJC15	-	-	-	-	-	-	-	-	down	-0.872751	down	-0.729393	down	-0.833817	-	-	-	-	-	-
DNAJC17	-	-	-	-	-	-	up	1.13434	up	0.932333	up	0.983573	up	1.09557	-	-	-	-	-	-
DNAJC18	-	-	-	-	-	-	-	-	down	-0.800381	-	-	down	-0.802262	-	-	-	-	-	-
DNAJC19	up	0.701071	-	-	-	-	-	-	up	0.937243	up	0.748068	up	0.688402	-	-	-	-	-	-
DNAJC3	-	-	-	-	up	0.980372	down	-0.894856	-	-	-	-	-	-	-	-	-	-	up	0.626405
DNAJC7	-	-	-	-	-	-	-	-	up	0.768576	-	-	-	-	-	-	-	-	-	-
DNLZ	-	-	-	-	-	-	up	1.51143	up	2.11122	up	1.54738	up	2.37406	-	-	-	-	-	-
DNM2	-	-	-	-	-	-	up	1.04445	up	1.5914	up	1.20607	up	1.46213	-	-	-	-	-	-
DNPEP	up	0.660494	-	-	-	-	up	0.632154	up	1.27971	up	0.876223	-	-	-	-	-	-	-	-
DNTTIP1	-	-	-	-	-	-	up	0.9699	up	0.735787	up	0.735138	up	0.874154	-	-	-	-	-	-
DOHH	-	-	-	-	-	-	up	1.02966	up	1.21176	up	0.926026	up	1.12119	-	-	-	-	-	-
DOLK	-	-	-	-	-	-	-	-	up	0.752032	-	-	up	0.645967	-	-	-	-	-	-
DPCD	-	-	-	-	-	-	up	1.50302	up	1.04886	up	1.21068	up	1.0714	-	-	-	-	-	-
DPH1	-	-	-	-	-	-	up	1.20621	up	1.81744	-	-	up	1.52189	-	-	-	-	-	-
DPH6	-	-	-	-	-	-	down	-0.587934	-	-	-	-	-	-	-	-	-	-	-	-
DPM2	-	-	-	-	-	-	up	1.94475	up	1.41495	-	-	up	1.16214	-	-	-	-	-	-
DPM3	-	-	-	-	-	-	up	1.02677	-	-	up	0.742988	up	0.750609	-	-	-	-	-	-
DPY30	-	-	-	-	-	-	up	0.655568	up	0.675752	up	0.849937	up	0.729445	-	-	-	-	-	-
DPYD	-	-	-	-	-	-	down	-1.56368	down	-1.58034	down	-1.61953	down	-1.59459	-	-	-	-	-	-
DR1	-	-	-	-	-	-	down	-0.829564	down	-0.804626	down	-0.730956	down	-0.804699	-	-	-	-	-	-
DRAM2	-	-	-	-	-	-	down	-1.56514	-	-	down	-1.64798	down	-1.6982	-	-	-	-	-	-
DRAP1	-	-	-	-	-	-	up	1.76422	up	1.55091	up	1.54812	up	1.47303	-	-	-	-	-	-
DRG1	-	-	-	-	-	-	up	0.634747	up	0.694417	-	-	-	-	-	-	-	-	-	-
DRG2	-	-	-	-	-	-	up	1.05292	up	1.14419	up	0.881269	up	1.01517	-	-	-	-	-	-
DTX3	down	-1.45082	-	-	-	-	-	-	-	-	-	-	-	-	up	1.27524	-	-	down	-1.07691
DTYMK	-	-	-	-	-	-	up	1.56952	up	1.05475	up	1.41301	up	1.32378	-	-	-	-	-	-
DUPD1	-	-	-	-	-	-	up	0.924798	up	1.21597	up	0.773099	up	0.920921	-	-	-	-	-	-
DUSP13	-	-	-	-	-	-	up	0.98106	up	0.893709	up	0.85727	up	1.19777	-	-	-	-	-	-
DUSP26	-	-	-	-	-	-	up	1.45132	up	1.69895	up	1.62101	up	2.06062	-	-	-	-	-	-
DUSP7	-	-	-	-	-	-	up	0.63254	-	-	-	-	up	0.621346	-	-	-	-	-	-
DUSP8	-	-	-	-	-	-	-	-	-	-	-	-	-	-	down	-1.18307	-	-	-	-
DYNLL2	-	-	-	-	-	-	-	-	-	-	up	0.606172	-	-	-	-	-	-	-	-
DYNLRB1	-	-	-	-	-	-	up	0.917333	up	0.727704	up	0.958085	up	1.12505	-	-	-	-	-	-
DYNLT3	-	-	-	-	-	-	-	-	down	-0.830989	-	-	down	-0.638618	-	-	-	-	-	-
E2F4	-	-	-	-	-	-	up	0.776028	up	1.13827	up	0.866642	up	0.962967	-	-	-	-	-	-
EBNA1BP2	-	-	-	-	-	-	up	0.848672	up	0.777655	up	0.613141	-	-	-	-	-	-	-	-
EBP	-	-	-	-	-	-	-	-	-	-	up	0.720496	up	0.907487	-	-	-	-	-	-
ECHDC2	-	-	-	-	-	-	up	1.17568	up	0.848517	-	-	up	1.20208	-	-	-	-	-	-
ECI1	-	-	-	-	-	-	up	1.98371	up	1.62322	up	1.95429	up	1.67456	-	-	-	-	-	-
ECM2	-	-	-	-	-	-	down	-1.96469	down	-2.01148	down	-2.28172	down	-2.12294	-	-	-	-	-	-
ECSIT	-	-	-	-	up	0.767463	up	1.20842	up	1.7603	up	1.51469	up	1.97722	-	-	-	-	-	-
EDEM2	-	-	-	-	-	-	-	-	down	-0.828755	-	-	-	-	-	-	-	-	-	-
EDF1	-	-	-	-	-	-	up	1.12254	up	1.19195	up	1.04225	up	1.10809	-	-	-	-	-	-
EEF1A2	-	-	-	-	-	-	up	2.01322	up	2.17097	up	1.70387	up	2.02083	-	-	-	-	-	-
EEF1AKNMT	-	-	-	-	-	-	-	-	up	0.613824	-	-	-	-	-	-	-	-	-	-
EEF1E1	-	-	-	-	-	-	-	-	up	0.630605	-	-	-	-	-	-	-	-	-	-
EEF1G	-	-	-	-	-	-	up	1.71422	up	1.86297	up	1.41086	up	1.04699	-	-	-	-	-	-
EEFSEC	-	-	-	-	-	-	up	1.63062	up	1.64855	up	1.74461	up	1.80764	-	-	-	-	-	-
EFEMP1	-	-	-	-	-	-	down	-2.94485	down	-3.44466	down	-2.64699	down	-2.65367	-	-	-	-	-	-
EFHD1	-	-	-	-	-	-	down	-1.24535	down	-1.54579	down	-1.14693	down	-1.23531	-	-	-	-	-	-
EFHD2	down	-0.666448	down	-1.2247	down	-0.703974	-	-	-	-	down	-0.910962	-	-	-	-	-	-	-	-
EFR3A	-	-	-	-	-	-	down	-1.80937	-	-	down	-1.65447	down	-1.48097	-	-	-	-	-	-
EGLN2	-	-	-	-	-	-	up	1.18621	up	1.08457	up	1.01328	up	1.06495	-	-	-	-	-	-
EHD2	-	-	-	-	-	-	-	-	down	-0.875384	down	-0.791791	down	-0.882775	-	-	-	-	-	-
EHD4	-	-	-	-	-	-	down	-1.47805	down	-1.0615	down	-1.26221	down	-1.49145	-	-	-	-	-	-
EIF1	-	-	-	-	-	-	up	0.604739	up	0.881653	up	0.699795	up	0.843116	-	-	-	-	-	-
EIF2AK3	-	-	-	-	-	-	down	-0.949935	down	-0.941776	down	-1.19141	down	-1.22613	-	-	-	-	-	-
EIF2B2	-	-	-	-	-	-	-	-	up	0.690625	up	0.616641	-	-	-	-	-	-	-	-
EIF2B3	-	-	-	-	-	-	-	-	up	0.629214	-	-	-	-	-	-	-	-	-	-
EIF2B5	-	-	-	-	-	-	-	-	up	0.627736	-	-	-	-	-	-	-	-	-	-
EIF3CL	-	-	-	-	-	-	up	2.38793	-	-	-	-	up	1.80212	-	-	-	-	-	-
EIF3D	-	-	-	-	-	-	up	0.747212	up	0.613374	up	0.638048	up	0.73814	-	-	-	-	-	-
EIF3F	-	-	-	-	-	-	up	0.799281	up	0.944154	up	0.694706	up	0.813918	-	-	-	-	-	-
EIF3G	-	-	-	-	-	-	up	1.95735	up	1.71994	up	1.39	up	1.40097	-	-	-	-	-	-
EIF3I	-	-	-	-	-	-	-	-	up	0.881574	up	0.722806	up	0.78649	-	-	-	-	-	-
EIF3K	-	-	-	-	-	-	up	0.939261	up	1.03459	up	0.910563	up	1.01485	-	-	-	-	-	-
EIF3L	-	-	-	-	-	-	-	-	up	0.747946	-	-	-	-	-	-	-	-	-	-
EIF3M	-	-	-	-	-	-	up	0.887953	up	0.683813	up	0.931704	up	0.905576	-	-	-	-	-	-
EIF4EBP1	-	-	-	-	-	-	-	-	-	-	up	0.963727	up	1.22902	-	-	-	-	-	-
EIF5A	-	-	-	-	-	-	up	1.10892	up	1.55334	up	1.05493	up	1.15573	-	-	-	-	-	-
EIPR1	-	-	-	-	-	-	up	0.932338	up	0.979031	up	0.948245	up	0.890393	-	-	-	-	-	-
ELOF1	-	-	-	-	-	-	up	1.0831	up	1.60697	up	1.04808	up	0.937884	-	-	-	-	-	-
ELOVL5	-	-	-	-	-	-	down	-1.31912	down	-1.62785	down	-1.52707	down	-1.67475	-	-	-	-	-	-
EMC10	-	-	-	-	-	-	up	0.857621	up	0.849049	up	0.772728	up	0.735558	-	-	-	-	-	-
EMC6	-	-	-	-	-	-	-	-	up	0.676087	-	-	-	-	-	-	-	-	-	-
EMC8	-	-	-	-	-	-	-	-	up	0.977109	-	-	up	0.695068	-	-	-	-	-	-
EMC9	-	-	-	-	-	-	up	1.28636	up	1.13297	up	1.561	up	1.67317	-	-	-	-	-	-
EMD	-	-	-	-	-	-	up	0.924593	up	0.957533	up	0.947287	up	1.0866	-	-	-	-	-	-
EME2	down	-0.983273	-	-	-	-	up	0.872631	-	-	up	0.738483	-	-	up	0.86395	-	-	-	-
EMG1	-	-	-	-	-	-	up	1.47808	up	1.51188	up	1.09786	up	1.2887	-	-	-	-	-	-
ENDOD1	down	-0.685607	-	-	-	-	-	-	down	-1.35269	down	-1.11354	down	-1.26265	-	-	-	-	-	-
ENDOG	up	1.02288	-	-	-	-	-	-	-	-	-	-	-	-	-	-	-	-	-	-
ENG	-	-	-	-	-	-	down	-0.652004	-	-	down	-0.971896	down	-0.839432	-	-	-	-	-	-
ENTPD6	-	-	-	-	-	-	up	1.70287	-	-	-	-	up	2.06254	-	-	up	1.29098	-	-
ENY2	-	-	-	-	-	-	up	0.695448	-	-	-	-	-	-	-	-	-	-	-	-
EP300	-	-	-	-	-	-	down	-1.03301	-	-	-	-	-	-	-	-	-	-	-	-
EPAS1	-	-	-	-	-	-	down	-0.816191	-	-	down	-0.804132	down	-0.760849	-	-	-	-	-	-
EPDR1	-	-	-	-	-	-	-	-	down	-0.806308	-	-	-	-	-	-	-	-	-	-
EPHB4	-	-	-	-	-	-	down	-0.635324	down	-0.783031	down	-0.911616	down	-0.906934	-	-	-	-	-	-
EPN1	-	-	-	-	-	-	up	1.4174	up	1.29844	up	1.40166	up	1.37781	-	-	-	-	-	-
EPRS1	up	0.643029	-	-	-	-	down	-0.728306	-	-	-	-	-	-	-	-	-	-	-	-
EPS15	-	-	-	-	-	-	-	-	down	-0.658206	-	-	-	-	-	-	-	-	-	-
ERCC1	-	-	-	-	-	-	up	1.50887	up	1.40318	up	0.987512	up	1.3147	-	-	-	-	-	-
ERCC2	-	-	-	-	-	-	up	0.741559	up	0.730287	up	0.90089	up	0.83021	-	-	-	-	-	-
ERF	-	-	-	-	-	-	up	0.741191	-	-	-	-	-	-	-	-	-	-	-	-
ERI3	-	-	-	-	-	-	-	-	up	1.00484	-	-	-	-	-	-	-	-	-	-
ESAM	-	-	-	-	-	-	down	-0.689647	-	-	down	-0.891305	-	-	-	-	-	-	-	-
ESRRA	up	0.828372	-	-	up	0.717162	-	-	up	1.4417	up	1.25276	up	1.34674	-	-	-	-	-	-
ETAA1	-	-	up	0.70327	-	-	-	-	-	-	-	-	-	-	-	-	-	-	-	-
ETHE1	-	-	-	-	-	-	up	0.85845	up	1.22993	up	0.984581	up	1.12165	-	-	-	-	-	-
ETS2	-	-	-	-	-	-	-	-	-	-	-	-	up	0.835393	-	-	-	-	-	-
EVC2	-	-	-	-	-	-	down	-0.997309	down	-1.17199	-	-	down	-1.54914	-	-	-	-	down	-0.940833
EVI5L	-	-	-	-	-	-	up	0.942559	up	0.836012	up	0.770054	up	0.771361	-	-	-	-	-	-
EXOC8	-	-	-	-	-	-	down	-1.32892	-	-	-	-	-	-	-	-	-	-	-	-
EXOSC10	-	-	-	-	-	-	-	-	down	-3.35888	-	-	down	-3.05522	-	-	-	-	-	-
EXOSC3	-	-	-	-	-	-	-	-	up	0.668709	-	-	up	0.636923	-	-	-	-	-	-
EXOSC4	-	-	-	-	-	-	up	1.30727	up	1.26019	up	0.978035	up	1.48191	-	-	-	-	-	-
EXOSC5	-	-	-	-	-	-	up	1.36916	up	1.0323	up	1.03125	up	0.976008	-	-	-	-	-	-
EXOSC6	down	-0.825473	-	-	-	-	up	1.38521	-	-	up	0.939953	up	0.886625	-	-	-	-	-	-
EXOSC7	-	-	-	-	-	-	up	0.63851	-	-	-	-	up	0.60647	-	-	-	-	-	-
F3	-	-	-	-	-	-	down	-1.71796	down	-2.10218	down	-1.15002	-	-	-	-	up	1.19013	-	-
FABP3	up	2.29219	up	0.817822	-	-	-	-	up	2.03748	-	-	-	-	down	-1.46918	down	-1.7193	-	-
FABP4	-	-	-	-	-	-	-	-	down	-1.9133	-	-	-	-	-	-	-	-	-	-
FABP5	-	-	-	-	-	-	down	-0.954393	down	-1.29433	down	-1.18436	down	-1.10266	-	-	-	-	-	-
FADD	-	-	-	-	-	-	up	1.76472	up	1.51482	up	1.26065	up	0.871158	-	-	-	-	-	-
FAHD1	-	-	-	-	-	-	-	-	up	0.627541	-	-	-	-	-	-	-	-	-	-
FAHD2A	-	-	-	-	-	-	up	1.20375	up	0.723393	up	0.983381	up	0.742534	-	-	-	-	-	-
FAM117A	-	-	-	-	-	-	-	-	down	-0.752809	-	-	-	-	-	-	-	-	-	-
FAM162A	-	-	-	-	-	-	-	-	up	0.697539	-	-	-	-	-	-	-	-	-	-
FAM168B	-	-	-	-	-	-	-	-	-	-	-	-	down	-2.8246	-	-	-	-	-	-
FAM174B	-	-	-	-	-	-	up	1.65437	up	1.35667	up	1.72862	up	1.12761	-	-	-	-	down	-0.599508
FAM174C	-	-	down	-0.585144	-	-	up	1.55909	up	1.43653	up	0.959963	up	1.44792	-	-	-	-	-	-
FAM181B	-	-	-	-	-	-	-	-	up	0.879959	-	-	-	-	-	-	-	-	-	-
FAM199X	-	-	-	-	-	-	down	-2.10214	-	-	down	-2.16038	down	-1.66411	-	-	-	-	-	-
FAM207A	down	-0.637377	-	-	-	-	up	1.88978	up	1.23991	up	1.45911	up	1.59041	-	-	-	-	-	-
FAM20C	-	-	-	-	-	-	up	0.66918	up	0.661666	up	0.673396	up	0.669043	-	-	-	-	-	-
FAM241A	-	-	-	-	-	-	-	-	down	-1.04922	down	-0.657897	down	-1.05357	-	-	-	-	-	-
FAM32A	-	-	-	-	-	-	up	0.828271	up	0.658948	up	0.664002	up	0.601781	-	-	-	-	-	-
FAM3A	-	-	-	-	-	-	up	0.690146	-	-	up	0.601414	-	-	-	-	-	-	-	-
FAM43A	-	-	-	-	-	-	-	-	-	-	down	-0.693562	-	-	-	-	-	-	-	-
FAM89B	-	-	-	-	-	-	up	0.963479	up	1.15762	up	1.03261	up	0.793029	-	-	-	-	-	-
FANCE	-	-	-	-	-	-	up	0.871718	up	0.825114	up	0.858146	up	1.05886	-	-	-	-	-	-
FARSA	-	-	-	-	-	-	-	-	up	0.602079	-	-	-	-	-	-	-	-	-	-
FASN	-	-	-	-	-	-	-	-	-	-	-	-	down	-0.851948	-	-	-	-	-	-
FASTK	down	-0.606776	-	-	-	-	up	1.02209	-	-	-	-	-	-	-	-	-	-	-	-
FASTKD2	up	0.664608	up	0.604572	-	-	-	-	-	-	-	-	-	-	-	-	-	-	-	-
FAU	-	-	-	-	-	-	up	1.04289	up	0.835361	up	0.872704	up	0.908746	-	-	-	-	-	-
FBL	-	-	-	-	down	-0.590385	up	1.37819	up	0.939438	up	0.92375	up	0.782496	-	-	-	-	-	-
FBLN1	-	-	-	-	-	-	down	-1.18006	down	-1.59743	down	-1.40264	down	-1.63365	-	-	-	-	-	-
FBLN5	-	-	-	-	-	-	-	-	-	-	down	-1.75702	down	-1.85294	-	-	-	-	-	-
FBP2	-	-	-	-	-	-	up	0.606319	up	1.0047	up	0.86223	-	-	-	-	-	-	-	-
FBXL17	-	-	-	-	-	-	down	-1.41613	-	-	down	-1.37264	-	-	-	-	-	-	-	-
FBXL4	up	0.879683	up	0.752039	up	0.816128	-	-	-	-	-	-	-	-	-	-	-	-	-	-
FBXL5	-	-	-	-	-	-	down	-0.631741	-	-	-	-	-	-	-	-	-	-	-	-
FBXO11	-	-	-	-	-	-	down	-0.815586	-	-	down	-0.726812	-	-	-	-	-	-	-	-
FBXO28	-	-	-	-	-	-	-	-	-	-	down	-1.08903	down	-0.950857	-	-	-	-	-	-
FBXO32	-	-	-	-	up	0.995466	-	-	-	-	-	-	-	-	-	-	-	-	-	-
FBXO33	-	-	-	-	-	-	down	-0.944246	-	-	down	-0.954408	-	-	-	-	-	-	-	-
FBXO8	-	-	up	0.721207	-	-	-	-	-	-	-	-	-	-	up	0.834575	-	-	down	-0.731123
FBXW4	-	-	-	-	-	-	up	1.32549	up	1.06498	up	1.10327	up	1.24643	-	-	-	-	-	-
FECH	-	-	-	-	-	-	-	-	-	-	-	-	down	-0.59393	-	-	-	-	-	-
FEM1A	-	-	-	-	-	-	up	0.853759	up	0.820495	up	0.797783	up	0.961493	-	-	-	-	-	-
FEM1B	-	-	-	-	-	-	down	-0.921961	-	-	down	-0.76822	-	-	-	-	-	-	-	-
FEN1	-	-	-	-	-	-	-	-	up	0.72667	up	0.680915	-	-	-	-	-	-	-	-
FERMT2	down	-0.738066	-	-	-	-	-	-	down	-2.35656	down	-1.91737	down	-2.52908	-	-	-	-	-	-
FEZ2	-	-	-	-	-	-	down	-1.10933	down	-0.828781	down	-0.823719	down	-0.937112	-	-	-	-	-	-
FGL2	-	-	-	-	-	-	down	-1.99314	down	-2.38815	down	-1.78159	down	-1.55127	-	-	up	0.881816	-	-
FHL1	down	-0.803854	-	-	down	-1.33658	-	-	-	-	-	-	down	-1.24203	-	-	-	-	-	-
FHL3	-	-	-	-	-	-	up	1.15957	up	0.747202	up	0.830848	up	1.34929	-	-	-	-	-	-
FHOD1	-	-	-	-	-	-	-	-	-	-	up	0.690326	-	-	-	-	-	-	-	-
FIBP	-	-	-	-	-	-	up	1.21407	up	1.55634	up	1.2543	up	1.32014	-	-	-	-	-	-
FILIP1L	-	-	-	-	-	-	-	-	-	-	-	-	-	-	-	-	-	-	down	-1.17248
FITM2	up	0.804084	-	-	up	0.669221	-	-	-	-	-	-	-	-	-	-	-	-	-	-
FKBP14	-	-	-	-	-	-	down	-1.12984	down	-1.45673	down	-1.16119	down	-1.4369	-	-	-	-	-	-
FKBP15	-	-	-	-	-	-	down	-4.11272	down	-4.74734	down	-4.21793	down	-4.37497	-	-	-	-	-	-
FKBP2	-	-	-	-	-	-	up	1.61675	up	1.08003	up	1.55185	up	1.1697	-	-	-	-	-	-
FKBP4	-	-	-	-	-	-	up	1.1394	up	1.33059	up	1.01886	up	1.18148	-	-	-	-	-	-
FKBP8	-	-	-	-	-	-	up	1.62091	up	1.48327	up	1.84991	up	1.66701	-	-	-	-	-	-
FKBP9	-	-	-	-	-	-	down	-1.4895	down	-1.55542	down	-1.63381	down	-1.82361	-	-	-	-	-	-
FKRP	-	-	-	-	-	-	down	-0.82771	down	-0.981037	-	-	-	-	-	-	-	-	-	-
FLII	-	-	-	-	-	-	up	2.73331	up	2.38783	up	2.46245	up	2.67424	-	-	-	-	-	-
FLNC	-	-	down	-1.2427	-	-	-	-	-	-	-	-	-	-	-	-	-	-	-	-
FLOT1	-	-	-	-	-	-	up	1.41926	up	1.58793	up	1.22634	up	1.28913	-	-	-	-	-	-
FLYWCH2	-	-	-	-	-	-	-	-	-	-	up	0.74821	up	0.873984	-	-	-	-	-	-
FMOD	-	-	-	-	-	-	-	-	-	-	down	-1.71549	-	-	-	-	-	-	-	-
FN3KRP	-	-	-	-	down	-0.648683	-	-	-	-	-	-	down	-0.614507	-	-	-	-	-	-
FNDC10	-	-	-	-	down	-1.10597	-	-	-	-	-	-	-	-	-	-	-	-	-	-
FNTB	-	-	-	-	-	-	-	-	up	1.12298	up	1.18831	up	1.19949	-	-	-	-	-	-
FOPNL	up	0.750875	-	-	-	-	-	-	-	-	-	-	-	-	-	-	-	-	-	-
FOS	-	-	-	-	-	-	up	0.860199	-	-	-	-	up	1.2982	-	-	-	-	-	-
FOSL2	-	-	-	-	-	-	-	-	down	-1.43172	down	-1.57212	down	-1.68365	-	-	-	-	-	-
FOXK2	-	-	-	-	-	-	down	-0.735111	-	-	down	-0.786748	down	-0.958906	-	-	-	-	-	-
FRAT2	-	-	-	-	-	-	up	0.634792	-	-	-	-	up	0.810155	-	-	-	-	-	-
FSTL1	-	-	-	-	-	-	down	-1.65129	down	-2.10894	down	-1.73729	-	-	-	-	-	-	-	-
FTH1	-	-	-	-	-	-	-	-	-	-	up	0.619018	up	0.702355	-	-	-	-	-	-
FTL	-	-	-	-	-	-	up	1.22675	up	1.00919	up	0.898226	up	0.941179	-	-	-	-	-	-
FUCA1	-	-	-	-	-	-	down	-0.826755	down	-0.760668	down	-0.766952	down	-0.84889	-	-	-	-	-	-
FUNDC2	-	-	-	-	-	-	up	0.602478	up	0.749696	up	0.670975	up	0.685366	-	-	-	-	-	-
FUOM	-	-	-	-	-	-	-	-	up	1.19244	-	-	up	1.1469	-	-	-	-	-	-
FUS	-	-	-	-	-	-	up	0.633498	up	0.597628	-	-	-	-	-	-	-	-	-	-
FUZ	-	-	-	-	-	-	up	1.29775	up	0.912719	up	1.1959	up	1.39113	-	-	-	-	-	-
FXYD1	-	-	-	-	-	-	up	1.9006	up	1.96098	up	2.17237	up	2.20811	-	-	-	-	-	-
FXYD6	-	-	-	-	-	-	-	-	down	-1.84484	-	-	-	-	-	-	-	-	-	-
FZD1	-	-	-	-	-	-	down	-2.05339	down	-1.91971	down	-1.79599	down	-2.12829	-	-	-	-	-	-
FZD4	-	-	-	-	-	-	down	-1.86168	down	-2.01797	down	-1.95982	down	-1.95004	-	-	-	-	-	-
G3BP1	up	0.712255	-	-	-	-	-	-	-	-	-	-	-	-	-	-	-	-	-	-
G3BP2	up	1.68492	up	1.5869	up	1.31904	down	-2.23522	-	-	-	-	-	-	-	-	-	-	-	-
GAB2	-	-	-	-	-	-	down	-1.68877	-	-	down	-1.86731	down	-1.75041	-	-	-	-	-	-
GABARAP	-	-	-	-	-	-	-	-	-	-	up	2.15254	up	2.01978	-	-	-	-	-	-
GADD45A	-	-	-	-	-	-	-	-	-	-	down	-1.10859	-	-	-	-	-	-	-	-
GADD45B	-	-	-	-	-	-	up	1.57065	up	1.66659	up	1.09923	up	2.09723	-	-	-	-	up	1.00005
GADD45G	down	-1.08067	down	-1.29226	-	-	up	1.62958	-	-	-	-	-	-	-	-	-	-	-	-
GADD45GIP1	-	-	-	-	-	-	up	1.46508	up	1.44736	up	1.35475	up	1.23858	-	-	-	-	-	-
GALK1	down	-1.61689	-	-	down	-1.18687	-	-	down	-1.85372	-	-	down	-1.46072	up	1.10651	-	-	-	-
GALNT17	-	-	-	-	-	-	down	-0.760603	down	-0.977299	down	-0.697179	-	-	-	-	-	-	-	-
GALNT18	-	-	-	-	-	-	down	-1.11257	down	-1.61772	down	-1.33365	down	-1.35243	-	-	-	-	-	-
GALNT2	-	-	-	-	-	-	-	-	down	-0.622971	-	-	-	-	-	-	-	-	-	-
GAMT	-	-	-	-	-	-	up	1.89441	up	1.87738	up	1.86546	up	1.87559	-	-	-	-	-	-
GAPDH	-	-	-	-	-	-	up	1.77351	up	2.307	up	1.66561	up	2.18018	-	-	-	-	-	-
GART	up	0.698679	-	-	-	-	-	-	-	-	-	-	-	-	-	-	-	-	-	-
GAS6	-	-	-	-	-	-	-	-	down	-0.783348	-	-	-	-	-	-	-	-	-	-
GATC	-	-	-	-	-	-	-	-	up	0.700385	-	-	up	0.644871	-	-	-	-	-	-
GATD1	down	-0.603656	-	-	-	-	-	-	-	-	-	-	-	-	-	-	-	-	-	-
GATD3A	-	-	-	-	-	-	up	0.798428	up	0.937796	up	0.754748	-	-	-	-	-	-	-	-
GCLM	-	-	-	-	-	-	down	-0.912521	-	-	-	-	-	-	-	-	-	-	-	-
GCSH	-	-	-	-	-	-	-	-	-	-	up	0.667827	-	-	-	-	-	-	-	-
GDA	up	0.691541	-	-	-	-	down	-3.01704	-	-	down	-2.7079	down	-2.95031	-	-	down	-0.596962	-	-
GDF11	-	-	down	-1.37236	down	-1.48201	-	-	-	-	down	-1.76266	down	-1.85581	-	-	-	-	-	-
GEM	-	-	-	-	-	-	down	-0.766303	down	-1.36823	down	-0.73077	down	-1.16308	-	-	-	-	-	-
GEMIN7	-	-	down	-0.633831	-	-	up	1.20733	up	1.75477	-	-	up	0.961344	-	-	-	-	-	-
GEMIN8	-	-	-	-	-	-	up	0.790362	up	1.02761	up	0.706931	up	0.915208	-	-	-	-	-	-
GET3	-	-	-	-	-	-	up	1.40671	up	1.81959	up	1.49324	up	1.65254	-	-	-	-	-	-
GFER	-	-	-	-	-	-	up	1.10529	up	0.905991	up	0.823257	up	1.01394	-	-	-	-	-	-
GGA2	-	-	-	-	-	-	-	-	up	0.625597	-	-	-	-	-	-	-	-	-	-
GGCX	-	-	-	-	-	-	down	-0.631843	down	-0.884633	down	-0.962478	down	-0.947959	-	-	-	-	-	-
GHDC	-	-	-	-	-	-	up	0.91096	-	-	up	0.856471	up	0.869757	-	-	-	-	-	-
GHITM	-	-	-	-	-	-	down	-0.844185	-	-	-	-	-	-	-	-	-	-	-	-
GID8	-	-	-	-	-	-	-	-	-	-	up	0.845707	up	0.715718	-	-	-	-	-	-
GIT1	down	-1.04825	-	-	-	-	-	-	down	-1.50597	-	-	-	-	up	1.22935	-	-	-	-
GJA1	-	-	-	-	-	-	down	-1.97755	down	-2.37115	down	-1.80494	down	-1.90686	-	-	-	-	-	-
GJA4	-	-	-	-	-	-	down	-0.830864	down	-1.30753	down	-0.996184	down	-0.962713	-	-	-	-	-	-
GLA	-	-	-	-	-	-	down	-1.89657	-	-	down	-1.83872	down	-1.88123	-	-	-	-	-	-
GLCE	-	-	-	-	-	-	down	-0.886126	down	-0.974369	-	-	-	-	-	-	-	-	-	-
GLG1	-	-	-	-	-	-	down	-0.746998	down	-0.903244	down	-0.860842	down	-0.959524	-	-	-	-	-	-
GLRX3	-	-	-	-	-	-	up	0.774291	-	-	up	0.71135	up	0.728704	-	-	-	-	-	-
GLRX5	-	-	-	-	-	-	-	-	up	1.10814	up	0.921736	up	0.780914	-	-	-	-	-	-
GLUL	-	-	-	-	-	-	-	-	-	-	up	1.18571	up	1.06669	-	-	-	-	-	-
GLYCTK	-	-	-	-	-	-	up	1.2236	-	-	up	1.02257	up	1.20207	-	-	-	-	-	-
GMCL1	-	-	-	-	-	-	down	-0.876433	down	-0.99198	down	-0.816706	down	-1.1577	-	-	-	-	-	-
GMDS	-	-	-	-	-	-	up	0.696559	-	-	up	0.624369	up	0.61582	-	-	-	-	-	-
GMPR	-	-	-	-	-	-	up	1.97936	up	1.91863	up	1.99614	up	2.08221	-	-	-	-	-	-
GNA13	-	-	-	-	-	-	-	-	-	-	down	-1.45569	down	-1.50859	-	-	-	-	-	-
GNAI3	-	-	-	-	-	-	-	-	-	-	down	-0.744995	-	-	-	-	-	-	-	-
GNAQ	-	-	-	-	-	-	-	-	-	-	down	-1.81937	down	-1.80535	-	-	-	-	-	-
GNAS	-	-	-	-	-	-	-	-	-	-	up	1.10971	-	-	-	-	-	-	-	-
GNB1L	-	-	-	-	-	-	up	1.29244	up	0.891947	up	1.38997	up	1.31985	-	-	-	-	-	-
GNB2	-	-	-	-	-	-	up	0.737911	up	0.707819	up	0.739133	up	0.625715	-	-	-	-	-	-
GNB4	-	-	-	-	-	-	down	-1.48388	down	-1.49419	down	-1.91708	down	-2.0517	-	-	-	-	-	-
GNG2	-	-	-	-	-	-	down	-0.763487	-	-	down	-1.00913	down	-1.16031	-	-	-	-	-	-
GNG5	-	-	-	-	-	-	-	-	up	0.72411	up	0.713795	up	0.698224	-	-	-	-	-	-
GNL1	up	0.596649	-	-	-	-	-	-	up	0.91641	-	-	-	-	-	-	-	-	-	-
GNS	-	-	-	-	-	-	down	-1.14671	down	-0.845467	down	-0.956437	down	-0.905111	-	-	-	-	-	-
GOLT1B	-	-	-	-	-	-	-	-	-	-	down	-0.799929	down	-0.699074	-	-	-	-	-	-
GOPC	-	-	-	-	-	-	down	-0.859821	down	-0.905066	down	-0.697525	down	-0.753725	-	-	-	-	-	-
GOT1	up	1.25727	up	0.682169	up	0.991546	-	-	up	0.734074	-	-	-	-	-	-	-	-	-	-
GPAA1	-	-	-	-	-	-	up	0.867766	-	-	-	-	up	1.0148	-	-	-	-	-	-
GPANK1	-	-	-	-	-	-	up	1.10176	up	1.20247	up	0.969258	up	1.06513	-	-	-	-	-	-
GPATCH11	-	-	-	-	-	-	up	0.73918	up	0.694094	up	0.688036	-	-	-	-	-	-	-	-
GPATCH8	-	-	-	-	-	-	-	-	-	-	-	-	down	-3.19612	-	-	-	-	down	-0.857299
GPC4	up	0.67532	-	-	-	-	-	-	-	-	down	-0.928547	-	-	down	-1.2069	down	-0.995128	-	-
GPD1	-	-	up	1.76571	-	-	up	2.55377	up	2.96737	up	4.31093	up	3.50888	up	1.33977	-	-	-	-
GPD1L	-	-	-	-	-	-	down	-0.995635	down	-0.830298	down	-0.926486	down	-0.855824	-	-	-	-	-	-
GPX1	-	-	-	-	-	-	up	1.18208	up	0.96184	up	1.3347	up	1.21633	-	-	-	-	-	-
GPX4	-	-	-	-	-	-	up	1.34524	up	1.2791	up	1.24161	up	1.46031	-	-	-	-	-	-
GRASP	-	-	-	-	up	0.894519	-	-	-	-	-	-	up	1.03168	-	-	-	-	-	-
GRHPR	-	-	-	-	-	-	up	1.04551	up	1.10892	up	0.993306	up	0.940679	-	-	-	-	-	-
GRPEL2	-	-	-	-	-	-	-	-	down	-0.769437	down	-0.659215	-	-	-	-	-	-	-	-
GRWD1	-	-	-	-	-	-	-	-	up	0.792877	-	-	-	-	-	-	-	-	-	-
GSTK1	up	0.654658	-	-	-	-	-	-	up	1.22443	-	-	-	-	-	-	-	-	-	-
GSTM1	-	-	-	-	-	-	up	0.694925	-	-	up	0.86235	up	1.00648	-	-	-	-	-	-
GSTO1	-	-	-	-	-	-	-	-	up	0.732654	up	0.810182	up	0.945165	-	-	-	-	-	-
GSTT1	-	-	-	-	-	-	up	0.896681	up	1.04612	up	0.949065	up	0.840959	-	-	-	-	-	-
GTF2A1	-	-	-	-	-	-	down	-0.743046	-	-	-	-	-	-	-	-	-	-	-	-
GTF2A2	-	-	-	-	-	-	-	-	up	0.589403	up	0.718514	up	0.603492	-	-	-	-	-	-
GTF2E2	-	-	-	-	-	-	-	-	up	0.615272	-	-	-	-	-	-	-	-	-	-
GTF2F1	-	-	-	-	-	-	up	1.38563	up	1.30439	up	1.17721	up	1.05972	-	-	-	-	-	-
GTF3C3	-	-	-	-	-	-	down	-0.814702	-	-	down	-0.953121	-	-	-	-	-	-	-	-
GTF3C5	-	-	-	-	-	-	-	-	up	0.632231	-	-	-	-	-	-	-	-	-	-
GTPBP1	-	-	-	-	-	-	up	0.60842	-	-	-	-	-	-	-	-	-	-	-	-
GUCY1B1	-	-	-	-	-	-	down	-2.23588	down	-2.93477	down	-2.5554	down	-2.60351	-	-	-	-	-	-
GYPC	-	-	-	-	-	-	up	1.48444	up	1.10561	up	1.59497	up	1.66512	-	-	-	-	-	-
GYS1	up	0.798915	-	-	-	-	-	-	up	1.15349	-	-	-	-	down	-0.821338	-	-	-	-
H1-10	-	-	-	-	-	-	up	1.04672	up	0.883203	up	1.03783	up	0.942167	-	-	-	-	-	-
H2AFJ	-	-	-	-	-	-	up	0.975786	-	-	up	0.952031	-	-	-	-	-	-	-	-
H2AFV	-	-	-	-	-	-	up	0.751722	up	0.738103	up	0.671762	up	0.618505	-	-	-	-	-	-
H2AFZ	-	-	-	-	-	-	-	-	up	0.619243	up	0.643427	up	0.913381	-	-	-	-	-	-
H3F3B	-	-	-	-	-	-	down	-0.78624	down	-1.20097	down	-0.869314	down	-0.97322	-	-	-	-	-	-
HABP4	-	-	down	-0.668657	-	-	up	1.03508	up	0.738918	-	-	-	-	-	-	-	-	-	-
HAGH	-	-	-	-	-	-	up	1.11049	up	1.47476	up	1.14127	up	1.32723	-	-	-	-	-	-
HAUS5	down	-0.859999	-	-	-	-	down	-0.672092	down	-1.54266	down	-0.775301	down	-1.17394	up	0.767462	-	-	-	-
HAX1	-	-	down	-0.887522	-	-	up	3.39317	up	3.51245	up	2.49811	up	3.18161	down	-1.01662	-	-	-	-
HCCS	up	0.769156	-	-	up	0.618569	-	-	up	0.942399	-	-	up	0.809225	-	-	-	-	-	-
HCFC1R1	-	-	down	-0.770598	down	-0.691405	up	2.18389	up	1.8318	up	1.4068	up	1.49489	-	-	-	-	-	-
HDAC2	-	-	-	-	-	-	up	1.09654	-	-	-	-	-	-	-	-	-	-	-	-
HDDC2	-	-	-	-	-	-	up	0.963886	up	0.89904	up	1.19288	up	0.885646	-	-	-	-	-	-
HDGF	-	-	-	-	-	-	up	0.921335	up	0.767066	up	0.875855	up	0.79321	-	-	-	-	-	-
HDGFL2	-	-	-	-	-	-	-	-	-	-	up	0.810033	-	-	-	-	-	-	-	-
HDGFL3	-	-	-	-	-	-	down	-1.3026	down	-1.48639	down	-1.5186	down	-1.64985	-	-	-	-	-	-
HDHD3	-	-	-	-	-	-	up	1.31862	up	1.10303	up	1.16494	up	1.30577	-	-	-	-	-	-
HDLBP	-	-	-	-	-	-	up	0.709733	up	0.859879	up	0.615116	up	0.70408	-	-	-	-	-	-
HEBP1	-	-	-	-	-	-	-	-	down	-1.08322	down	-0.687835	-	-	-	-	-	-	-	-
HECTD3	-	-	-	-	-	-	up	0.775245	up	0.958742	up	0.7927	up	1.01139	-	-	-	-	-	-
HEG1	-	-	-	-	-	-	-	-	-	-	down	-2.93741	-	-	-	-	-	-	-	-
HERC4	-	-	-	-	-	-	down	-0.692529	-	-	down	-0.933311	down	-0.772086	-	-	-	-	-	-
HERPUD1	up	0.765595	-	-	up	0.586176	-	-	-	-	-	-	-	-	-	-	-	-	-	-
HEXB	-	-	-	-	-	-	down	-1.53111	down	-2.00807	down	-1.52576	down	-1.58759	-	-	-	-	-	-
HEYL	-	-	-	-	-	-	down	-0.825917	down	-0.983651	down	-1.04446	down	-1.4496	-	-	-	-	-	-
HGH1	-	-	-	-	-	-	up	1.06427	up	0.996784	up	0.901263	up	0.943776	-	-	-	-	-	-
HGS	-	-	-	-	-	-	up	0.707703	up	0.698513	-	-	up	0.690261	-	-	-	-	-	-
HHATL	-	-	-	-	-	-	-	-	up	2.2755	up	1.98161	up	2.69	-	-	-	-	-	-
HIF1A	-	-	-	-	-	-	-	-	-	-	-	-	down	-2.04178	-	-	-	-	-	-
HIF1AN	-	-	-	-	-	-	-	-	up	0.714191	-	-	-	-	-	-	-	-	-	-
HIGD2A	-	-	-	-	-	-	up	0.800856	up	1.36228	up	1.25341	up	1.27049	-	-	-	-	-	-
HILS1	down	-1.10534	down	-0.835678	down	-1.29031	down	-1.65227	down	-2.78415	down	-2.49178	down	-2.95134	-	-	-	-	-	-
HIST1H2AC	-	-	-	-	-	-	up	1.81961	up	1.81061	up	2.1858	up	1.51211	-	-	-	-	-	-
HIST1H2BD	-	-	-	-	-	-	up	2.63548	up	2.46333	up	2.67774	up	2.53063	-	-	-	-	-	-
HLX	-	-	-	-	-	-	up	0.768317	-	-	up	1.09727	-	-	-	-	-	-	-	-
HMBS	-	-	-	-	-	-	up	1.17385	up	1.50217	up	1.56503	up	1.52769	-	-	-	-	-	-
HMG20B	-	-	down	-0.597971	-	-	-	-	-	-	-	-	-	-	-	-	-	-	-	-
HMGA1	-	-	-	-	-	-	up	1.62722	up	1.74155	up	1.18423	up	1.30536	-	-	-	-	-	-
HMGCL	down	-0.748501	-	-	-	-	-	-	-	-	-	-	-	-	-	-	-	-	-	-
HMGCR	-	-	-	-	-	-	down	-0.79166	-	-	-	-	-	-	-	-	-	-	-	-
HMOX1	-	-	-	-	-	-	-	-	up	1.23822	up	1.05271	up	1.22864	-	-	-	-	-	-
HMOX2	-	-	down	-0.872608	-	-	up	1.65997	up	2.16187	-	-	-	-	-	-	-	-	-	-
HNRNPA1	-	-	-	-	-	-	up	0.841241	-	-	up	1.2481	up	1.02785	-	-	-	-	-	-
HNRNPDL	-	-	-	-	-	-	-	-	-	-	up	0.749173	-	-	-	-	-	-	-	-
HNRNPL	up	0.890198	-	-	-	-	-	-	up	1.39471	up	0.975022	up	1.05735	-	-	-	-	-	-
HNRNPUL2	-	-	up	1.21569	-	-	-	-	-	-	up	1.74526	-	-	up	1.2491	-	-	down	-1.04091
HOMER2	-	-	-	-	-	-	up	0.703505	up	0.894127	-	-	-	-	-	-	-	-	-	-
HOMER3	-	-	-	-	-	-	up	1.07727	up	1.20776	up	1.40263	up	1.48073	-	-	-	-	-	-
HOXA4	down	-0.987755	-	-	-	-	-	-	down	-1.45285	-	-	-	-	up	1.31305	up	1.42001	-	-
HOXA9	up	8.19978	-	-	-	-	down	-2.36998	up	5.88642	down	-2.29512	down	-2.51858	down	-8.09339	down	-8.38737	-	-
HOXB2	down	-1.0477	-	-	-	-	down	-1.39816	down	-2.46751	down	-0.858633	down	-1.80405	up	1.60617	-	-	down	-0.943422
HOXC10	-	-	down	-10.9087	down	-10.7323	up	10.3476	up	12.17	-	-	-	-	down	-12.7457	down	-12.5778	-	-
HOXC6	-	-	-	-	down	-2.99636	up	4.47443	up	2.78623	up	2.873	up	1.46038	-	-	down	-1.31156	down	-1.40835
HOXC9	down	-4.27643	down	-8.63415	down	-9.15739	up	10.3906	up	6.10708	up	1.74595	up	1.21862	down	-4.3647	down	-4.88924	-	-
HOXD1	-	-	-	-	-	-	up	1.05288	up	1.39139	-	-	up	1.27053	down	-0.820057	-	-	-	-
HOXD9	-	-	-	-	-	-	up	2.20177	up	2.15309	up	1.9825	up	1.7808	-	-	-	-	-	-
HSCB	-	-	-	-	-	-	-	-	-	-	-	-	up	0.599207	-	-	-	-	-	-
HSD17B10	-	-	-	-	-	-	up	0.883848	up	1.22881	up	1.14435	up	1.0537	-	-	-	-	-	-
HSD17B8	-	-	-	-	-	-	up	0.915479	up	1.24634	up	0.932878	up	1.12004	-	-	-	-	-	-
HSDL2	-	-	-	-	-	-	down	-1.19657	-	-	-	-	-	-	-	-	-	-	-	-
HSF1	-	-	-	-	-	-	up	1.30896	up	1.2658	up	1.08671	up	1.36093	-	-	-	-	-	-
HSP90AB1	-	-	-	-	-	-	up	0.599469	-	-	-	-	-	-	-	-	-	-	-	-
HSP90B1	-	-	-	-	-	-	-	-	-	-	down	-0.870509	down	-0.848285	-	-	-	-	-	-
HSPA13	-	-	-	-	-	-	down	-0.906506	down	-0.856274	down	-0.898591	down	-1.05307	-	-	-	-	-	-
HSPA1A	-	-	down	-0.900966	-	-	-	-	-	-	-	-	-	-	down	-1.16587	-	-	-	-
HSPA2	-	-	-	-	-	-	-	-	-	-	-	-	-	-	-	-	down	-0.711327	-	-
HSPA5	-	-	down	-0.814423	down	-0.743438	-	-	-	-	down	-0.831703	-	-	down	-0.872717	down	-0.796669	-	-
HSPA9	up	2.21811	up	1.29833	-	-	-	-	-	-	-	-	-	-	-	-	down	-1.86258	-	-
HSPB1	-	-	down	-0.838761	-	-	up	1.62574	up	1.49295	-	-	up	1.12796	-	-	-	-	-	-
HSPB2	down	-0.819219	-	-	-	-	up	1.56708	-	-	up	1.68921	up	1.11269	up	0.944987	-	-	-	-
HSPB6	-	-	-	-	down	-0.960105	up	1.57657	up	1.34337	up	1.40313	-	-	-	-	-	-	-	-
HSPB7	-	-	-	-	-	-	-	-	-	-	-	-	-	-	-	-	down	-1.15111	-	-
HSPB8	-	-	down	-1.10534	-	-	up	1.50713	up	1.56509	-	-	-	-	down	-1.17947	-	-	-	-
HSPBP1	-	-	-	-	-	-	up	1.18255	up	1.29286	up	1.14722	up	1.41073	-	-	-	-	-	-
HSPE1	-	-	-	-	-	-	up	0.653462	up	0.931371	-	-	up	0.684772	-	-	-	-	-	-
HSPH1	-	-	down	-0.896018	down	-0.834896	-	-	-	-	-	-	-	-	-	-	-	-	-	-
HTRA1	-	-	-	-	-	-	up	0.606384	-	-	-	-	up	0.846579	-	-	-	-	-	-
HYPK	-	-	-	-	-	-	up	2.09804	up	1.67231	up	1.7211	up	1.60167	-	-	-	-	-	-
IAH1	-	-	-	-	-	-	up	0.747805	up	0.846395	up	0.686888	-	-	-	-	-	-	-	-
IBA57	-	-	-	-	-	-	up	1.11369	up	0.824033	up	1.07015	up	0.99381	-	-	-	-	-	-
ID3	-	-	-	-	-	-	down	-0.676987	-	-	down	-0.86926	down	-0.962074	-	-	-	-	-	-
ID4	-	-	-	-	-	-	down	-1.01961	down	-1.575	down	-1.35988	down	-1.4523	-	-	-	-	-	-
IDH1	-	-	-	-	-	-	-	-	down	-0.634883	-	-	down	-0.706523	-	-	-	-	-	-
IDH3A	up	1.3542	-	-	up	1.03153	down	-0.781391	-	-	-	-	-	-	-	-	-	-	-	-
IDH3G	up	0.717823	-	-	up	0.596962	up	0.955513	up	1.65659	up	1.39869	up	1.55606	-	-	-	-	-	-
IER3	-	-	-	-	-	-	up	0.979517	up	0.769023	up	0.73011	up	0.806882	-	-	-	-	-	-
IFI35	-	-	-	-	-	-	up	0.792045	-	-	-	-	-	-	-	-	-	-	-	-
IFIT5	-	-	-	-	-	-	down	-0.820909	-	-	down	-0.831869	down	-0.816976	-	-	-	-	-	-
IFNAR2	-	-	-	-	-	-	down	-1.37244	down	-1.44101	down	-1.31154	down	-1.2845	-	-	-	-	-	-
IFNGR1	-	-	-	-	-	-	down	-0.822865	down	-1.21214	down	-0.902728	down	-0.786906	-	-	-	-	-	-
IFRD1	-	-	-	-	-	-	-	-	-	-	-	-	-	-	down	-1.82824	-	-	-	-
IFRD2	-	-	-	-	-	-	up	1.51531	up	1.28424	up	1.15956	up	1.11897	-	-	-	-	-	-
IFT20	-	-	-	-	-	-	up	0.586097	-	-	-	-	-	-	-	-	-	-	-	-
IFT46	-	-	-	-	-	-	-	-	-	-	up	0.823366	up	0.783304	-	-	-	-	-	-
IFT57	-	-	-	-	-	-	down	-0.658939	down	-0.73723	down	-0.600994	-	-	-	-	-	-	-	-
IGF2R	-	-	-	-	-	-	-	-	-	-	down	-0.7465	-	-	-	-	-	-	-	-
IGFBP3	-	-	up	0.903558	-	-	down	-1.17813	down	-1.26996	-	-	-	-	up	0.989248	-	-	-	-
IGFBP7	down	-0.856572	-	-	-	-	-	-	down	-1.18999	down	-0.998523	down	-1.20441	-	-	-	-	-	-
IGIP	down	-1.22197	-	-	-	-	-	-	down	-1.45193	-	-	-	-	up	1.30138	up	1.13815	-	-
IL13RA1	-	-	-	-	-	-	down	-0.597236	down	-0.73767	down	-0.785156	down	-0.768854	-	-	-	-	-	-
IL6R	-	-	-	-	-	-	-	-	-	-	down	-0.893051	-	-	down	-1.14589	-	-	-	-
IL6ST	-	-	-	-	-	-	down	-0.963213	down	-1.01375	down	-1.06197	down	-1.06803	-	-	-	-	-	-
ILK	-	-	-	-	-	-	up	0.848627	up	0.872922	up	0.811306	-	-	-	-	-	-	-	-
IMMT	-	-	up	0.958328	up	1.19378	-	-	-	-	-	-	-	-	-	-	-	-	-	-
IMP4	-	-	-	-	-	-	-	-	-	-	up	0.600377	-	-	-	-	-	-	-	-
IMPA2	-	-	-	-	-	-	-	-	-	-	-	-	-	-	-	-	down	-1.77371	down	-2.13711
IMPAD1	-	-	-	-	-	-	down	-1.08269	-	-	down	-1.18979	down	-1.40851	-	-	-	-	-	-
INAFM1	down	-1.51389	-	-	down	-0.962829	up	1.57659	-	-	-	-	-	-	-	-	-	-	-	-
ING4	-	-	-	-	-	-	up	0.61128	-	-	-	-	-	-	-	-	-	-	-	-
INHA	-	-	up	2.66577	up	1.46492	-	-	-	-	up	1.70473	-	-	up	2.86785	up	1.66997	down	-1.20573
INKA1	-	-	down	-0.77388	-	-	up	1.38223	-	-	-	-	-	-	-	-	-	-	-	-
INO80C	-	-	-	-	-	-	up	0.884899	up	0.826748	up	0.900822	-	-	-	-	-	-	-	-
INSYN1	-	-	-	-	-	-	up	1.24917	up	0.86147	up	1.2472	up	1.29348	-	-	-	-	-	-
INTS1	-	-	-	-	-	-	up	3.30623	up	2.98132	up	3.35419	up	3.17965	-	-	-	-	-	-
INTS11	-	-	-	-	-	-	up	0.895392	up	0.897675	up	0.891315	up	0.901976	-	-	-	-	-	-
INTS5	-	-	-	-	-	-	up	0.739986	up	1.14775	up	0.753039	up	1.05312	-	-	-	-	-	-
IP6K2	-	-	-	-	-	-	-	-	up	0.748461	-	-	-	-	-	-	-	-	-	-
IP6K3	-	-	-	-	-	-	-	-	up	1.13405	-	-	up	0.740948	down	-1.01396	-	-	-	-
IPO13	-	-	-	-	-	-	up	2.03902	up	2.36323	up	1.39928	up	2.44503	-	-	-	-	-	-
IPPK	-	-	-	-	-	-	-	-	-	-	down	-0.603875	-	-	-	-	-	-	-	-
IRF1	-	-	-	-	-	-	down	-1.15307	down	-1.1237	down	-1.27024	down	-1.37194	-	-	-	-	-	-
ISCU	-	-	-	-	-	-	-	-	up	0.762508	up	0.587419	-	-	-	-	-	-	-	-
ISOC2	-	-	-	-	-	-	up	1.1878	up	1.79969	up	1.35291	up	1.32533	-	-	-	-	-	-
ITFG1	-	-	-	-	-	-	down	-1.43041	down	-1.26533	down	-1.20859	down	-1.22071	-	-	-	-	-	-
ITGA3	-	-	-	-	-	-	down	-1.01068	down	-1.2986	down	-1.03432	down	-1.1367	-	-	-	-	-	-
ITGA5	-	-	-	-	-	-	-	-	down	-1.08363	down	-0.912679	down	-0.971868	-	-	-	-	-	-
ITGA6	-	-	-	-	-	-	down	-1.67251	down	-1.73235	down	-1.82891	down	-1.77292	-	-	-	-	-	-
ITM2B	-	-	-	-	-	-	down	-0.895816	down	-1.06892	down	-0.857118	down	-0.737632	-	-	-	-	-	-
ITPA	-	-	-	-	-	-	-	-	-	-	-	-	up	0.656539	-	-	-	-	-	-
ITPKB	-	-	-	-	-	-	down	-1.39451	down	-1.51218	down	-1.74118	down	-1.66118	-	-	-	-	-	-
ITPKC	-	-	-	-	-	-	up	0.752411	up	0.908352	-	-	up	0.690194	-	-	-	-	-	-
IVD	-	-	-	-	-	-	-	-	-	-	down	-0.662489	down	-0.752686	-	-	down	-0.614835	-	-
JAG1	-	-	-	-	-	-	down	-1.70897	down	-1.72733	down	-1.81135	down	-1.79015	-	-	-	-	-	-
JAGN1	-	-	-	-	-	-	up	0.724818	up	0.838701	up	0.585879	up	0.888825	-	-	-	-	-	-
JAM2	-	-	-	-	-	-	down	-1.34568	down	-1.56769	down	-1.74087	down	-1.53383	-	-	-	-	-	-
JRKL	-	-	-	-	-	-	-	-	-	-	down	-1.29254	-	-	-	-	-	-	-	-
JSRP1	-	-	-	-	-	-	up	1.79678	up	1.50592	up	1.45135	up	1.99992	-	-	-	-	-	-
JUNB	-	-	down	-0.66567	-	-	up	0.950458	-	-	-	-	-	-	-	-	-	-	-	-
JUND	down	-2.03412	-	-	-	-	up	2.61118	-	-	up	2.40059	-	-	up	1.83207	-	-	-	-
KATNB1	-	-	-	-	-	-	up	0.696019	-	-	-	-	up	0.871876	-	-	-	-	-	-
KBTBD12	-	-	down	-1.48368	-	-	up	1.19204	-	-	-	-	-	-	-	-	-	-	-	-
KCNA5	-	-	-	-	-	-	-	-	-	-	down	-1.41728	down	-1.49178	-	-	-	-	-	-
KCNJ11	-	-	-	-	-	-	up	1.02353	up	1.11492	up	0.997963	up	1.13762	-	-	-	-	-	-
KCNJ12	-	-	-	-	-	-	up	0.935828	-	-	up	0.97679	-	-	-	-	-	-	-	-
KCNJ2	-	-	-	-	-	-	-	-	-	-	down	-1.75553	down	-1.7749	-	-	-	-	-	-
KCNJ8	-	-	-	-	-	-	down	-1.37109	-	-	down	-1.2881	down	-1.52099	-	-	-	-	-	-
KCNMB4	-	-	-	-	-	-	down	-1.45392	down	-1.30073	down	-1.53539	down	-1.69992	-	-	-	-	-	-
KCTD12	-	-	-	-	-	-	-	-	-	-	down	-1.55821	down	-1.53327	-	-	-	-	-	-
KDELR1	-	-	-	-	-	-	up	0.823645	up	0.656337	up	0.74552	up	0.697209	-	-	-	-	-	-
KDM6A	-	-	-	-	-	-	-	-	-	-	down	-0.85957	-	-	-	-	-	-	-	-
KDR	-	-	-	-	-	-	down	-1.64607	-	-	down	-1.85489	down	-1.76868	-	-	-	-	-	-
KEAP1	-	-	-	-	-	-	up	0.818273	up	1.16011	up	0.927621	up	1.23166	-	-	-	-	-	-
KHDRBS1	-	-	-	-	-	-	down	-0.682946	-	-	down	-0.711229	down	-0.626673	-	-	-	-	-	-
KIAA2013	-	-	-	-	-	-	up	0.756017	up	1.17838	up	0.835129	up	1.23628	-	-	-	-	-	-
KIF5B	-	-	-	-	-	-	down	-0.658215	-	-	-	-	-	-	-	-	-	-	-	-
KIFBP	-	-	-	-	-	-	down	-0.616567	-	-	-	-	-	-	-	-	-	-	-	-
KLC2	-	-	-	-	-	-	up	1.28136	up	1.25253	up	1.31937	up	1.47694	-	-	-	-	-	-
KLF15	-	-	-	-	up	0.708541	-	-	up	1.1328	-	-	up	1.04174	down	-1.2514	-	-	up	1.14922
KLF16	down	-0.62698	-	-	-	-	-	-	-	-	-	-	-	-	-	-	-	-	-	-
KLF2	-	-	-	-	-	-	down	-0.999132	-	-	-	-	-	-	-	-	-	-	-	-
KLF3	-	-	-	-	-	-	down	-1.56857	down	-1.63972	down	-1.65809	down	-1.32946	-	-	-	-	-	-
KLF4	up	0.904285	-	-	up	0.95751	-	-	-	-	-	-	-	-	-	-	-	-	-	-
KLF5	-	-	-	-	-	-	-	-	-	-	-	-	-	-	up	1.13087	-	-	-	-
KLF6	down	-1.56065	-	-	down	-1.48281	-	-	-	-	-	-	-	-	-	-	-	-	-	-
KLHDC3	-	-	-	-	-	-	-	-	-	-	up	0.852783	up	0.955082	-	-	-	-	-	-
KLHDC4	-	-	-	-	-	-	up	1.18451	up	1.09606	up	0.92759	up	1.04773	-	-	-	-	-	-
KLHL21	-	-	-	-	-	-	up	0.841311	-	-	-	-	-	-	-	-	-	-	-	-
KLHL23	-	-	up	0.919803	up	0.861918	-	-	-	-	-	-	-	-	up	0.883463	-	-	-	-
KLHL29	-	-	-	-	down	-1.49169	-	-	-	-	-	-	-	-	-	-	down	-1.48971	-	-
KLHL30	-	-	down	-1.69358	-	-	up	2.14302	up	2.06695	-	-	up	1.44137	down	-1.63615	-	-	-	-
KLHL31	-	-	-	-	-	-	-	-	-	-	down	-2.52049	-	-	-	-	-	-	-	-
KLHL40	-	-	down	-1.61439	-	-	up	2.01478	up	2.24014	-	-	-	-	down	-1.85799	down	-1.56938	-	-
KLHL8	-	-	-	-	-	-	down	-1.35173	down	-1.11931	down	-1.24721	down	-0.994911	-	-	-	-	-	-
KPNA1	-	-	-	-	-	-	down	-1.14481	-	-	down	-1.83057	-	-	down	-1.27178	-	-	up	0.989503
KPNA4	-	-	-	-	-	-	-	-	-	-	down	-0.950906	-	-	-	-	-	-	-	-
KPNB1	-	-	-	-	-	-	-	-	-	-	down	-0.757784	down	-0.765886	-	-	-	-	-	-
KPTN	-	-	-	-	-	-	up	1.18287	up	1.2242	up	1.13088	up	1.28761	-	-	-	-	-	-
KRI1	-	-	-	-	-	-	up	0.639111	-	-	up	0.609066	-	-	-	-	-	-	-	-
KRTCAP2	-	-	-	-	-	-	-	-	up	1.35574	up	1.37209	up	1.34768	-	-	-	-	-	-
L2HGDH	up	1.02816	-	-	-	-	down	-1.36151	-	-	down	-0.805765	-	-	-	-	-	-	-	-
LAMA4	-	-	-	-	-	-	down	-2.74654	down	-2.9608	down	-2.73923	down	-2.93089	-	-	-	-	-	-
LAMC1	-	-	-	-	-	-	down	-1.51555	down	-2.00869	down	-1.49601	-	-	-	-	up	1.20459	-	-
LAMP1	-	-	-	-	-	-	-	-	-	-	up	0.586087	up	0.607344	-	-	-	-	-	-
LAMTOR1	-	-	-	-	-	-	up	0.715049	up	0.993202	up	0.816716	up	0.802963	-	-	-	-	-	-
LAMTOR2	-	-	-	-	-	-	up	1.04252	up	0.804739	up	0.941764	up	1.06873	-	-	-	-	-	-
LAMTOR4	-	-	-	-	-	-	up	1.27377	up	0.844964	up	1.36192	up	1.33713	-	-	-	-	-	-
LAMTOR5	-	-	-	-	-	-	up	0.680607	up	0.773198	up	0.78906	up	0.776056	-	-	-	-	-	-
LANCL2	-	-	-	-	-	-	up	0.701348	-	-	-	-	-	-	-	-	-	-	-	-
LASP1	-	-	-	-	-	-	down	-1.018	down	-1.25451	down	-1.13582	down	-1.49702	-	-	-	-	-	-
LBH	-	-	-	-	-	-	down	-1.44055	down	-1.39479	down	-1.58911	down	-1.63558	-	-	-	-	-	-
LCMT1	-	-	-	-	-	-	up	1.12996	up	1.26864	up	1.48445	up	1.32109	-	-	-	-	-	-
LDHA	-	-	-	-	-	-	-	-	up	0.760804	-	-	-	-	-	-	-	-	-	-
LDHB	-	-	-	-	down	-0.913669	-	-	-	-	-	-	-	-	-	-	down	-1.16372	down	-1.09541
LEMD2	-	-	-	-	-	-	up	1.1722	-	-	up	0.927982	up	1.05259	-	-	-	-	-	-
LENG1	-	-	-	-	-	-	up	1.15	up	1.1126	up	1.22439	up	1.32725	-	-	-	-	-	-
LGALS1	-	-	-	-	-	-	up	1.58963	up	0.970996	up	1.68851	up	1.39305	-	-	-	-	-	-
LGALSL	-	-	-	-	-	-	down	-1.25592	down	-1.01927	down	-0.935138	down	-0.984253	-	-	-	-	-	-
LIMD1	-	-	-	-	-	-	-	-	-	-	down	-1.93989	-	-	-	-	-	-	-	-
LIMS2	down	-0.792339	-	-	-	-	up	1.06457	-	-	-	-	-	-	-	-	-	-	-	-
LIN37	-	-	-	-	-	-	up	1.46392	up	1.32321	up	1.30565	up	1.43153	-	-	-	-	-	-
LIN7C	-	-	-	-	-	-	down	-1.03889	down	-0.978173	down	-0.661725	down	-1.10938	-	-	-	-	-	-
LIPA	-	-	-	-	-	-	down	-1.28743	down	-1.16737	down	-1.20394	down	-1.41517	-	-	-	-	-	-
LLPH	-	-	-	-	-	-	-	-	-	-	-	-	down	-2.14538	-	-	-	-	-	-
LMAN1	-	-	-	-	-	-	down	-1.54833	down	-1.12273	down	-1.75654	down	-1.15643	-	-	-	-	-	-
LMAN2	-	-	-	-	-	-	up	0.711757	up	0.634296	up	0.585445	up	0.794065	-	-	-	-	-	-
LMAN2L	-	-	-	-	-	-	up	0.702135	up	0.690728	up	0.715976	-	-	-	-	-	-	-	-
LMBR1L	-	-	-	-	-	-	up	0.938697	up	1.15592	up	0.978784	up	1.20001	-	-	-	-	-	-
LMBRD1	up	0.609703	-	-	up	0.636196	-	-	-	-	-	-	-	-	-	-	-	-	-	-
LMCD1	-	-	down	-1.93802	down	-1.97561	up	0.616667	up	0.693162	down	-1.32837	down	-1.35149	down	-2.0302	down	-2.06511	-	-
LMNA	-	-	-	-	-	-	up	0.915257	-	-	up	0.701756	up	0.59523	-	-	-	-	-	-
LNX2	-	-	down	-0.675128	-	-	-	-	-	-	-	-	-	-	-	-	-	-	-	-
LONP1	-	-	-	-	-	-	up	0.606408	up	0.756797	up	0.706216	up	0.650084	-	-	-	-	-	-
LOXL2	-	-	-	-	down	-1.09061	-	-	down	-1.55249	down	-1.55066	down	-1.99535	-	-	-	-	-	-
LPAR6	-	-	-	-	-	-	down	-1.55611	down	-2.00818	down	-2.00267	down	-1.7824	-	-	-	-	-	-
LPCAT1	down	-0.779217	-	-	-	-	-	-	down	-1.26068	down	-0.934305	-	-	-	-	-	-	-	-
LPCAT3	-	-	-	-	-	-	-	-	-	-	-	-	up	0.655676	-	-	-	-	-	-
LPL	up	1.79459	up	1.02519	-	-	down	-1.65485	-	-	down	-0.638048	down	-1.30668	down	-0.761915	down	-1.43281	-	-
LRFN3	-	-	-	-	-	-	up	1.88445	up	1.2547	up	1.23031	up	1.53107	-	-	-	-	-	-
LRIF1	-	-	-	-	-	-	down	-0.871803	-	-	down	-0.898285	-	-	-	-	-	-	-	-
LRIG1	-	-	-	-	-	-	down	-0.696248	-	-	-	-	down	-0.791006	-	-	-	-	-	-
LRP10	-	-	-	-	-	-	-	-	-	-	-	-	up	0.652117	-	-	-	-	-	-
LRP11	-	-	-	-	-	-	-	-	-	-	down	-0.726824	-	-	-	-	-	-	-	-
LRP6	-	-	-	-	-	-	down	-0.912124	down	-1.05386	down	-0.696637	down	-0.992398	-	-	-	-	-	-
LRPPRC	up	0.777983	-	-	-	-	down	-0.992688	-	-	-	-	down	-0.654787	-	-	-	-	-	-
LRRC20	-	-	-	-	-	-	up	1.03041	up	1.21943	up	1.08962	up	1.09726	-	-	-	-	-	-
LRRC28	-	-	-	-	-	-	up	0.94974	up	1.13553	up	0.8211	up	0.960635	-	-	-	-	-	-
LRRC30	-	-	-	-	up	1.23375	-	-	-	-	-	-	-	-	-	-	-	-	-	-
LRRC39	-	-	up	0.646398	-	-	-	-	-	-	-	-	-	-	-	-	-	-	-	-
LRRC40	-	-	-	-	-	-	down	-0.893727	down	-0.812488	down	-0.73454	-	-	-	-	-	-	-	-
LRRC41	-	-	-	-	-	-	-	-	up	0.619782	-	-	up	0.619203	-	-	-	-	-	-
LRRC42	-	-	-	-	-	-	up	0.754173	-	-	-	-	-	-	-	-	-	-	-	-
LSG1	-	-	-	-	-	-	down	-4.93521	down	-4.47847	down	-4.58445	down	-4.48786	-	-	-	-	-	-
LSM1	-	-	-	-	-	-	-	-	up	0.836134	up	0.764541	up	0.743462	-	-	-	-	-	-
LSM10	-	-	-	-	-	-	up	0.802278	up	1.17934	up	0.795916	up	1.14029	-	-	-	-	-	-
LSM2	-	-	-	-	-	-	up	0.804419	up	0.766061	up	0.725869	up	1.07238	-	-	-	-	-	-
LSM3	-	-	-	-	-	-	-	-	-	-	up	1.79775	-	-	-	-	-	-	-	-
LSM6	-	-	-	-	-	-	-	-	-	-	up	0.888992	up	0.88924	-	-	-	-	-	-
LSM8	-	-	-	-	-	-	up	0.589583	up	0.856007	up	0.980682	up	0.89111	-	-	-	-	-	-
LTBP3	-	-	-	-	-	-	down	-0.765098	down	-1.27022	down	-1.21458	down	-1.37813	-	-	-	-	-	-
LUC7L	-	-	-	-	-	-	up	1.36101	-	-	up	1.57452	up	1.15243	-	-	-	-	-	-
LUM	-	-	-	-	-	-	down	-1.52989	down	-2.44635	down	-1.92575	down	-1.94462	-	-	-	-	-	-
LY6E	-	-	-	-	-	-	up	1.09055	up	1.39455	up	1.21565	up	1.35966	-	-	-	-	-	-
LYPLA2	-	-	-	-	-	-	up	0.769523	up	0.831337	up	0.673454	up	0.731768	-	-	-	-	-	-
LYPLAL1	-	-	-	-	-	-	down	-1.05301	down	-0.845757	-	-	down	-1.09155	-	-	-	-	-	-
LYRM4	-	-	-	-	-	-	up	1.59416	up	1.05528	up	1.30209	up	1.34905	-	-	-	-	-	-
LZTR1	-	-	-	-	-	-	up	0.739414	-	-	up	0.60104	-	-	-	-	-	-	-	-
M6PR	-	-	-	-	up	0.751278	-	-	-	-	-	-	-	-	-	-	-	-	-	-
MACROD1	-	-	-	-	-	-	up	1.78242	up	1.86739	up	1.89516	up	2.10389	-	-	-	-	-	-
MAF	-	-	-	-	-	-	down	-1.25595	-	-	down	-1.44267	-	-	-	-	-	-	up	0.815717
MAFA	-	-	-	-	-	-	up	1.44657	-	-	-	-	-	-	-	-	-	-	-	-
MAFF	up	0.952387	-	-	up	0.692211	-	-	up	1.51629	-	-	up	1.25786	-	-	-	-	-	-
MAFG	-	-	-	-	-	-	up	0.867015	up	1.12808	-	-	up	1.26131	-	-	-	-	-	-
MAGEH1	-	-	-	-	-	-	down	-0.70119	down	-0.762691	down	-0.595798	-	-	-	-	-	-	-	-
MAGT1	-	-	-	-	-	-	down	-0.98781	down	-1.07482	down	-0.955081	down	-1.12197	-	-	-	-	-	-
MAIP1	up	0.743688	-	-	-	-	-	-	-	-	-	-	-	-	-	-	-	-	-	-
MAK16	-	-	-	-	-	-	-	-	-	-	-	-	down	-0.676409	-	-	-	-	-	-
MAL	-	-	-	-	-	-	-	-	down	-1.03057	-	-	-	-	-	-	-	-	-	-
MAN1A1	-	-	-	-	-	-	down	-1.75025	down	-1.92918	down	-1.85169	down	-1.7465	-	-	-	-	-	-
MANSC1	-	-	-	-	-	-	-	-	down	-1.27556	-	-	-	-	-	-	-	-	-	-
MAOA	-	-	-	-	-	-	-	-	-	-	down	-1.54585	-	-	-	-	-	-	-	-
MAOB	up	1.30607	up	2.22378	up	2.49514	-	-	up	0.913472	up	1.82917	up	2.07747	up	0.919473	up	1.20125	-	-
MAP11	-	-	-	-	-	-	up	0.869727	-	-	-	-	up	0.885173	-	-	-	-	-	-
MAP1B	-	-	-	-	-	-	down	-1.84025	down	-2.06783	down	-2.04739	down	-2.33532	-	-	-	-	-	-
MAP1LC3A	-	-	-	-	-	-	up	1.22068	up	1.12733	up	1.00782	up	1.10514	-	-	-	-	-	-
MAP2K1	-	-	-	-	-	-	down	-0.6492	down	-0.682261	down	-0.755019	down	-0.847642	-	-	-	-	-	-
MAP2K6	-	-	down	-0.916683	down	-0.802601	up	1.16326	up	0.673626	-	-	-	-	-	-	-	-	-	-
MAP3K1	-	-	-	-	-	-	down	-0.847214	down	-0.962279	down	-1.02052	down	-0.89195	-	-	-	-	-	-
MAP3K10	-	-	-	-	-	-	up	1.69756	up	1.51276	up	1.26353	up	1.86842	-	-	-	-	-	-
MAP3K14	-	-	down	-1.13513	down	-0.93893	-	-	-	-	-	-	-	-	-	-	-	-	-	-
MAP3K3	-	-	-	-	-	-	down	-0.776506	-	-	-	-	down	-0.874229	-	-	-	-	-	-
MAP7D1	-	-	-	-	-	-	up	0.705281	up	0.640445	up	0.607536	up	0.862396	-	-	-	-	-	-
MAPK12	-	-	-	-	-	-	up	1.50294	up	1.85762	up	1.51727	up	1.34433	-	-	-	-	-	-
MAPKAPK3	-	-	-	-	-	-	up	0.906289	up	1.21938	-	-	up	0.918035	-	-	-	-	-	-
MAPRE2	-	-	-	-	-	-	-	-	up	0.978165	-	-	-	-	down	-0.969761	-	-	-	-
MAPRE3	-	-	down	-0.784026	-	-	up	0.933973	-	-	-	-	-	-	-	-	-	-	-	-
MARCHF5	-	-	-	-	-	-	down	-0.697751	-	-	-	-	-	-	-	-	-	-	-	-
MARCKS	-	-	-	-	-	-	-	-	-	-	down	-1.33199	down	-1.65182	-	-	-	-	-	-
MARCKSL1	-	-	-	-	down	-0.950075	-	-	-	-	-	-	-	-	-	-	-	-	-	-
MARK1	-	-	-	-	-	-	down	-0.998827	down	-0.961844	down	-0.979414	down	-1.06576	-	-	-	-	-	-
MARK4	-	-	-	-	-	-	up	1.01585	up	0.92803	up	0.911155	up	0.944795	-	-	-	-	-	-
MARS2	up	0.899686	-	-	-	-	down	-0.618476	-	-	-	-	-	-	-	-	down	-0.587726	-	-
MARVELD1	-	-	-	-	-	-	down	-0.72605	down	-1.39552	down	-0.888573	down	-1.38881	-	-	-	-	-	-
MAU2	-	-	-	-	-	-	-	-	-	-	-	-	down	-1.4338	-	-	-	-	-	-
MB	-	-	-	-	-	-	up	1.26665	up	1.02601	up	1.39053	-	-	-	-	-	-	-	-
MBLAC2	-	-	-	-	-	-	down	-0.841709	down	-0.806171	down	-0.669603	-	-	-	-	-	-	-	-
MBOAT7	-	-	-	-	-	-	up	0.722239	-	-	up	0.610028	-	-	-	-	-	-	-	-
MCAT	-	-	-	-	-	-	up	1.46379	up	1.46797	up	1.4486	up	1.33827	-	-	-	-	-	-
MCCD1	down	-0.706289	-	-	-	-	down	-1.12566	down	-1.85192	down	-1.3734	down	-1.6327	-	-	-	-	-	-
MCHR1	down	-1.34995	up	0.984924	-	-	-	-	-	-	up	1.90447	-	-	up	2.33032	up	1.47044	-	-
MCM7	-	-	-	-	-	-	up	0.623589	-	-	-	-	-	-	-	-	-	-	-	-
MCOLN1	-	-	-	-	-	-	-	-	up	0.868302	up	0.899564	up	1.03417	-	-	-	-	-	-
MCU	-	-	-	-	down	-0.900315	-	-	-	-	-	-	-	-	-	-	-	-	-	-
MDH1	up	0.881717	-	-	-	-	-	-	-	-	-	-	-	-	-	-	-	-	-	-
MDH2	-	-	-	-	-	-	-	-	up	0.921823	up	0.694483	-	-	-	-	-	-	-	-
MEA1	-	-	-	-	-	-	up	1.20116	up	1.15983	up	1.1738	up	1.20074	-	-	-	-	-	-
MECR	-	-	-	-	-	-	up	1.13094	up	1.2825	up	1.18904	up	0.965272	-	-	-	-	-	-
MED11	-	-	-	-	-	-	-	-	-	-	up	1.09947	up	0.959559	-	-	-	-	-	-
MED14	-	-	-	-	-	-	down	-1.1558	down	-1.0073	down	-0.934513	down	-1.01785	-	-	-	-	-	-
MED19	-	-	-	-	-	-	up	0.631061	-	-	up	0.606087	-	-	-	-	-	-	-	-
MED20	-	-	-	-	-	-	-	-	-	-	down	-0.666328	down	-0.807399	-	-	-	-	-	-
MED22	-	-	-	-	-	-	up	1.27151	up	1.42176	up	1.13322	up	1.14855	-	-	-	-	-	-
MED29	-	-	-	-	-	-	up	1.36956	up	1.29542	up	1.25614	up	1.3124	-	-	-	-	-	-
MEF2D	-	-	-	-	up	1.23059	up	1.25605	up	1.56432	up	1.59611	up	2.47821	-	-	-	-	-	-
MEOX2	-	-	-	-	-	-	down	-0.963221	down	-0.990292	down	-1.11362	down	-1.44202	-	-	-	-	-	-
MEPCE	-	-	-	-	-	-	up	0.876533	up	0.886324	up	0.707572	up	0.922362	-	-	-	-	-	-
MESD	-	-	-	-	-	-	-	-	-	-	-	-	down	-0.585344	-	-	-	-	-	-
METRNL	down	-0.838041	-	-	-	-	up	1.03671	-	-	-	-	-	-	-	-	-	-	-	-
METTL14	-	-	-	-	-	-	down	-0.650326	down	-0.70038	-	-	-	-	-	-	-	-	-	-
METTL21E	up	1.7925	-	-	-	-	-	-	-	-	-	-	-	-	down	-1.16043	down	-1.58856	-	-
METTL26	-	-	-	-	-	-	up	1.28257	up	1.24612	up	1.5712	up	1.43266	-	-	-	-	-	-
METTL7B	-	-	-	-	-	-	-	-	-	-	-	-	-	-	down	-1.13322	-	-	-	-
MEX3B	-	-	-	-	-	-	down	-1.03802	down	-1.2165	down	-1.03504	down	-0.728533	-	-	-	-	-	-
MEX3C	-	-	-	-	-	-	down	-0.632617	down	-0.675452	-	-	down	-0.729981	-	-	-	-	-	-
MFAP2	down	-2.08233	-	-	-	-	-	-	down	-1.73495	-	-	-	-	-	-	-	-	-	-
MFGE8	-	-	-	-	-	-	down	-1.57691	down	-2.17525	down	-1.83242	down	-1.74004	-	-	-	-	-	-
MFN1	up	1.01683	-	-	-	-	-	-	-	-	-	-	-	-	-	-	-	-	-	-
MFNG	-	-	-	-	-	-	-	-	down	-1.16996	down	-0.952038	down	-1.07843	-	-	-	-	-	-
MFSD1	-	-	-	-	-	-	down	-0.763539	-	-	-	-	-	-	-	-	-	-	-	-
MFSD12	-	-	-	-	-	-	up	0.928045	up	1.01362	-	-	-	-	-	-	-	-	-	-
MGAT2	-	-	-	-	down	-0.719612	-	-	-	-	down	-1.15342	down	-1.33575	-	-	-	-	-	-
MGC148714	-	-	-	-	-	-	up	0.610496	-	-	up	0.741316	-	-	-	-	-	-	-	-
MGP	-	-	-	-	-	-	down	-1.41247	down	-2.2731	down	-1.19086	-	-	-	-	-	-	-	-
MGST2	-	-	-	-	-	-	-	-	-	-	up	0.799199	up	0.92514	-	-	-	-	-	-
MICALL1	down	-0.721578	down	-0.684436	-	-	up	0.941737	-	-	-	-	-	-	-	-	-	-	-	-
MICOS13	-	-	-	-	-	-	-	-	up	0.94233	up	0.742144	up	0.735851	-	-	-	-	-	-
MICU2	-	-	-	-	-	-	down	-0.894215	down	-0.756306	down	-0.773351	-	-	-	-	-	-	-	-
MIEN1	-	-	-	-	-	-	up	1.06834	up	0.769357	up	0.845091	up	0.905032	-	-	-	-	-	-
MIER3	-	-	-	-	-	-	down	-0.649635	-	-	-	-	-	-	-	-	-	-	-	-
MIF	-	-	-	-	-	-	up	1.35175	up	0.930218	up	1.25703	up	1.02577	-	-	-	-	-	-
MIF4GD	-	-	-	-	-	-	up	1.12644	up	1.09995	up	1.2232	up	1.21257	-	-	-	-	-	-
MINDY1	-	-	-	-	-	-	-	-	-	-	-	-	up	0.618267	-	-	-	-	-	-
MISP3	-	-	-	-	-	-	up	1.67736	up	1.52273	up	1.83442	up	2.27937	-	-	-	-	-	-
MLEC	-	-	-	-	-	-	-	-	-	-	down	-0.727928	-	-	-	-	-	-	-	-
MLF2	-	-	-	-	-	-	up	1.254	up	1.27252	up	1.17119	up	1.20052	-	-	-	-	-	-
MLLT1	-	-	-	-	-	-	up	0.594527	-	-	-	-	-	-	-	-	-	-	-	-
MLST8	-	-	-	-	-	-	up	0.886537	up	1.01038	up	0.944289	up	0.931761	-	-	-	-	-	-
MLXIP	-	-	up	0.942819	-	-	-	-	-	-	up	1.4216	-	-	-	-	-	-	-	-
MMAB	-	-	-	-	-	-	up	0.846483	up	0.821126	up	0.980344	-	-	-	-	-	-	-	-
MMACHC	up	1.06364	-	-	-	-	-	-	up	0.992384	-	-	-	-	down	-0.829036	-	-	-	-
MMD	-	-	-	-	-	-	down	-0.606161	down	-1.04649	down	-0.810636	down	-0.907632	-	-	-	-	-	-
MMP14	down	-0.757211	-	-	-	-	down	-1.25224	down	-2.0225	down	-1.15066	-	-	-	-	-	-	-	-
MMP2	-	-	-	-	-	-	down	-1.35826	down	-2.06087	down	-1.2122	-	-	-	-	-	-	-	-
MMRN2	-	-	-	-	-	-	down	-1.39582	down	-1.55437	down	-1.83582	down	-1.58817	-	-	-	-	-	-
MN1	-	-	-	-	-	-	down	-1.10593	-	-	down	-1.22018	-	-	-	-	-	-	-	-
MNF1	-	-	-	-	-	-	up	1.22959	up	1.3206	up	1.22635	up	1.3417	-	-	-	-	-	-
MOB1A	-	-	-	-	-	-	down	-2.11169	down	-1.73356	down	-1.46278	down	-2.24575	-	-	-	-	down	-0.774523
MOB1B	-	-	-	-	-	-	down	-0.92271	down	-1.22658	down	-0.694555	down	-1.05329	-	-	-	-	-	-
MOB2	-	-	-	-	-	-	-	-	-	-	-	-	-	-	up	1.08423	-	-	-	-
MON1A	-	-	-	-	-	-	up	1.31309	up	1.40728	up	1.19189	up	1.3188	-	-	-	-	-	-
MORF4L1	-	-	up	0.759135	-	-	-	-	-	-	-	-	-	-	-	-	-	-	down	-0.627218
MORF4L2	-	-	up	0.66288	up	1.01716	-	-	-	-	-	-	-	-	-	-	-	-	-	-
MORN2	-	-	-	-	-	-	up	0.922327	up	1.23575	up	0.935422	-	-	-	-	-	-	-	-
MOSPD1	-	-	up	1.01747	up	0.931091	down	-1.27803	-	-	-	-	-	-	-	-	-	-	-	-
MPDU1	-	-	-	-	-	-	-	-	-	-	up	0.653019	-	-	-	-	-	-	-	-
MPG	-	-	-	-	-	-	up	1.24845	up	0.726096	up	1.10222	up	1.1811	-	-	-	-	-	-
MPP1	-	-	-	-	-	-	-	-	up	0.857565	-	-	up	0.598273	-	-	-	-	-	-
MPST	-	-	-	-	-	-	up	0.925167	up	1.17063	up	0.748909	up	1.0077	-	-	-	-	-	-
MPV17L2	-	-	-	-	-	-	up	0.99678	up	1.41721	up	1.04027	up	1.29916	-	-	-	-	-	-
MPZL1	-	-	-	-	-	-	-	-	down	-1.85598	down	-1.67915	down	-1.86333	-	-	-	-	-	-
MRGBP	down	-1.06777	-	-	-	-	up	1.46452	-	-	up	1.08209	-	-	up	0.69597	-	-	-	-
MRI1	-	-	-	-	-	-	up	0.975158	up	0.941285	up	0.829813	up	0.961885	-	-	-	-	-	-
MRLN	up	0.6739	-	-	-	-	-	-	-	-	-	-	-	-	-	-	-	-	-	-
MRPL11	-	-	-	-	-	-	up	0.788748	up	0.87468	up	0.800348	up	0.839545	-	-	-	-	-	-
MRPL12	up	0.759561	-	-	-	-	up	0.676299	up	1.42	up	1.12139	up	1.19089	-	-	-	-	-	-
MRPL13	-	-	-	-	-	-	-	-	up	0.681162	up	0.599624	-	-	-	-	-	-	-	-
MRPL16	-	-	-	-	-	-	up	1.67329	up	2.20533	up	1.11907	up	1.56145	down	-1.0929	-	-	-	-
MRPL17	-	-	-	-	-	-	up	1.01246	up	0.797657	up	0.758154	up	0.756788	-	-	-	-	-	-
MRPL18	-	-	-	-	-	-	up	0.692079	up	0.781858	up	0.683351	up	0.776971	-	-	-	-	-	-
MRPL2	up	1.89159	-	-	up	1.02324	up	1.09827	up	2.97317	up	1.69292	up	2.12888	down	-1.28646	-	-	-	-
MRPL20	-	-	-	-	-	-	up	0.603559	up	0.596117	-	-	-	-	-	-	-	-	-	-
MRPL21	-	-	-	-	-	-	up	0.888891	up	1.25934	up	1.14926	up	1.20613	-	-	-	-	-	-
MRPL27	-	-	-	-	-	-	up	1.13957	up	1.19705	up	1.06366	up	1.11113	-	-	-	-	-	-
MRPL34	-	-	-	-	-	-	-	-	up	0.940033	up	0.847254	up	0.813543	-	-	-	-	-	-
MRPL35	-	-	-	-	-	-	-	-	up	1.02626	-	-	-	-	-	-	-	-	-	-
MRPL36	-	-	up	0.968865	-	-	-	-	-	-	up	1.70721	-	-	up	1.25395	-	-	down	-1.31431
MRPL37	-	-	-	-	-	-	up	0.723719	up	0.989484	up	0.740447	up	0.862591	-	-	-	-	-	-
MRPL38	-	-	-	-	-	-	up	1.18277	up	1.45408	up	1.18671	up	1.19085	-	-	-	-	-	-
MRPL4	-	-	-	-	-	-	up	0.735776	up	1.24879	up	0.934121	up	1.07263	-	-	-	-	-	-
MRPL40	-	-	-	-	-	-	up	1.63704	up	1.65705	up	1.65797	up	1.70113	-	-	-	-	-	-
MRPL41	-	-	-	-	-	-	up	1.77531	up	1.22577	up	1.66396	up	1.55522	-	-	-	-	-	-
MRPL43	up	0.648273	-	-	-	-	up	0.602842	up	1.2371	up	0.899154	up	0.949417	-	-	-	-	-	-
MRPL44	-	-	-	-	-	-	-	-	up	0.587436	-	-	-	-	-	-	-	-	-	-
MRPL45	-	-	-	-	-	-	-	-	up	0.618859	-	-	-	-	-	-	-	-	-	-
MRPL46	-	-	-	-	-	-	up	0.791156	up	1.03337	up	1.15373	up	0.912675	-	-	-	-	-	-
MRPL48	-	-	-	-	-	-	-	-	up	0.611139	up	0.779305	up	0.699424	-	-	-	-	-	-
MRPL51	-	-	-	-	-	-	up	0.659941	up	0.853148	up	0.857575	up	0.871173	-	-	-	-	-	-
MRPL52	-	-	-	-	-	-	up	1.47554	up	1.14781	up	1.22101	up	0.95678	-	-	-	-	-	-
MRPL53	-	-	-	-	-	-	up	0.822062	up	1.21181	up	0.93695	up	1.1136	-	-	-	-	-	-
MRPL54	-	-	-	-	-	-	up	1.38569	up	1.38428	up	1.28166	up	1.33169	-	-	-	-	-	-
MRPL58	-	-	-	-	-	-	up	0.960368	up	1.10987	up	0.890081	up	1.11155	-	-	-	-	-	-
MRPL9	-	-	-	-	-	-	up	0.836029	up	0.706975	up	0.748408	up	1.02537	-	-	-	-	-	-
MRPS11	-	-	-	-	-	-	up	0.992472	up	1.46862	up	0.980064	up	1.11908	-	-	-	-	-	-
MRPS14	-	-	-	-	-	-	-	-	up	0.814343	up	0.801097	up	0.786696	-	-	-	-	-	-
MRPS15	-	-	-	-	-	-	up	0.845122	up	1.18379	up	0.987552	up	1.07803	-	-	-	-	-	-
MRPS16	-	-	-	-	-	-	up	1.11876	up	1.19919	up	1.09275	up	1.0456	-	-	-	-	-	-
MRPS18A	up	0.955927	-	-	-	-	up	0.663815	up	1.60418	up	0.99418	up	0.882515	down	-0.614801	down	-0.732334	-	-
MRPS18B	-	-	-	-	-	-	-	-	up	0.847549	-	-	-	-	-	-	-	-	-	-
MRPS18C	-	-	-	-	-	-	up	0.787913	up	1.05598	up	0.749965	up	0.896896	-	-	-	-	-	-
MRPS2	-	-	-	-	-	-	up	1.45007	up	1.41711	up	1.4416	up	1.42319	-	-	-	-	-	-
MRPS23	-	-	-	-	-	-	up	0.989657	-	-	up	1.05703	-	-	-	-	-	-	-	-
MRPS25	-	-	-	-	-	-	up	1.63815	up	1.9221	up	1.88933	up	1.83089	-	-	-	-	-	-
MRPS26	-	-	-	-	-	-	up	1.4908	up	1.17158	up	1.35912	up	1.42435	-	-	-	-	-	-
MRPS33	-	-	-	-	-	-	up	1.32943	up	1.50066	up	1.374	-	-	-	-	-	-	-	-
MRPS34	up	1.25076	-	-	-	-	up	1.9154	up	3.14871	up	1.48503	up	2.44657	down	-1.67434	-	-	-	-
MRPS36	up	0.726385	-	-	-	-	-	-	up	1.3255	up	1.08677	up	1.08348	-	-	-	-	-	-
MRPS7	-	-	-	-	-	-	up	0.94439	up	1.28128	up	0.97399	up	1.02116	-	-	-	-	-	-
MRRF	-	-	-	-	-	-	up	0.812235	up	1.39024	up	0.884601	up	0.978644	-	-	-	-	-	-
MRTO4	-	-	-	-	-	-	up	1.0493	up	0.847933	up	0.899671	-	-	-	-	-	-	-	-
MSH2	-	-	-	-	-	-	down	-0.739836	down	-0.770193	-	-	down	-0.692979	-	-	-	-	-	-
MSN	-	-	-	-	-	-	down	-0.800463	down	-0.945041	down	-1.02494	down	-1.17281	-	-	-	-	-	-
MSRB1	-	-	up	1.72177	-	-	-	-	-	-	-	-	-	-	-	-	-	-	-	-
MSTO1	-	-	-	-	-	-	up	1.26749	up	1.30947	up	1.27406	up	1.19219	-	-	-	-	-	-
MT2A	-	-	-	-	-	-	up	2.54272	up	2.0398	up	2.38206	up	1.73594	-	-	-	-	-	-
MTDH	-	-	up	0.598108	-	-	down	-0.775915	-	-	-	-	-	-	-	-	-	-	-	-
MTFP1	up	1.17619	-	-	-	-	-	-	up	1.95466	up	1.23846	up	1.32632	down	-0.717661	-	-	-	-
MTMR6	-	-	-	-	-	-	down	-0.636739	-	-	-	-	-	-	-	-	-	-	-	-
MTPN	-	-	-	-	-	-	down	-1.41737	-	-	down	-1.23542	-	-	-	-	-	-	-	-
MTREX	-	-	-	-	-	-	down	-1.09987	-	-	down	-0.927769	down	-0.960956	-	-	-	-	-	-
MTUS1	-	-	-	-	-	-	-	-	-	-	-	-	down	-0.845082	-	-	-	-	-	-
MTX1	-	-	-	-	-	-	-	-	up	0.84792	up	0.700157	up	0.847413	-	-	-	-	-	-
MUL1	up	0.687642	-	-	-	-	up	0.876266	up	1.54648	up	0.721954	up	1.05555	down	-0.827449	-	-	-	-
MUS81	down	-1.20156	down	-1.26113	down	-1.45745	-	-	-	-	down	-0.636396	down	-0.82297	-	-	-	-	-	-
MUSTN1	down	-1.57572	down	-3.58711	down	-2.99569	up	4.47559	up	2.88275	-	-	-	-	down	-2.01205	-	-	-	-
MVB12A	-	-	-	-	-	-	up	1.27165	up	1.17915	up	1.24084	up	1.18781	-	-	-	-	-	-
MVD	-	-	-	-	-	-	up	1.46699	up	1.42767	up	1.21389	up	0.913465	-	-	-	-	-	-
MXRA8	-	-	-	-	-	-	down	-1.91274	down	-2.61301	down	-1.71589	down	-2.31931	-	-	-	-	-	-
MYADM	-	-	-	-	-	-	down	-0.918506	down	-1.39157	down	-1.02096	down	-1.26534	-	-	-	-	-	-
MYBPC2	up	1.12532	up	1.2971	up	1.37401	-	-	up	1.66086	up	1.84341	up	1.93569	-	-	-	-	-	-
MYBPH	down	-5.87021	down	-6.80757	down	-7.60083	up	7.84058	up	1.97811	-	-	-	-	-	-	-	-	-	-
MYCT1	-	-	-	-	-	-	down	-1.64382	down	-1.7172	down	-1.62692	down	-1.59408	-	-	-	-	-	-
MYF5	-	-	-	-	-	-	-	-	down	-0.73065	down	-0.798595	-	-	-	-	-	-	-	-
MYF6	up	0.701002	-	-	-	-	-	-	up	1.25112	-	-	-	-	-	-	-	-	-	-
MYH1	up	5.29133	-	-	-	-	-	-	up	4.23817	-	-	-	-	down	-4.80264	down	-3.94699	-	-
MYH11	-	-	-	-	-	-	down	-2.26366	down	-2.10292	down	-2.19596	-	-	-	-	-	-	-	-
MYH2	down	-3.48677	-	-	-	-	-	-	-	-	-	-	-	-	up	3.82165	-	-	-	-
MYH6	-	-	-	-	down	-1.48556	-	-	-	-	-	-	-	-	-	-	-	-	-	-
MYH9	-	-	-	-	-	-	-	-	-	-	-	-	down	-2.15596	-	-	-	-	-	-
MYL1	down	-0.817814	-	-	-	-	up	1.39358	-	-	-	-	-	-	-	-	-	-	-	-
MYL12A	-	-	down	-1.87764	down	-3.05523	-	-	-	-	-	-	down	-2.3882	down	-2.06962	down	-3.24618	-	-
MYL2	-	-	-	-	down	-1.70516	up	1.00972	up	0.953444	-	-	-	-	-	-	down	-1.6624	-	-
MYL3	-	-	down	-1.35321	-	-	up	1.35949	-	-	-	-	-	-	-	-	-	-	-	-
MYL6B	-	-	-	-	down	-2.19625	-	-	-	-	-	-	-	-	-	-	-	-	-	-
MYLK	-	-	-	-	-	-	down	-3.47016	-	-	down	-3.72431	down	-4.10675	-	-	-	-	-	-
MYLK2	-	-	up	0.815766	-	-	up	0.908144	up	0.941207	up	1.71761	up	1.44679	up	0.774394	-	-	-	-
MYLPF	up	0.76215	-	-	up	1.80988	up	0.933551	up	1.6833	up	1.29913	up	2.75255	-	-	up	1.05243	up	1.43646
MYO10	-	-	-	-	-	-	down	-1.30273	down	-1.65891	down	-1.96899	down	-1.71537	-	-	-	-	-	-
MYOC	-	-	-	-	-	-	down	-1.31492	down	-1.45655	down	-1.88448	-	-	-	-	-	-	-	-
MYOD1	down	-0.773657	down	-0.995639	-	-	up	1.06945	-	-	-	-	-	-	-	-	-	-	-	-
MYOG	-	-	down	-1.32816	down	-1.61902	up	1.35562	up	0.786407	-	-	-	-	-	-	-	-	-	-
MYOM1	-	-	-	-	-	-	-	-	-	-	-	-	down	-0.967493	-	-	-	-	-	-
MYOM2	up	0.912239	-	-	-	-	-	-	up	1.10354	-	-	-	-	-	-	-	-	-	-
MYOT	-	-	-	-	-	-	down	-1.11632	-	-	down	-0.872565	down	-1.25787	-	-	-	-	-	-
MYOZ1	-	-	-	-	-	-	-	-	-	-	-	-	up	1.60755	-	-	-	-	-	-
MYOZ2	-	-	-	-	down	-1.71703	up	1.09722	up	1.44473	-	-	-	-	-	-	down	-2.07989	down	-1.4472
MYOZ3	-	-	-	-	-	-	-	-	-	-	down	-0.821392	-	-	-	-	-	-	-	-
MYZAP	-	-	-	-	-	-	down	-1.53837	down	-1.74046	down	-1.64973	down	-1.52436	-	-	-	-	-	-
MZT2B	down	-0.651658	-	-	-	-	up	1.59578	up	0.931299	up	1.53876	up	1.4672	-	-	-	-	-	-
NAA15	-	-	-	-	-	-	-	-	-	-	-	-	-	-	down	-0.822125	-	-	-	-
NAA20	up	0.752799	-	-	-	-	-	-	-	-	-	-	-	-	-	-	-	-	-	-
NAA30	-	-	-	-	-	-	down	-0.689812	down	-1.05358	-	-	down	-0.740991	-	-	-	-	-	-
NAA50	-	-	down	-0.887026	down	-1.08267	-	-	-	-	-	-	-	-	-	-	-	-	-	-
NAB2	-	-	-	-	down	-1.15978	up	1.46943	-	-	up	1.43209	-	-	-	-	-	-	down	-1.13656
NABP2	-	-	-	-	-	-	up	1.21837	up	1.78473	up	0.961202	up	1.27092	down	-0.830223	-	-	-	-
NAGK	-	-	-	-	-	-	up	1.24136	-	-	-	-	-	-	-	-	-	-	-	-
NANS	-	-	-	-	-	-	up	0.886974	up	0.665112	up	0.751552	up	0.748728	-	-	-	-	-	-
NAP1L1	-	-	-	-	-	-	down	-0.724985	down	-1.27699	down	-1.10556	down	-1.07058	-	-	-	-	-	-
NCAPH2	-	-	-	-	-	-	-	-	-	-	up	1.71473	up	1.30294	up	1.05574	-	-	-	-
NCBP2AS2	-	-	-	-	-	-	up	0.947212	-	-	up	0.802715	-	-	-	-	-	-	-	-
NCBP3	down	-0.676746	-	-	-	-	-	-	-	-	-	-	-	-	-	-	-	-	-	-
NCEH1	up	0.895339	up	0.794821	-	-	down	-1.88665	down	-1.00165	down	-1.09948	down	-1.43919	-	-	-	-	-	-
NCOA4	up	0.673359	-	-	-	-	down	-0.905083	-	-	-	-	-	-	-	-	-	-	-	-
ND1	-	-	-	-	-	-	up	1.39749	-	-	up	1.65786	-	-	-	-	-	-	-	-
ND2	-	-	-	-	down	-0.58819	up	1.25456	-	-	up	1.3073	-	-	-	-	-	-	down	-0.657258
ND3	-	-	-	-	-	-	up	1.64106	-	-	up	1.70119	-	-	-	-	-	-	-	-
ND4L	-	-	-	-	-	-	up	1.32633	up	1.12548	up	1.46022	-	-	-	-	-	-	-	-
ND5	up	1.59196	up	1.20387	up	0.903965	up	1.08403	up	2.66484	up	2.27947	up	1.98543	-	-	-	-	-	-
NDRG2	down	-0.632652	-	-	-	-	-	-	down	-0.772654	-	-	-	-	up	0.769683	up	0.927246	-	-
NDUFA1	-	-	-	-	-	-	-	-	up	0.822369	up	0.706146	up	0.697939	-	-	-	-	-	-
NDUFA11	-	-	-	-	-	-	up	0.891937	up	1.30993	up	0.935104	up	1.09777	-	-	-	-	-	-
NDUFA12	-	-	-	-	-	-	up	2.42147	up	2.93697	up	2.69965	up	2.28778	-	-	-	-	-	-
NDUFA13	-	-	-	-	-	-	up	1.4669	up	1.37638	up	1.52705	up	1.3751	-	-	-	-	-	-
NDUFA2	-	-	-	-	-	-	up	0.685574	up	0.877123	up	0.880789	up	0.768805	-	-	-	-	-	-
NDUFA3	-	-	-	-	-	-	up	1.36417	up	1.49176	up	1.30552	up	1.15657	-	-	-	-	-	-
NDUFA4	-	-	-	-	-	-	up	0.673851	up	1.16646	up	0.90686	up	0.831594	-	-	-	-	-	-
NDUFA4L2	-	-	-	-	-	-	-	-	-	-	-	-	down	-1.45221	-	-	-	-	-	-
NDUFA6	-	-	-	-	-	-	up	0.683378	up	0.911597	up	0.841913	up	0.682603	-	-	-	-	-	-
NDUFA7	-	-	-	-	-	-	-	-	up	1.00408	up	0.814801	up	0.8485	-	-	-	-	-	-
NDUFA8	-	-	-	-	-	-	up	0.764523	up	1.31917	up	1.00893	up	1.14131	-	-	-	-	-	-
NDUFA9	up	0.718572	-	-	-	-	-	-	up	1.14881	up	0.819237	up	0.823597	-	-	-	-	-	-
NDUFAB1	up	0.634201	-	-	-	-	-	-	up	0.590313	-	-	-	-	-	-	-	-	-	-
NDUFAF2	-	-	-	-	-	-	up	1.04886	up	1.06981	up	0.737345	up	0.959456	-	-	-	-	-	-
NDUFAF3	-	-	-	-	-	-	up	1.38886	up	1.39617	up	1.60769	up	1.77161	-	-	-	-	-	-
NDUFAF4	up	0.629249	-	-	-	-	-	-	up	0.624231	-	-	-	-	-	-	-	-	-	-
NDUFAF8	-	-	-	-	-	-	up	1.63863	up	1.57807	up	1.59394	up	1.72942	-	-	-	-	-	-
NDUFB1	-	-	-	-	-	-	-	-	up	0.754366	-	-	-	-	-	-	-	-	-	-
NDUFB10	-	-	-	-	-	-	up	1.1051	up	1.57067	up	1.44958	up	1.587	-	-	-	-	-	-
NDUFB11	-	-	-	-	-	-	up	1.20561	up	1.24423	up	1.18309	up	1.46669	-	-	-	-	-	-
NDUFB3	-	-	-	-	-	-	up	0.910138	up	0.71624	up	0.890596	-	-	-	-	-	-	-	-
NDUFB4	-	-	-	-	-	-	-	-	up	0.900363	up	0.638298	up	0.651965	-	-	-	-	-	-
NDUFB6	-	-	-	-	-	-	up	1.29906	up	1.798	up	2.04197	up	1.82735	-	-	-	-	-	-
NDUFB7	-	-	-	-	-	-	up	1.20707	up	1.39564	up	1.30201	up	1.38219	-	-	-	-	-	-
NDUFB8	-	-	-	-	-	-	up	0.675434	up	1.12413	up	0.982442	up	0.92879	-	-	-	-	-	-
NDUFB9	-	-	-	-	-	-	up	0.975203	up	1.33264	up	1.16424	up	1.1353	-	-	-	-	-	-
NDUFS1	up	1.12497	up	0.895074	-	-	down	-1.62955	-	-	-	-	-	-	-	-	-	-	-	-
NDUFS2	up	0.65687	-	-	-	-	-	-	up	1.16511	up	0.806492	up	0.863553	-	-	-	-	-	-
NDUFS3	up	0.770778	-	-	-	-	up	0.673497	up	1.43004	up	1.019	up	1.10685	-	-	-	-	-	-
NDUFS4	-	-	-	-	-	-	up	0.863336	up	1.21159	up	0.952493	up	0.98196	-	-	-	-	-	-
NDUFS6	-	-	-	-	-	-	up	1.15856	up	1.12088	up	1.22249	up	1.16463	-	-	-	-	-	-
NDUFV2	-	-	-	-	-	-	up	0.841736	up	1.08953	up	0.866986	up	0.923403	-	-	-	-	-	-
NDUFV3	-	-	-	-	-	-	-	-	up	0.881212	up	0.772015	up	0.750712	-	-	-	-	-	-
NEDD8	-	-	-	-	-	-	up	0.776964	up	0.784594	up	0.796461	up	0.762044	-	-	-	-	-	-
NEK9	-	-	-	-	-	-	down	-2.20229	-	-	down	-2.26102	-	-	-	-	-	-	-	-
NELFA	-	-	-	-	-	-	up	0.88099	up	0.814332	up	0.656707	up	1.03612	-	-	-	-	-	-
NELFB	down	-0.981121	-	-	-	-	-	-	-	-	-	-	-	-	up	0.638827	-	-	-	-
NELFE	-	-	-	-	-	-	up	0.978091	-	-	up	0.977246	up	0.827754	-	-	-	-	-	-
NES	down	-1.44858	down	-2.13312	down	-2.08198	up	0.611721	down	-0.846908	down	-1.53144	down	-1.47708	-	-	-	-	-	-
NET1	-	-	-	-	-	-	-	-	down	-1.27717	down	-1.14526	down	-1.0918	-	-	-	-	-	-
NEU3	-	-	-	-	down	-1.09391	-	-	-	-	-	-	-	-	-	-	-	-	down	-0.840846
NEURL2	-	-	down	-1.64428	-	-	up	2.39313	up	1.52789	-	-	up	1.61673	-	-	-	-	up	0.88374
NFATC1	-	-	-	-	-	-	-	-	-	-	-	-	up	0.918252	-	-	-	-	up	0.702065
NFIB	down	-0.877145	-	-	-	-	-	-	-	-	-	-	-	-	-	-	-	-	-	-
NFKB2	-	-	down	-0.790417	-	-	up	1.49305	up	1.39146	-	-	-	-	down	-0.703345	-	-	-	-
NFKBIB	-	-	-	-	-	-	up	1.45269	up	1.60121	up	1.32431	up	1.48962	-	-	-	-	-	-
NFKBID	down	-0.847696	-	-	down	-0.799095	-	-	down	-1.44915	down	-1.0872	down	-1.40085	-	-	-	-	-	-
NFKBIL1	-	-	-	-	-	-	up	1.83824	up	1.66929	up	1.70667	up	1.7552	-	-	-	-	-	-
NFKBIZ	down	-0.779027	-	-	-	-	down	-1.66077	down	-2.4486	down	-1.94695	down	-2.15802	-	-	-	-	-	-
NFU1	-	-	-	-	-	-	up	0.659039	up	0.711036	up	0.664204	up	0.689968	-	-	-	-	-	-
NFX1	-	-	-	-	-	-	-	-	-	-	-	-	-	-	-	-	down	-0.603696	-	-
NHP2	-	-	-	-	-	-	up	0.946486	up	0.90175	up	0.82054	up	0.908114	-	-	-	-	-	-
NID2	-	-	-	-	down	-0.722387	down	-1.16487	down	-1.63217	down	-1.5861	down	-1.93061	-	-	-	-	-	-
NLK	-	-	-	-	-	-	-	-	-	-	down	-0.626132	-	-	-	-	-	-	-	-
NME2	-	-	-	-	-	-	up	0.699853	-	-	-	-	-	-	-	-	-	-	-	-
NME4	-	-	-	-	-	-	up	0.986234	-	-	-	-	up	0.929443	-	-	-	-	-	-
NMRK2	up	0.698231	-	-	-	-	-	-	up	1.513	-	-	up	1.40048	down	-0.703883	-	-	-	-
NMT2	-	-	-	-	-	-	-	-	-	-	down	-0.613641	-	-	-	-	-	-	-	-
NNT	-	-	-	-	-	-	down	-1.35259	-	-	down	-1.15263	down	-1.33675	-	-	-	-	-	-
NOB1	-	-	-	-	-	-	up	0.763842	-	-	up	0.673172	-	-	-	-	-	-	-	-
NOC4L	-	-	-	-	-	-	up	1.07866	up	1.20621	up	0.932675	up	0.923026	-	-	-	-	-	-
NOL7	-	-	-	-	-	-	up	0.609647	up	0.679942	up	0.836139	up	0.703127	-	-	-	-	-	-
NOM1	-	-	-	-	-	-	up	0.819261	-	-	-	-	up	0.707946	-	-	-	-	-	-
NONO	-	-	-	-	-	-	-	-	down	-0.865221	down	-0.606934	-	-	-	-	-	-	-	-
NOP10	-	-	-	-	-	-	up	0.847502	up	0.806273	up	0.865477	up	0.7457	-	-	-	-	-	-
NOP16	-	-	-	-	-	-	up	0.588707	up	0.879446	up	0.634119	up	0.742656	-	-	-	-	-	-
NOP53	-	-	-	-	-	-	up	1.53887	up	1.5819	up	2.31129	-	-	-	-	-	-	-	-
NOP56	-	-	-	-	-	-	-	-	up	0.847778	-	-	-	-	-	-	-	-	-	-
NOP9	-	-	-	-	-	-	up	1.16561	up	1.07422	up	0.863806	up	1.12216	-	-	-	-	-	-
NOTCH1	-	-	-	-	-	-	-	-	-	-	-	-	down	-2.81701	-	-	-	-	-	-
NOTCH3	-	-	-	-	-	-	down	-2.28802	down	-2.55706	down	-2.5109	down	-2.57936	-	-	-	-	-	-
NPEPL1	-	-	-	-	-	-	up	1.4438	up	1.43636	up	1.41542	up	1.56237	-	-	-	-	-	-
NPM3	down	-1.09671	down	-1.25035	down	-1.59721	up	1.86044	up	0.756127	-	-	-	-	-	-	-	-	-	-
NPR1	-	-	-	-	-	-	down	-1.56987	down	-1.76211	down	-2.04879	down	-1.98251	-	-	-	-	-	-
NPRL2	-	-	-	-	-	-	-	-	-	-	-	-	up	0.598465	-	-	-	-	-	-
NPRL3	-	-	-	-	-	-	up	0.826099	up	0.755789	up	0.886557	up	0.853192	-	-	-	-	-	-
NR1D1	-	-	-	-	-	-	up	0.754773	up	1.07797	up	0.677023	up	0.914045	-	-	-	-	-	-
NR1H2	-	-	-	-	-	-	up	1.25411	up	1.22949	up	1.10083	up	1.1188	-	-	-	-	-	-
NR2C2AP	-	-	-	-	-	-	-	-	up	0.608857	up	0.686874	-	-	-	-	-	-	-	-
NR2F2	down	-0.606501	-	-	-	-	down	-0.773342	down	-1.39492	down	-0.875878	down	-1.19459	-	-	-	-	-	-
NR2F6	-	-	-	-	-	-	-	-	-	-	-	-	up	0.63882	-	-	-	-	-	-
NR3C1	-	-	-	-	up	0.596369	-	-	-	-	-	-	-	-	-	-	-	-	-	-
NRBP1	up	1.26372	-	-	-	-	up	0.73946	up	1.99003	up	0.970094	up	1.18005	down	-1.02338	-	-	-	-
NRP1	-	-	-	-	-	-	down	-1.17901	-	-	down	-1.21875	-	-	-	-	-	-	-	-
NSFL1C	-	-	-	-	-	-	down	-1.43332	down	-0.96157	down	-1.54321	down	-1.57124	-	-	down	-0.617226	-	-
NSUN3	-	-	-	-	-	-	down	-0.721081	down	-0.731137	-	-	down	-0.682535	-	-	-	-	-	-
NT5DC2	down	-0.863607	-	-	-	-	up	0.791854	-	-	up	0.717229	-	-	-	-	-	-	-	-
NTF4	-	-	-	-	-	-	-	-	-	-	up	0.910191	up	1.532	-	-	-	-	-	-
NTMT1	-	-	-	-	-	-	up	1.14862	up	1.55762	up	1.0711	up	1.15884	-	-	-	-	-	-
NTN4	-	-	up	0.758341	-	-	-	-	-	-	-	-	-	-	up	0.640753	-	-	-	-
NUAK1	-	-	-	-	-	-	down	-2.16415	down	-2.22494	down	-2.61437	down	-2.13865	-	-	-	-	-	-
NUBP1	-	-	-	-	-	-	up	1.57684	-	-	-	-	up	1.37341	-	-	-	-	-	-
NUDC	-	-	-	-	-	-	up	1.09819	up	1.00543	up	1.05874	up	1.12153	-	-	-	-	-	-
NUDCD3	-	-	-	-	-	-	up	0.893164	up	0.803584	up	0.824963	up	0.984739	-	-	-	-	-	-
NUDT14	down	-0.712952	-	-	-	-	up	1.10756	-	-	up	1.13396	-	-	up	0.749998	-	-	-	-
NUDT15	-	-	-	-	-	-	down	-0.835807	-	-	down	-0.894007	-	-	-	-	-	-	-	-
NUDT2	-	-	-	-	-	-	up	1.1233	up	0.922866	up	0.896999	up	0.854713	-	-	-	-	-	-
NUDT21	-	-	-	-	-	-	down	-0.979471	-	-	down	-0.865983	down	-0.896468	-	-	-	-	-	-
NUDT3	-	-	-	-	-	-	up	0.672603	-	-	-	-	-	-	-	-	-	-	-	-
NUDT4	-	-	down	-0.898148	-	-	-	-	-	-	down	-1.53215	down	-1.31119	down	-1.23235	-	-	-	-
NUFIP1	-	-	-	-	-	-	-	-	-	-	-	-	-	-	down	-0.690894	-	-	-	-
NUP107	-	-	-	-	-	-	down	-0.731929	down	-0.732491	-	-	-	-	-	-	-	-	-	-
NUP133	-	-	-	-	-	-	down	-1.13103	down	-1.09877	down	-1.10425	down	-1.11862	-	-	-	-	-	-
NUP160	-	-	-	-	-	-	down	-0.723584	-	-	-	-	-	-	-	-	-	-	-	-
NUP58	-	-	-	-	-	-	down	-1.69532	down	-1.26994	down	-1.67783	down	-1.59637	-	-	-	-	-	-
NUP62	-	-	-	-	-	-	-	-	up	0.706486	-	-	up	0.619111	-	-	-	-	-	-
NUP85	-	-	-	-	-	-	-	-	up	0.839046	up	0.710085	up	0.836834	-	-	-	-	-	-
NUP88	-	-	-	-	-	-	-	-	-	-	down	-0.879578	-	-	down	-0.648115	-	-	-	-
NUS1	-	-	-	-	-	-	-	-	-	-	-	-	down	-1.57626	-	-	-	-	-	-
NUTF2	-	-	-	-	-	-	up	0.69142	up	0.669412	up	0.586397	-	-	-	-	-	-	-	-
NXN	-	-	-	-	-	-	up	0.658213	-	-	-	-	-	-	-	-	-	-	-	-
NXT1	-	-	-	-	-	-	up	0.992605	up	1.01177	up	0.967662	up	1.07731	-	-	-	-	-	-
OAS1Y	-	-	-	-	-	-	down	-0.978454	down	-1.16201	down	-0.945826	down	-1.0125	-	-	-	-	-	-
OAT	up	0.914231	-	-	up	0.687416	down	-1.19076	-	-	-	-	-	-	-	-	-	-	-	-
OAZ1	-	-	-	-	-	-	up	0.962309	up	0.865853	up	0.846791	up	0.926069	-	-	-	-	-	-
OAZ2	down	-0.736882	-	-	-	-	up	0.92909	-	-	-	-	-	-	-	-	-	-	-	-
ODC1	-	-	-	-	-	-	-	-	up	0.804283	-	-	-	-	-	-	-	-	-	-
OGFR	-	-	-	-	-	-	up	0.598237	-	-	-	-	-	-	-	-	-	-	-	-
OGT	-	-	-	-	-	-	down	-3.0217	down	-3.11471	down	-2.64315	down	-3.24994	-	-	-	-	-	-
OLFML3	-	-	-	-	-	-	-	-	down	-0.916617	down	-1.0687	down	-1.48878	-	-	-	-	-	-
OPA3	-	-	-	-	-	-	down	-1.54639	-	-	down	-1.25127	down	-1.4102	-	-	-	-	-	-
OPTN	-	-	-	-	-	-	-	-	-	-	-	-	up	1.43327	-	-	-	-	-	-
ORAI1	-	-	-	-	-	-	up	0.97327	up	1.1821	up	0.994076	up	1.17637	-	-	-	-	-	-
ORMDL3	-	-	-	-	-	-	up	0.836037	-	-	up	0.870362	up	0.745276	-	-	-	-	-	-
OS9	-	-	-	-	-	-	-	-	-	-	-	-	down	-0.605331	-	-	-	-	-	-
OSBP	-	-	-	-	-	-	-	-	up	1.64758	up	1.43246	-	-	-	-	-	-	-	-
OSER1	-	-	-	-	-	-	up	1.41256	up	1.64997	up	1.05691	up	1.26535	-	-	-	-	-	-
OSGEP	-	-	-	-	-	-	up	0.685361	-	-	-	-	-	-	-	-	-	-	-	-
OSR2	down	-1.30692	-	-	-	-	up	1.82629	-	-	up	1.23221	up	1.25486	-	-	-	-	-	-
OTUB1	-	-	-	-	-	-	up	0.995897	up	1.2079	up	0.98978	up	0.973481	-	-	-	-	-	-
OTUD1	-	-	down	-2.87894	down	-1.93012	up	2.10272	up	1.7496	-	-	-	-	down	-2.53479	-	-	-	-
OTUD5	down	-2.0498	-	-	down	-1.2376	-	-	down	-0.977348	-	-	-	-	up	1.24249	-	-	-	-
P2RX6	down	-1.69416	-	-	down	-0.962149	-	-	down	-1.67688	-	-	-	-	up	1.21819	-	-	-	-
P4HTM	-	-	-	-	-	-	up	0.960639	-	-	up	0.609262	up	0.759066	-	-	-	-	-	-
PA2G4	-	-	-	-	-	-	-	-	-	-	-	-	-	-	down	-0.661408	-	-	-	-
PABPN1	-	-	-	-	-	-	-	-	-	-	up	0.680908	up	0.791661	-	-	-	-	-	-
PACS1	-	-	down	-0.61042	-	-	-	-	-	-	-	-	-	-	-	-	-	-	-	-
PACS2	-	-	-	-	-	-	-	-	-	-	-	-	up	0.667516	-	-	-	-	-	-
PACSIN3	-	-	-	-	-	-	up	1.36611	up	1.22059	-	-	-	-	-	-	-	-	-	-
PAFAH1B3	-	-	-	-	-	-	up	1.76635	up	1.58851	up	1.49226	up	1.49697	-	-	-	-	-	-
PAIP1	-	-	-	-	-	-	-	-	-	-	up	0.667767	up	0.668941	-	-	-	-	-	-
PAK2	-	-	-	-	-	-	-	-	-	-	-	-	down	-0.942845	-	-	-	-	down	-0.853154
PALLD	-	-	down	-0.592813	-	-	-	-	-	-	down	-0.60078	-	-	-	-	-	-	-	-
PALM	-	-	-	-	-	-	-	-	down	-0.845149	-	-	-	-	-	-	-	-	-	-
PALMD	-	-	-	-	down	-1.10242	-	-	-	-	-	-	-	-	-	-	down	-1.0312	-	-
PAPSS1	-	-	-	-	-	-	-	-	-	-	-	-	down	-1.00757	-	-	-	-	-	-
PAQR4	up	1.21972	-	-	up	0.884992	down	-0.800299	-	-	-	-	-	-	down	-0.759558	-	-	-	-
PARK7	-	-	-	-	-	-	up	0.944984	up	1.03767	up	0.887119	up	0.866652	-	-	-	-	-	-
PARVB	-	-	-	-	-	-	up	0.726143	up	1.0318	-	-	-	-	-	-	-	-	-	-
PATL1	-	-	-	-	-	-	up	0.922834	up	2.61066	-	-	up	0.834705	down	-2.10298	-	-	-	-
PAXX	-	-	-	-	-	-	up	1.08815	-	-	up	1.35555	up	1.02045	-	-	-	-	-	-
PBDC1	-	-	-	-	-	-	up	0.975521	up	1.20519	-	-	up	0.964899	-	-	-	-	-	-
PBX2	-	-	down	-2.96509	-	-	-	-	down	-3.92733	down	-4.56236	down	-3.88311	-	-	-	-	-	-
PCBP1	-	-	-	-	-	-	-	-	up	0.830607	-	-	up	0.610327	-	-	-	-	-	-
PCBP4	-	-	-	-	-	-	up	1.241	up	0.959031	up	0.940304	up	0.726328	-	-	-	-	-	-
PCGF1	-	-	-	-	-	-	-	-	-	-	-	-	up	0.692306	-	-	-	-	-	-
PCGF2	-	-	-	-	-	-	up	0.968074	-	-	up	0.836109	-	-	-	-	-	-	-	-
PCMTD1	-	-	-	-	-	-	down	-3.27318	down	-2.60942	down	-2.85259	down	-2.28285	-	-	-	-	-	-
PCMTD2	-	-	-	-	-	-	down	-0.738262	-	-	down	-0.641589	-	-	-	-	-	-	-	-
PCOLCE	-	-	-	-	-	-	-	-	down	-1.1259	-	-	-	-	-	-	-	-	-	-
PCOLCE2	-	-	-	-	-	-	down	-1.82807	down	-1.63829	-	-	down	-1.71816	-	-	-	-	-	-
PCSK5	-	-	-	-	-	-	down	-1.55914	down	-1.51133	down	-1.99475	down	-1.72966	-	-	-	-	-	-
PCYOX1	-	-	-	-	-	-	down	-1.82788	-	-	down	-2.01245	down	-1.90826	-	-	-	-	-	-
PCYT2	-	-	-	-	-	-	up	1.06776	up	1.47716	up	0.994002	up	1.14052	-	-	-	-	-	-
PDCD2L	-	-	-	-	-	-	-	-	up	0.960751	-	-	-	-	-	-	-	-	-	-
PDCD5	-	-	-	-	-	-	up	1.00149	up	0.864891	up	1.06064	up	1.00552	-	-	-	-	-	-
PDCL3	-	-	-	-	-	-	up	1.31015	up	0.996552	up	1.12885	up	0.859869	-	-	-	-	-	-
PDE12	up	1.17228	-	-	-	-	down	-1.21541	-	-	down	-1.07454	-	-	down	-1.0206	-	-	-	-
PDE4C	-	-	-	-	-	-	-	-	-	-	down	-1.04	-	-	-	-	-	-	-	-
PDE7B	-	-	-	-	-	-	down	-2.03879	down	-1.90234	down	-1.49953	down	-2.1502	-	-	-	-	-	-
PDHA1	up	0.699748	-	-	-	-	down	-0.735584	-	-	-	-	-	-	-	-	-	-	-	-
PDIA3	-	-	-	-	-	-	-	-	-	-	down	-0.705105	down	-0.761025	-	-	-	-	-	-
PDIA4	-	-	-	-	-	-	-	-	-	-	down	-1.36279	down	-0.843227	down	-1.04352	-	-	-	-
PDK1	-	-	-	-	-	-	-	-	down	-1.0193	-	-	down	-1.01767	-	-	-	-	-	-
PDK3	up	0.600657	-	-	-	-	down	-0.694164	-	-	-	-	-	-	-	-	-	-	-	-
PDLIM1	-	-	-	-	down	-0.866005	-	-	-	-	-	-	-	-	-	-	down	-0.69134	-	-
PDLIM4	-	-	-	-	down	-1.38555	up	0.768714	-	-	-	-	-	-	-	-	-	-	down	-1.22693
PDXP	-	-	-	-	-	-	up	0.914581	up	0.940667	-	-	-	-	-	-	-	-	-	-
PEA15	-	-	down	-1.16394	down	-1.10358	-	-	-	-	down	-0.893997	-	-	-	-	-	-	-	-
PECR	up	0.896369	-	-	-	-	-	-	-	-	-	-	-	-	-	-	-	-	-	-
PELI1	-	-	-	-	-	-	down	-1.37826	down	-1.46504	down	-1.43841	down	-1.33777	-	-	-	-	-	-
PELI3	-	-	-	-	-	-	up	1.32062	up	1.44421	up	1.27454	up	1.47576	-	-	-	-	-	-
PEX16	-	-	-	-	-	-	up	0.947473	-	-	up	0.969511	up	1.07862	-	-	-	-	-	-
PEX19	-	-	-	-	-	-	up	1.01817	up	1.29718	up	1.16039	up	1.16931	-	-	-	-	-	-
PEX5	-	-	-	-	up	0.610321	-	-	-	-	up	0.711528	up	0.812664	-	-	-	-	-	-
PFDN2	-	-	-	-	-	-	up	1.01533	up	1.07727	up	0.990455	up	1.03526	-	-	-	-	-	-
PFDN5	-	-	-	-	-	-	up	0.872739	-	-	up	0.888737	up	0.880028	-	-	-	-	-	-
PFDN6	-	-	-	-	-	-	up	1.7209	up	1.69669	up	1.71982	up	1.7158	-	-	-	-	-	-
PFKM	up	0.940746	-	-	-	-	-	-	-	-	-	-	-	-	-	-	-	-	-	-
PFKP	-	-	-	-	-	-	-	-	down	-0.959275	-	-	-	-	-	-	-	-	-	-
PFN1	-	-	-	-	-	-	up	1.07634	-	-	up	0.869655	up	0.805166	-	-	-	-	-	-
PFN2	-	-	-	-	-	-	-	-	-	-	-	-	-	-	-	-	down	-0.712746	-	-
PGAM2	up	1.01186	-	-	-	-	up	1.10354	up	2.10246	up	1.4308	up	1.87406	down	-0.673843	-	-	-	-
PGAP3	-	-	-	-	-	-	-	-	down	-0.618746	-	-	-	-	-	-	-	-	-	-
PGK1	up	0.848173	-	-	-	-	-	-	up	0.904758	-	-	-	-	-	-	-	-	-	-
PGM1	up	0.719868	-	-	-	-	up	0.710418	up	1.41485	up	1.12547	up	1.41069	-	-	-	-	-	-
PGP	-	-	-	-	-	-	up	1.10703	up	1.41157	up	1.17624	up	1.25114	-	-	-	-	-	-
PHF1	-	-	down	-0.734788	-	-	-	-	-	-	-	-	-	-	-	-	-	-	-	-
PHF23	-	-	-	-	-	-	up	0.656911	up	0.679848	-	-	up	0.656188	-	-	-	-	-	-
PHF5A	-	-	-	-	-	-	up	0.701168	up	0.754478	up	0.624861	up	0.771358	-	-	-	-	-	-
PHKG1	-	-	-	-	-	-	up	1.06841	up	1.15193	up	1.18634	up	1.19799	-	-	-	-	-	-
PHLDA1	-	-	-	-	-	-	-	-	down	-1.09893	-	-	down	-1.24635	-	-	-	-	-	-
PHOSPHO2	-	-	-	-	-	-	-	-	up	0.971126	up	0.818409	up	1.01794	-	-	-	-	-	-
PHPT1	-	-	-	-	-	-	up	1.42589	up	1.51614	up	1.43355	up	1.54742	-	-	-	-	-	-
PHYHD1	-	-	-	-	-	-	-	-	-	-	up	1.00178	up	0.866756	up	0.586438	-	-	-	-
PIEZO1	-	-	-	-	-	-	down	-1.06327	down	-1.46584	down	-1.35274	down	-1.49308	-	-	-	-	-	-
PIGC	up	0.866486	-	-	-	-	-	-	up	1.28535	up	0.707998	up	0.93372	-	-	-	-	-	-
PIGL	-	-	-	-	-	-	up	1.14089	up	1.36101	up	1.13282	up	1.04689	-	-	-	-	-	-
PIH1D1	-	-	-	-	-	-	up	0.960734	up	0.861192	up	0.937535	up	1.09122	-	-	-	-	-	-
PIM1	-	-	-	-	-	-	-	-	up	1.45903	-	-	up	1.21268	down	-1.25852	-	-	up	1.01013
PIN1	-	-	-	-	-	-	up	1.21878	up	1.20774	up	1.15228	up	1.09462	-	-	-	-	-	-
PIN4	-	-	-	-	-	-	up	0.906385	up	0.860439	up	0.742995	up	0.8575	-	-	-	-	-	-
PINK1	-	-	-	-	-	-	up	0.686079	-	-	-	-	-	-	-	-	-	-	-	-
PIP4K2A	-	-	-	-	-	-	down	-1.08316	-	-	down	-1.02837	down	-0.813539	-	-	-	-	-	-
PITX1	up	2.99083	up	2.01385	up	1.60145	down	-5.60003	down	-2.62706	down	-3.60085	down	-4.00806	-	-	down	-1.38595	-	-
PITX2	-	-	down	-1.03238	down	-0.890037	down	-0.704533	down	-0.750538	down	-1.74345	down	-1.59668	down	-0.99887	-	-	-	-
PITX3	down	-0.852727	down	-1.53789	-	-	up	2.06986	up	1.20163	-	-	up	1.14149	-	-	-	-	-	-
PKD2	-	-	-	-	-	-	down	-1.96681	down	-2.25809	down	-2.02195	down	-2.22131	-	-	-	-	-	-
PKIG	down	-0.796499	-	-	-	-	-	-	down	-1.12238	down	-0.973662	-	-	-	-	-	-	-	-
PKM	up	0.904777	-	-	up	1.15924	-	-	-	-	-	-	-	-	-	-	-	-	up	0.797531
PLA2G16	-	-	-	-	-	-	up	0.768074	up	1.05669	-	-	-	-	-	-	-	-	-	-
PLAC9	-	-	-	-	-	-	-	-	down	-1.57657	-	-	-	-	up	1.31343	-	-	-	-
PLAT	-	-	-	-	-	-	down	-1.20766	down	-1.58212	down	-1.01716	down	-1.09583	-	-	-	-	-	-
PLCL2	-	-	-	-	-	-	-	-	up	1.42219	up	1.04656	up	1.64318	-	-	-	-	-	-
PLEKHF2	-	-	-	-	-	-	down	-0.643913	-	-	-	-	-	-	-	-	-	-	-	-
PLEKHH3	down	-0.937668	-	-	-	-	-	-	-	-	-	-	-	-	-	-	-	-	-	-
PLEKHM2	-	-	-	-	-	-	up	1.72712	up	2.25311	up	1.96852	up	1.9549	-	-	-	-	-	-
PLEKHO2	-	-	-	-	-	-	down	-0.742295	down	-0.918396	down	-0.847644	-	-	-	-	-	-	-	-
PLIN3	-	-	-	-	down	-1.09604	up	0.973113	up	0.792267	-	-	-	-	-	-	down	-0.925863	-	-
PLIN5	-	-	-	-	-	-	-	-	up	1.15814	-	-	-	-	-	-	-	-	-	-
PLK1	-	-	-	-	-	-	-	-	down	-0.943071	-	-	-	-	up	0.650557	-	-	-	-
PLK2	-	-	-	-	-	-	-	-	down	-1.18861	-	-	-	-	-	-	-	-	-	-
PLN	-	-	-	-	down	-1.07494	-	-	-	-	-	-	down	-1.60986	-	-	down	-1.0105	-	-
PLPP3	-	-	-	-	-	-	down	-1.04667	down	-1.80086	-	-	-	-	up	1.12213	-	-	-	-
PLPP7	-	-	-	-	-	-	up	1.18653	up	1.48351	up	1.16494	up	1.5953	-	-	-	-	-	-
PLSCR3	down	-0.815824	-	-	-	-	-	-	down	-0.669921	-	-	-	-	-	-	-	-	-	-
PLVAP	-	-	-	-	-	-	down	-1.12791	down	-1.5009	down	-1.47403	-	-	-	-	-	-	-	-
PLXDC1	-	-	-	-	-	-	down	-1.33067	down	-1.92035	down	-1.67518	down	-1.61852	-	-	-	-	-	-
PLXNA2	-	-	-	-	down	-0.641806	-	-	-	-	-	-	-	-	-	-	-	-	-	-
PMF1	-	-	-	-	-	-	up	0.851572	-	-	up	1.16115	up	0.852258	-	-	-	-	-	-
PMPCA	-	-	-	-	-	-	up	0.930517	up	0.728116	up	0.958069	up	0.885526	-	-	-	-	-	-
PMPCB	up	0.648431	-	-	-	-	-	-	-	-	-	-	-	-	-	-	-	-	-	-
PNCK	-	-	-	-	-	-	-	-	up	0.866889	up	1.28647	up	1.08225	-	-	-	-	-	-
PNKD	-	-	-	-	-	-	up	1.36996	up	1.10035	up	1.06066	up	1.06665	-	-	-	-	-	-
PNN	-	-	-	-	-	-	-	-	-	-	-	-	down	-1.03928	-	-	-	-	-	-
PNP	-	-	-	-	up	0.599736	-	-	-	-	-	-	-	-	-	-	-	-	-	-
PNPLA2	-	-	-	-	-	-	-	-	up	1.27354	up	0.879637	up	1.12299	-	-	-	-	-	-
POC1B	-	-	-	-	-	-	down	-0.816467	-	-	-	-	-	-	-	-	-	-	-	-
POFUT1	-	-	-	-	-	-	down	-0.802445	down	-1.05559	-	-	down	-1.22107	-	-	-	-	-	-
POLB	-	-	down	-0.764661	-	-	up	1.09949	up	1.11839	-	-	-	-	down	-0.799441	-	-	-	-
POLE3	-	-	-	-	-	-	-	-	-	-	up	0.59372	up	0.77008	-	-	-	-	-	-
POLR1C	-	-	-	-	-	-	up	0.76877	up	0.96064	-	-	-	-	-	-	-	-	-	-
POLR2E	-	-	-	-	-	-	up	1.18957	up	1.16537	up	1.24559	up	1.17286	-	-	-	-	-	-
POLR2F	-	-	-	-	-	-	up	1.2601	up	1.18387	up	1.1239	up	1.16241	-	-	-	-	-	-
POLR2G	-	-	-	-	-	-	up	0.659035	up	0.720306	up	0.803883	up	0.744462	-	-	-	-	-	-
POLR2H	-	-	-	-	-	-	up	1.10017	-	-	up	0.876531	up	0.886495	-	-	-	-	-	-
POLR2I	-	-	-	-	-	-	up	1.59712	up	1.36208	up	1.24295	up	1.02905	-	-	-	-	-	-
POLR2J	-	-	-	-	-	-	up	1.42573	up	1.49866	up	1.32143	up	1.36091	-	-	-	-	-	-
POLR2L	-	-	-	-	-	-	up	0.852726	up	0.808416	up	0.957031	up	0.950341	-	-	-	-	-	-
POLR3B	-	-	-	-	-	-	down	-0.750873	down	-0.626581	-	-	-	-	-	-	-	-	-	-
POLR3E	-	-	-	-	down	-0.602192	-	-	-	-	-	-	-	-	-	-	-	-	-	-
POLR3H	-	-	-	-	-	-	up	1.0238	up	0.687611	up	0.699768	up	0.871322	-	-	-	-	-	-
POLR3K	-	-	-	-	-	-	-	-	up	0.763559	-	-	up	0.699372	-	-	-	-	-	-
POMC	-	-	-	-	-	-	up	0.901629	up	0.879915	up	0.959646	up	1.09625	-	-	-	-	-	-
POMGNT2	-	-	-	-	-	-	-	-	-	-	-	-	-	-	down	-0.812866	-	-	up	0.717772
POMT2	-	-	-	-	-	-	-	-	up	0.719226	-	-	up	0.756777	-	-	-	-	-	-
PON2	-	-	down	-0.656449	-	-	-	-	down	-0.760759	down	-0.904893	-	-	-	-	-	-	-	-
POP7	-	-	-	-	-	-	up	1.12613	up	1.36145	up	1.07244	up	1.01176	-	-	-	-	-	-
PPAN	-	-	-	-	-	-	up	1.23092	up	1.2083	up	0.749336	up	0.877292	-	-	-	-	-	-
PPARD	-	-	-	-	-	-	-	-	up	0.870207	-	-	-	-	down	-1.33322	-	-	up	0.902086
PPAT	up	0.950569	-	-	-	-	-	-	up	0.939781	-	-	-	-	down	-0.680916	-	-	-	-
PPDPF	-	-	-	-	-	-	up	1.27017	up	1.27615	up	1.23221	up	0.889981	-	-	-	-	-	-
PPDPFL	-	-	up	1.37343	-	-	down	-1.18064	down	-0.858651	-	-	-	-	up	1.03947	-	-	down	-1.33841
PPIA	down	-1.05046	-	-	down	-0.900314	-	-	-	-	-	-	-	-	-	-	-	-	-	-
PPIC	-	-	-	-	-	-	down	-0.738127	down	-1.1581	-	-	-	-	-	-	-	-	-	-
PPIF	up	1.55593	-	-	-	-	-	-	up	1.44968	-	-	-	-	down	-1.17088	down	-1.08396	-	-
PPIL4	-	-	-	-	-	-	down	-1.30729	down	-1.19464	down	-1.25463	down	-1.39997	-	-	-	-	-	-
PPM1G	-	-	-	-	-	-	-	-	up	0.653131	-	-	up	0.624721	-	-	-	-	-	-
PPM1L	-	-	-	-	down	-0.713122	-	-	-	-	-	-	-	-	-	-	-	-	-	-
PPOX	-	-	-	-	-	-	up	0.934137	up	1.01284	-	-	-	-	-	-	-	-	-	-
PPP1CA	-	-	-	-	-	-	up	1.14697	up	1.10846	up	1.18586	up	1.16138	-	-	-	-	-	-
PPP1R11	-	-	-	-	-	-	up	0.668635	-	-	-	-	-	-	-	-	-	-	-	-
PPP1R15A	-	-	down	-1.39862	-	-	up	2.05312	up	2.42417	-	-	up	1.55557	down	-1.78832	-	-	-	-
PPP1R1A	-	-	-	-	-	-	up	1.6883	up	1.74654	up	1.80959	up	1.7449	-	-	-	-	-	-
PPP1R2	-	-	-	-	-	-	down	-3.18642	down	-2.40177	down	-3.28558	down	-2.88446	-	-	-	-	-	-
PPP1R27	-	-	-	-	-	-	up	1.70499	up	2.16426	up	1.57427	up	1.81116	down	-0.59274	-	-	-	-
PPP1R35	-	-	-	-	-	-	up	0.770935	up	0.946664	up	0.835793	up	0.92033	-	-	-	-	-	-
PPP1R37	-	-	-	-	-	-	up	0.977747	up	0.756428	-	-	up	0.762077	-	-	-	-	-	-
PPP1R3A	-	-	-	-	-	-	-	-	-	-	-	-	up	1.1332	-	-	-	-	-	-
PPP1R3B	-	-	-	-	up	0.682606	-	-	-	-	-	-	-	-	-	-	-	-	-	-
PPP1R7	-	-	-	-	-	-	up	0.652568	-	-	up	0.788384	-	-	-	-	-	-	-	-
PPP2CA	up	0.590042	-	-	-	-	-	-	-	-	-	-	-	-	-	-	down	-0.690841	-	-
PPP2R1A	-	-	-	-	-	-	up	0.738384	up	1.03347	up	0.835014	up	0.838889	-	-	-	-	-	-
PPP3CA	-	-	-	-	-	-	down	-0.881923	-	-	down	-0.741559	-	-	-	-	-	-	-	-
PPP4C	-	-	-	-	-	-	up	1.33692	up	1.64903	up	1.36721	up	1.34055	-	-	-	-	-	-
PPP5C	-	-	-	-	-	-	-	-	up	0.737772	-	-	up	0.647774	-	-	-	-	-	-
PPT1	-	-	-	-	-	-	down	-0.72723	down	-0.892078	down	-0.868599	-	-	-	-	-	-	-	-
PPTC7	up	1.29931	-	-	-	-	down	-1.10124	-	-	down	-1.12923	-	-	down	-1.31612	-	-	-	-
PRADC1	-	-	-	-	-	-	up	1.15154	up	1.11357	up	1.17931	up	1.14314	-	-	-	-	-	-
PRCC	-	-	-	-	-	-	up	0.76735	up	0.922395	up	0.639015	up	0.878106	-	-	-	-	-	-
PRDX5	-	-	-	-	-	-	up	1.23343	up	1.23651	up	1.2456	up	1.40782	-	-	-	-	-	-
PREB	-	-	-	-	-	-	up	1.25592	up	0.993558	-	-	-	-	-	-	-	-	-	-
PRELID3B	-	-	-	-	-	-	-	-	up	0.688021	-	-	-	-	-	-	-	-	-	-
PRELP	-	-	-	-	-	-	down	-1.48455	down	-1.70785	down	-1.99637	down	-1.91386	-	-	-	-	-	-
PREX1	-	-	-	-	-	-	down	-1.21722	-	-	down	-1.87799	down	-1.19322	-	-	-	-	up	0.698546
PRICKLE3	-	-	-	-	-	-	up	0.790992	up	0.598106	-	-	up	0.741197	-	-	-	-	-	-
PRKCZ	-	-	-	-	-	-	up	1.01091	up	0.96148	up	1.04951	up	0.876795	-	-	-	-	-	-
PRMT6	-	-	-	-	-	-	up	0.798137	up	0.918842	up	0.656375	up	0.638386	-	-	-	-	-	-
PROCR	-	-	-	-	-	-	down	-1.65157	down	-1.46329	down	-1.35167	-	-	-	-	-	-	-	-
PRORSD1	-	-	-	-	-	-	-	-	-	-	-	-	up	0.62767	-	-	-	-	-	-
PROSER1	-	-	-	-	-	-	down	-0.856781	down	-1.08353	down	-0.969342	down	-1.06478	-	-	-	-	-	-
PRPF19	-	-	-	-	-	-	-	-	up	0.880065	-	-	up	0.600341	-	-	-	-	-	-
PRPF31	-	-	-	-	-	-	up	0.808884	up	0.99861	up	0.946326	up	1.14005	-	-	-	-	-	-
PRPF4B	up	0.776468	-	-	up	0.7038	-	-	-	-	-	-	-	-	-	-	-	-	-	-
PRR13	-	-	-	-	-	-	up	0.926544	up	1.19263	up	1.15195	up	1.36892	-	-	-	-	-	-
PRRC1	-	-	-	-	-	-	down	-1.51824	down	-1.23863	down	-1.63199	down	-1.76296	-	-	-	-	-	-
PRRC2C	-	-	-	-	-	-	down	-1.54555	down	-1.7387	down	-1.56978	down	-1.77243	-	-	-	-	-	-
PRRX1	-	-	down	-0.759809	down	-0.863405	-	-	down	-1.21215	down	-1.38713	down	-1.49832	-	-	-	-	-	-
PRRX2	down	-1.08997	-	-	-	-	-	-	-	-	-	-	-	-	-	-	-	-	-	-
PRSS23	-	-	down	-1.14077	-	-	-	-	-	-	-	-	-	-	down	-1.42391	down	-1.13617	-	-
PRXL2B	down	-0.676677	-	-	-	-	up	1.62626	up	0.93837	up	1.42069	up	1.25646	-	-	-	-	-	-
PSENEN	-	-	-	-	-	-	up	1.45191	up	1.41688	up	1.32241	up	1.42398	-	-	-	-	-	-
PSIP1	-	-	-	-	-	-	-	-	down	-0.656163	-	-	-	-	-	-	-	-	-	-
PSKH1	-	-	-	-	-	-	up	0.61114	up	0.86613	-	-	-	-	-	-	-	-	-	-
PSMA3	-	-	-	-	-	-	-	-	-	-	-	-	up	0.702842	-	-	-	-	-	-
PSMA6	-	-	-	-	-	-	-	-	up	0.605709	-	-	up	0.630884	-	-	-	-	-	-
PSMA7	-	-	-	-	-	-	up	0.765451	up	0.893669	up	0.593503	up	0.792623	-	-	-	-	-	-
PSMB1	-	-	-	-	-	-	-	-	up	0.629843	-	-	-	-	-	-	-	-	-	-
PSMB2	-	-	-	-	-	-	up	0.653184	up	0.984814	-	-	up	0.734738	-	-	-	-	-	-
PSMB3	-	-	-	-	-	-	-	-	up	0.607695	-	-	-	-	-	-	-	-	-	-
PSMB4	-	-	-	-	-	-	up	0.715646	up	0.975219	up	0.679851	up	0.812936	-	-	-	-	-	-
PSMB5	-	-	-	-	-	-	-	-	up	0.840363	-	-	-	-	-	-	-	-	-	-
PSMB6	-	-	-	-	-	-	up	1.0005	up	1.04716	up	0.880839	up	0.930948	-	-	-	-	-	-
PSMC3	-	-	-	-	-	-	-	-	up	1.82982	up	1.55174	up	1.76477	-	-	-	-	-	-
PSMC4	-	-	-	-	-	-	up	0.661496	up	1.17888	-	-	up	0.724354	down	-0.66913	-	-	-	-
PSMC5	-	-	-	-	-	-	up	0.745624	up	0.977621	up	0.793753	up	0.899595	-	-	-	-	-	-
PSMD13	-	-	-	-	-	-	-	-	-	-	-	-	up	0.592084	-	-	-	-	-	-
PSMD3	-	-	-	-	-	-	up	0.692378	up	1.03281	up	0.689476	up	0.915521	-	-	-	-	-	-
PSMD8	-	-	-	-	-	-	up	0.850165	up	0.950181	-	-	up	0.675853	-	-	-	-	-	-
PSMD9	-	-	-	-	-	-	up	1.2084	up	0.984058	up	0.858357	up	0.937696	-	-	-	-	-	-
PSMF1	-	-	-	-	-	-	up	0.639726	up	0.931279	-	-	up	0.708915	-	-	-	-	-	-
PSMG1	-	-	-	-	-	-	-	-	up	0.616248	up	0.726136	-	-	-	-	-	-	-	-
PSMG2	up	0.62593	-	-	-	-	-	-	up	0.756139	-	-	-	-	-	-	-	-	-	-
PSMG3	down	-0.920321	down	-0.629152	down	-0.729971	up	1.46668	-	-	-	-	-	-	-	-	-	-	-	-
PSMG4	down	-0.726874	-	-	-	-	up	1.61148	up	0.873342	up	1.41096	up	1.16504	-	-	-	-	-	-
PSTPIP2	-	-	up	0.617522	-	-	-	-	-	-	-	-	-	-	-	-	-	-	-	-
PTCD3	up	0.607966	-	-	-	-	-	-	-	-	-	-	-	-	-	-	-	-	-	-
PTDSS1	-	-	-	-	-	-	-	-	up	0.811245	-	-	-	-	-	-	-	-	-	-
PTDSS2	-	-	-	-	-	-	-	-	up	0.98398	-	-	up	0.802402	-	-	-	-	-	-
PTGDR	-	-	-	-	-	-	down	-1.16563	down	-1.44063	down	-1.43989	down	-1.3669	-	-	-	-	-	-
PTGES2	-	-	-	-	-	-	-	-	-	-	up	0.986091	-	-	-	-	-	-	-	-
PTGR1	-	-	-	-	-	-	-	-	down	-0.919618	-	-	-	-	-	-	-	-	-	-
PTGS1	-	-	-	-	-	-	down	-1.09503	down	-1.20357	down	-0.8858	-	-	-	-	-	-	-	-
PTMA	-	-	-	-	-	-	down	-2.09722	down	-2.43086	down	-2.37615	down	-2.18118	-	-	-	-	-	-
PTMS	-	-	-	-	-	-	up	0.944212	-	-	up	0.69347	-	-	-	-	-	-	-	-
PTN	-	-	-	-	-	-	down	-1.20082	down	-1.77767	down	-1.31567	down	-1.95358	-	-	-	-	-	-
PTOV1	-	-	-	-	-	-	up	0.948683	up	0.723006	-	-	up	0.752594	-	-	-	-	-	-
PTPA	-	-	-	-	-	-	up	1.20484	up	1.13124	up	1.36017	up	1.32531	-	-	-	-	-	-
PTPMT1	-	-	-	-	-	-	up	0.789123	up	0.915535	up	0.83509	up	0.778558	-	-	-	-	-	-
PTPN1	-	-	-	-	-	-	up	0.810718	-	-	-	-	-	-	-	-	-	-	-	-
PTPN9	-	-	-	-	-	-	down	-0.814612	down	-1.03832	down	-0.901706	down	-1.02496	-	-	-	-	-	-
PTRH2	-	-	-	-	-	-	up	0.915758	up	0.978701	up	0.747395	-	-	-	-	-	-	-	-
PTTG1IP	-	-	-	-	-	-	down	-0.812125	down	-1.1135	down	-0.901524	down	-1.01166	-	-	-	-	-	-
PUM2	-	-	-	-	-	-	-	-	down	-1.52121	down	-1.30672	down	-1.25563	-	-	-	-	-	-
PURB	-	-	-	-	-	-	-	-	-	-	-	-	down	-0.590685	-	-	-	-	-	-
PUS1	-	-	-	-	down	-0.626094	-	-	-	-	-	-	-	-	-	-	-	-	-	-
PVR	-	-	-	-	-	-	up	0.629976	up	1.02546	-	-	-	-	down	-1.1733	down	-0.812706	-	-
PWWP3A	down	-0.67293	-	-	-	-	-	-	-	-	-	-	-	-	-	-	-	-	-	-
PXMP2	-	-	-	-	-	-	-	-	up	1.26682	-	-	up	1.02792	-	-	-	-	-	-
PXN	-	-	-	-	-	-	-	-	down	-0.944523	down	-0.976297	down	-0.998486	-	-	-	-	-	-
PYCR2	-	-	-	-	-	-	up	0.720169	up	0.586076	-	-	-	-	-	-	-	-	-	-
PYCR3	-	-	-	-	-	-	up	1.23446	up	0.784687	up	1.02663	up	1.03476	-	-	-	-	-	-
PYGM	up	0.789114	-	-	-	-	up	0.766627	up	1.54006	up	1.26991	up	1.62015	-	-	-	-	-	-
PYGO1	-	-	-	-	up	0.889476	down	-1.77863	down	-1.53661	down	-1.33549	-	-	-	-	-	-	-	-
QARS1	up	0.696437	up	1.24021	-	-	up	1.1269	up	1.81419	up	2.36068	up	1.39264	-	-	-	-	-	-
QDPR	-	-	-	-	-	-	up	0.786858	up	0.655236	up	0.899278	up	0.774954	-	-	-	-	-	-
QPCT	-	-	-	-	-	-	down	-2.16693	down	-3.0525	down	-2.30073	down	-2.14561	-	-	-	-	-	-
QSOX1	-	-	-	-	-	-	-	-	down	-1.15923	down	-1.05335	down	-1.26694	-	-	-	-	-	-
QTRT1	down	-0.72697	-	-	-	-	-	-	-	-	-	-	-	-	-	-	-	-	-	-
RAB10	-	-	-	-	-	-	down	-1.0932	-	-	down	-1.01057	down	-0.909877	-	-	-	-	-	-
RAB11B	-	-	-	-	-	-	up	0.656022	up	0.730379	up	0.888548	up	0.774218	-	-	-	-	-	-
RAB13	down	-0.692638	-	-	-	-	up	0.876863	-	-	-	-	-	-	-	-	-	-	-	-
RAB1A	-	-	-	-	-	-	down	-0.680214	-	-	down	-0.64408	down	-0.760812	-	-	-	-	-	-
RAB24	down	-1.15436	-	-	-	-	up	1.0808	-	-	-	-	-	-	up	0.890818	-	-	-	-
RAB3D	-	-	-	-	-	-	down	-0.604503	down	-1.06335	-	-	down	-1.07433	-	-	-	-	-	-
RAB5IF	-	-	-	-	-	-	up	0.970277	up	1.1302	up	1.0216	up	0.989355	-	-	-	-	-	-
RAB6A	-	-	-	-	-	-	down	-0.75381	-	-	down	-0.672501	down	-0.661164	-	-	-	-	-	-
RAB8B	-	-	-	-	-	-	down	-1.22722	down	-1.18573	down	-1.12363	down	-1.09359	-	-	-	-	-	-
RABAC1	-	-	-	-	-	-	up	0.930466	up	1.12603	up	0.894519	up	0.806842	-	-	-	-	-	-
RABEP1	-	-	-	-	-	-	-	-	down	-0.657929	down	-0.731104	-	-	-	-	-	-	-	-
RABGGTA	-	-	up	0.605439	-	-	up	1.46239	up	1.91482	up	2.05693	up	1.95096	-	-	-	-	-	-
RABIF	-	-	-	-	-	-	up	0.635662	-	-	-	-	-	-	-	-	-	-	-	-
RABL2B	-	-	-	-	-	-	-	-	-	-	-	-	-	-	up	0.821985	-	-	-	-
RACK1	-	-	-	-	-	-	-	-	-	-	-	-	up	0.590513	-	-	-	-	-	-
RAD21	-	-	-	-	-	-	down	-0.847343	down	-0.775875	down	-0.844201	down	-0.865577	-	-	-	-	-	-
RAD23A	-	-	-	-	-	-	up	0.863163	up	0.95262	up	0.793973	up	0.909719	-	-	-	-	-	-
RAD51D	-	-	-	-	-	-	up	0.861327	-	-	up	0.997571	up	0.759424	-	-	-	-	-	-
RAF1	-	-	-	-	-	-	-	-	up	1.13749	up	1.25255	up	1.92836	-	-	-	-	-	-
RALY	-	-	-	-	-	-	-	-	-	-	-	-	up	1.15081	-	-	up	0.789762	-	-
RAMAC	-	-	-	-	-	-	up	1.01944	up	1.04717	up	0.72095	up	0.718877	-	-	-	-	-	-
RAMP1	down	-0.947388	-	-	-	-	up	1.50774	-	-	up	1.57059	up	0.977784	up	1.02177	-	-	-	-
RANBP1	-	-	-	-	-	-	up	1.03032	up	0.787435	-	-	-	-	-	-	-	-	-	-
RANBP6	up	0.644501	-	-	-	-	down	-1.1574	-	-	down	-0.92972	down	-0.880386	-	-	-	-	-	-
RANGRF	up	0.598423	-	-	-	-	up	0.70059	up	1.28816	up	0.755732	up	1.12789	-	-	-	-	-	-
RAP1A	-	-	-	-	down	-0.716554	-	-	-	-	-	-	-	-	-	-	-	-	-	-
RAP1B	-	-	-	-	-	-	-	-	-	-	down	-0.589392	-	-	-	-	-	-	-	-
RAP2B	-	-	-	-	-	-	-	-	down	-0.629437	-	-	-	-	-	-	-	-	-	-
RARRES1	-	-	-	-	-	-	down	-1.66002	down	-1.65291	down	-1.49142	down	-1.63725	-	-	-	-	-	-
RASA3	-	-	-	-	-	-	down	-0.674314	down	-1.1703	down	-0.758047	down	-0.942851	-	-	-	-	-	-
RASL12	-	-	-	-	-	-	down	-0.959247	down	-1.28813	down	-0.93813	down	-0.961183	-	-	-	-	-	-
RBL2	-	-	-	-	-	-	down	-0.997573	down	-0.877983	down	-0.849385	down	-0.70501	-	-	-	-	-	-
RBM12	up	0.76836	-	-	-	-	-	-	-	-	-	-	-	-	-	-	-	-	-	-
RBM14	-	-	-	-	-	-	-	-	up	0.830879	-	-	-	-	-	-	-	-	-	-
RBM24	-	-	-	-	-	-	down	-0.947751	down	-1.20416	down	-1.16153	down	-1.4967	-	-	-	-	-	-
RBM38	up	0.713059	-	-	-	-	up	0.79048	up	1.48454	-	-	up	1.10045	down	-1.07193	-	-	-	-
RBM4	-	-	-	-	-	-	up	2.07265	up	2.7	up	1.91861	up	2.11748	-	-	-	-	-	-
RBM5	down	-0.915233	-	-	-	-	-	-	-	-	-	-	-	-	-	-	-	-	-	-
RBPMS2	-	-	-	-	-	-	down	-1.10053	down	-1.38449	down	-1.05886	down	-1.15626	-	-	-	-	-	-
RCAN1	up	2.01582	-	-	-	-	-	-	up	1.97992	-	-	-	-	down	-1.35786	down	-2.50729	down	-1.15307
RCC1L	-	-	-	-	-	-	up	0.589321	-	-	up	0.599388	up	0.693551	-	-	-	-	-	-
RCC2	down	-0.609496	down	-0.898363	down	-0.795436	up	0.942783	-	-	-	-	-	-	-	-	-	-	-	-
RCHY1	-	-	-	-	-	-	up	0.785638	up	1.19425	up	0.764989	up	0.746456	-	-	-	-	-	-
RCN1	-	-	-	-	-	-	-	-	down	-1.24544	down	-0.955016	down	-1.06421	-	-	-	-	-	-
RCN2	-	-	-	-	-	-	-	-	down	-0.866591	down	-0.737419	down	-0.796549	-	-	-	-	-	-
RCN3	-	-	-	-	-	-	up	0.644398	-	-	-	-	-	-	-	-	-	-	-	-
RECQL	-	-	-	-	-	-	down	-0.699656	down	-0.965186	down	-0.613104	down	-0.788021	-	-	-	-	-	-
RELL1	-	-	-	-	-	-	-	-	down	-0.593174	-	-	-	-	-	-	-	-	-	-
RET	-	-	-	-	-	-	up	1.24897	-	-	up	1.61705	-	-	up	0.678067	-	-	-	-
RETREG1	-	-	-	-	-	-	up	1.29867	-	-	-	-	up	1.3464	-	-	-	-	-	-
RETREG2	-	-	-	-	-	-	up	0.926946	up	0.864875	up	0.852043	up	0.925187	-	-	-	-	-	-
REX1BD	-	-	-	-	-	-	up	0.748943	-	-	up	0.641033	up	0.727163	-	-	-	-	-	-
REXO2	-	-	-	-	-	-	up	0.596937	-	-	-	-	-	-	-	-	-	-	-	-
RFC2	-	-	-	-	-	-	up	0.698254	-	-	up	0.636212	-	-	-	-	-	-	-	-
RFK	-	-	-	-	-	-	down	-0.824002	-	-	-	-	down	-0.643875	-	-	-	-	-	-
RFLNB	-	-	down	-0.900504	down	-1.35013	down	-1.11917	-	-	down	-2.03045	down	-2.54799	down	-1.18957	down	-1.62872	-	-
RFNG	-	-	-	-	-	-	up	0.761739	-	-	up	0.862135	up	0.678745	-	-	-	-	-	-
RFXANK	down	-0.737515	-	-	-	-	up	0.749185	-	-	-	-	-	-	-	-	-	-	-	-
RGCC	-	-	-	-	-	-	down	-0.737106	-	-	down	-1.03475	down	-0.981541	-	-	-	-	-	-
RGS16	-	-	-	-	-	-	down	-1.10688	down	-1.64193	down	-1.31769	down	-1.61371	-	-	-	-	-	-
RGS2	-	-	down	-1.51653	-	-	up	1.29812	-	-	-	-	-	-	down	-1.50188	-	-	-	-
RGS5	-	-	-	-	-	-	down	-2.42429	down	-2.09201	down	-2.6946	down	-2.5432	down	-0.59843	-	-	-	-
RHOBTB3	-	-	-	-	up	1.11979	down	-1.51649	down	-1.68467	-	-	-	-	-	-	up	1.27747	-	-
RHOC	-	-	-	-	-	-	up	0.71554	-	-	-	-	-	-	-	-	-	-	-	-
RHOG	-	-	-	-	-	-	up	1.14059	up	0.877341	up	0.985478	up	1.03281	-	-	-	-	-	-
RHOJ	-	-	-	-	-	-	down	-0.999491	down	-1.12228	down	-1.28295	down	-1.3649	-	-	-	-	-	-
RHOT2	-	-	-	-	-	-	up	0.660418	-	-	up	0.780701	up	0.672848	-	-	-	-	-	-
RIC8A	-	-	-	-	-	-	up	0.700678	-	-	-	-	-	-	-	-	-	-	-	-
RIN3	-	-	-	-	-	-	down	-0.729376	-	-	down	-0.864458	-	-	-	-	-	-	-	-
RING1	-	-	-	-	-	-	up	1.28516	up	1.13433	up	1.10576	up	1.14917	-	-	-	-	-	-
RIPK2	-	-	-	-	-	-	-	-	down	-1.01049	down	-0.848801	down	-0.841863	-	-	-	-	-	-
RIT1	-	-	-	-	-	-	down	-0.995534	down	-1.42926	down	-1.28593	down	-1.29884	-	-	-	-	-	-
RMDN2	-	-	-	-	-	-	down	-0.757007	down	-0.901043	-	-	-	-	-	-	-	-	-	-
RNASE4	-	-	-	-	-	-	down	-1.25698	down	-1.6954	down	-1.33604	down	-1.41259	-	-	-	-	-	-
RNASEH1	-	-	-	-	-	-	up	1.08037	up	0.988002	up	1.08651	up	0.846115	-	-	-	-	-	-
RNASEH2C	-	-	-	-	-	-	up	1.58311	up	2.05389	up	1.05434	up	1.63065	-	-	-	-	-	-
RND3	-	-	-	-	-	-	down	-0.92329	down	-1.2468	-	-	-	-	-	-	-	-	-	-
RNF103	-	-	-	-	up	0.802485	-	-	-	-	-	-	up	0.871919	-	-	-	-	-	-
RNF11	-	-	-	-	-	-	down	-0.61198	-	-	-	-	-	-	-	-	-	-	-	-
RNF113A	-	-	-	-	-	-	-	-	up	0.588536	-	-	up	0.58602	-	-	-	-	-	-
RNF114	-	-	-	-	-	-	-	-	down	-0.647485	down	-0.639985	down	-0.68361	-	-	-	-	-	-
RNF115	-	-	down	-0.8958	-	-	up	0.947495	up	1.23854	-	-	-	-	down	-1.20291	down	-0.757067	-	-
RNF128	-	-	-	-	-	-	down	-0.94039	down	-0.719671	down	-0.808668	-	-	-	-	-	-	-	-
RNF144B	-	-	-	-	-	-	down	-0.800356	-	-	-	-	-	-	-	-	-	-	-	-
RNF157	-	-	-	-	-	-	up	0.76085	-	-	up	0.903448	up	1.22469	-	-	-	-	-	-
RNF166	-	-	-	-	-	-	up	0.680728	up	0.644713	up	0.592822	up	0.865327	-	-	-	-	-	-
RNF169	-	-	-	-	-	-	-	-	-	-	down	-1.12737	-	-	-	-	-	-	-	-
RNF181	-	-	-	-	-	-	up	1.19927	up	1.39957	up	1.02506	up	1.18474	-	-	-	-	-	-
RNF187	-	-	-	-	-	-	up	0.751549	-	-	up	0.741167	up	0.689664	-	-	-	-	-	-
RNF25	-	-	-	-	-	-	-	-	-	-	-	-	up	1.29418	-	-	-	-	-	-
RNF34	-	-	-	-	-	-	-	-	up	0.739408	-	-	-	-	-	-	-	-	-	-
RNF5	-	-	-	-	-	-	up	0.824756	up	1.15553	up	0.920631	up	1.053	-	-	-	-	-	-
RNGTT	-	-	-	-	-	-	down	-0.651711	-	-	-	-	-	-	-	-	-	-	-	-
RNH1	-	-	-	-	-	-	up	0.946107	-	-	up	0.8251	up	0.817849	-	-	-	-	-	-
RNPEPL1	-	-	-	-	-	-	up	1.73623	up	1.41469	up	1.36349	up	1.55718	-	-	-	-	-	-
ROBO4	down	-0.892907	-	-	-	-	-	-	-	-	-	-	-	-	-	-	-	-	-	-
ROMO1	-	-	-	-	-	-	up	1.46639	up	1.34804	up	1.06992	up	1.31747	-	-	-	-	-	-
RP9	-	-	-	-	-	-	up	0.898606	up	0.734671	up	0.965501	up	1.02288	-	-	-	-	-	-
RPE	-	-	-	-	-	-	down	-0.779831	down	-0.83152	down	-0.879855	down	-0.841753	-	-	-	-	-	-
RPF1	-	-	-	-	-	-	up	0.704198	up	0.851325	-	-	up	0.897711	-	-	-	-	-	-
RPL10A	-	-	-	-	-	-	up	2.78482	-	-	up	1.40155	-	-	-	-	-	-	-	-
RPL12	-	-	-	-	-	-	up	1.18755	up	0.882932	up	0.934917	up	0.894814	-	-	-	-	-	-
RPL13	-	-	-	-	-	-	up	1.36837	up	0.769258	up	1.08644	up	1.22622	-	-	-	-	-	-
RPL13A	-	-	-	-	-	-	up	1.18476	up	0.962673	up	1.07558	up	1.02822	-	-	-	-	-	-
RPL14	-	-	-	-	-	-	up	1.3264	-	-	up	1.07297	-	-	-	-	-	-	-	-
RPL18	-	-	-	-	-	-	up	0.9226	-	-	up	0.966537	up	0.988728	-	-	-	-	-	-
RPL19	-	-	-	-	-	-	up	1.51974	up	1.05139	up	1.10487	up	1.10342	-	-	-	-	-	-
RPL22L1	-	-	-	-	-	-	-	-	down	-0.792747	-	-	-	-	-	-	-	-	-	-
RPL23	-	-	-	-	-	-	up	0.663145	-	-	up	0.590365	-	-	-	-	-	-	-	-
RPL24	-	-	-	-	-	-	up	1.07085	-	-	up	0.911668	up	0.963101	-	-	-	-	-	-
RPL26L1	-	-	-	-	-	-	-	-	up	0.736312	up	1.78457	up	1.78127	-	-	-	-	-	-
RPL27	-	-	-	-	-	-	up	1.43688	up	1.20423	up	1.11798	up	1.32714	-	-	-	-	-	-
RPL27A	-	-	-	-	-	-	up	0.986135	-	-	up	0.864375	up	0.812013	-	-	-	-	-	-
RPL29	-	-	-	-	-	-	up	1.02953	up	0.826507	up	0.916832	up	1.01171	-	-	-	-	-	-
RPL30	-	-	-	-	-	-	up	1.45826	up	1.28497	up	1.3926	up	1.61445	-	-	-	-	-	-
RPL32	-	-	-	-	-	-	up	0.845678	up	0.662285	up	0.734335	up	0.779912	-	-	-	-	-	-
RPL35	-	-	-	-	-	-	up	0.908298	-	-	up	0.707025	up	0.888719	-	-	-	-	-	-
RPL36	down	-1.60022	-	-	down	-1.5375	up	4.53345	up	2.92232	up	2.60512	up	2.96498	-	-	-	-	-	-
RPL36A	down	-1.59839	-	-	down	-1.88882	up	3.38391	up	1.77461	up	2.05929	up	1.47299	-	-	-	-	-	-
RPL37	-	-	-	-	-	-	up	1.43555	-	-	up	1.0814	-	-	-	-	-	-	-	-
RPL37A	-	-	-	-	-	-	up	0.603314	-	-	-	-	-	-	-	-	-	-	-	-
RPL38	-	-	-	-	-	-	up	1.82952	-	-	up	1.24135	up	1.25094	-	-	-	-	-	-
RPL3L	-	-	up	1.43797	-	-	-	-	-	-	up	1.58807	-	-	up	1.42633	-	-	down	-0.885439
RPL7	-	-	-	-	-	-	up	0.727963	-	-	up	0.632696	-	-	-	-	-	-	-	-
RPL7A	-	-	-	-	-	-	up	1.08933	up	0.837683	up	0.937881	up	0.969662	-	-	-	-	-	-
RPL8	-	-	-	-	-	-	-	-	up	1.09482	up	1.09827	up	1.2335	-	-	-	-	-	-
RPL9	-	-	-	-	-	-	up	1.22443	up	0.976386	up	1.10746	up	1.14814	-	-	-	-	-	-
RPLP0	-	-	-	-	-	-	up	0.750834	-	-	up	0.66123	up	0.609513	-	-	-	-	-	-
RPLP1	-	-	-	-	-	-	up	0.78095	up	0.807467	up	0.688662	up	0.765667	-	-	-	-	-	-
RPLP2	-	-	-	-	-	-	up	0.678751	-	-	-	-	up	0.679497	-	-	-	-	-	-
RPP25L	-	-	-	-	-	-	-	-	-	-	-	-	up	0.646101	-	-	-	-	-	-
RPS10	-	-	-	-	-	-	up	0.98326	up	0.698897	up	0.838286	up	0.885671	-	-	-	-	-	-
RPS11	-	-	-	-	-	-	up	0.854408	up	0.885286	up	0.727419	up	0.852782	-	-	-	-	-	-
RPS13	-	-	-	-	-	-	up	0.821237	-	-	-	-	up	0.61505	-	-	-	-	-	-
RPS15	-	-	-	-	-	-	up	0.652884	-	-	up	0.608184	up	0.623964	-	-	-	-	-	-
RPS15A	-	-	-	-	-	-	-	-	-	-	up	1.20514	-	-	-	-	-	-	-	-
RPS16	-	-	-	-	-	-	up	0.885815	up	0.739626	up	0.749675	up	0.759776	-	-	-	-	-	-
RPS17	-	-	-	-	-	-	up	1.23388	up	0.816389	up	1.12963	up	1.13378	-	-	-	-	-	-
RPS18	-	-	-	-	-	-	up	0.837191	up	0.657938	up	0.617999	up	0.655817	-	-	-	-	-	-
RPS19	-	-	-	-	-	-	up	1.52783	up	0.853546	up	1.12305	up	1.12156	-	-	-	-	-	-
RPS19BP1	-	-	-	-	-	-	up	1.02361	up	1.02068	up	0.93522	up	0.926835	-	-	-	-	-	-
RPS2	-	-	-	-	-	-	up	1.15939	up	1.26366	up	1.22253	up	1.15296	-	-	-	-	-	-
RPS20	-	-	-	-	-	-	up	0.789648	-	-	up	0.714784	up	0.596159	-	-	-	-	-	-
RPS21	-	-	-	-	-	-	up	0.633285	-	-	-	-	-	-	-	-	-	-	-	-
RPS23	-	-	-	-	-	-	up	0.788985	-	-	up	0.652691	up	0.595904	-	-	-	-	-	-
RPS25	-	-	-	-	-	-	up	0.815347	up	0.799181	up	0.735386	up	0.774911	-	-	-	-	-	-
RPS27L	-	-	-	-	-	-	up	0.758277	up	0.694839	up	0.857544	up	0.879148	-	-	-	-	-	-
RPS28	-	-	-	-	-	-	-	-	-	-	up	0.598997	up	0.681368	-	-	-	-	-	-
RPS3	-	-	-	-	-	-	up	1.03427	up	0.693352	up	0.85494	up	0.91258	-	-	-	-	-	-
RPS5	-	-	-	-	-	-	up	0.868142	up	0.794865	up	0.795486	up	0.840774	-	-	-	-	-	-
RPS6	down	-0.875895	-	-	down	-0.644926	up	1.48645	-	-	up	1.2492	up	0.819304	-	-	-	-	-	-
RPS6KA1	-	-	down	-0.772741	-	-	up	1.34364	up	1.83979	-	-	up	1.85359	down	-1.28808	-	-	up	1.29811
RPS6KA4	-	-	-	-	-	-	up	1.49865	-	-	up	1.17473	up	1.08012	-	-	-	-	-	-
RPS7	-	-	-	-	-	-	up	0.70345	-	-	up	0.594936	up	0.621692	-	-	-	-	-	-
RPS8	-	-	-	-	-	-	up	0.925496	-	-	up	0.76819	up	0.810772	-	-	-	-	-	-
RPS9	-	-	-	-	-	-	up	2.27562	up	1.44292	up	1.37353	up	1.49231	-	-	-	-	-	-
RPUSD3	-	-	-	-	-	-	up	1.07535	up	0.859659	up	1.03266	up	0.866321	-	-	-	-	-	-
RPUSD4	-	-	-	-	-	-	up	0.899187	up	0.744678	up	0.988592	up	1.165	-	-	-	-	-	-
RRAD	down	-1.42098	down	-1.47591	down	-2.24009	up	3.12868	up	1.69514	up	1.65	-	-	-	-	-	-	-	-
RRAS	-	-	-	-	-	-	up	1.18827	-	-	up	0.861833	up	0.982258	-	-	-	-	-	-
RRM2B	-	-	-	-	-	-	down	-0.829893	-	-	-	-	-	-	-	-	-	-	-	-
RRNAD1	-	-	-	-	-	-	up	0.904456	up	0.659169	-	-	up	0.984969	-	-	-	-	-	-
RRP12	-	-	-	-	-	-	-	-	up	0.831824	up	0.609971	-	-	-	-	-	-	-	-
RRP7A	-	-	-	-	-	-	up	0.817976	-	-	-	-	-	-	-	-	-	-	-	-
RRP8	-	-	-	-	-	-	down	-1.08112	down	-1.21002	down	-1.33938	down	-1.487	-	-	-	-	-	-
RRS1	up	0.673667	-	-	-	-	-	-	up	1.16656	-	-	-	-	-	-	down	-0.978546	-	-
RSBN1	-	-	-	-	-	-	-	-	-	-	-	-	-	-	-	-	-	-	up	0.683679
RSPRY1	-	-	-	-	-	-	down	-0.69913	-	-	down	-0.720159	down	-0.624358	-	-	-	-	-	-
RSU1	-	-	-	-	-	-	-	-	down	-0.601971	down	-0.696424	-	-	-	-	-	-	-	-
RTCB	-	-	-	-	-	-	down	-0.588289	-	-	down	-0.711612	down	-0.621404	down	-0.639349	-	-	-	-
RTF2	-	-	-	-	-	-	up	0.696209	up	0.821168	up	0.754159	up	0.677036	-	-	-	-	-	-
RTN2	-	-	-	-	-	-	up	1.07767	up	1.10843	up	1.21539	up	1.51148	-	-	-	-	-	-
RTN3	-	-	-	-	-	-	down	-0.620164	down	-1.03239	down	-0.849342	down	-0.799777	-	-	-	-	-	-
RTRAF	-	-	-	-	-	-	up	0.695836	up	0.641503	up	0.764353	up	0.718532	-	-	-	-	-	-
RUVBL1	-	-	-	-	-	-	up	1.03549	up	0.962655	up	0.869767	up	0.744027	-	-	-	-	-	-
RUVBL2	-	-	-	-	-	-	up	0.84627	up	0.996707	up	0.742569	up	0.801373	-	-	-	-	-	-
RXRB	-	-	-	-	-	-	up	1.24939	up	0.801559	up	1.0199	up	1.12332	-	-	-	-	-	-
S100A14	-	-	down	-0.995599	-	-	up	2.18823	up	1.85388	up	1.17799	up	1.46528	-	-	-	-	-	-
S100A16	down	-0.946269	-	-	-	-	up	1.78721	-	-	up	1.27292	up	1.33553	-	-	-	-	-	-
S100A4	-	-	-	-	-	-	-	-	-	-	-	-	-	-	up	1.2609	-	-	-	-
S100B	-	-	-	-	down	-0.804347	-	-	-	-	-	-	down	-1.11543	-	-	-	-	-	-
SACM1L	-	-	-	-	-	-	down	-0.903863	-	-	down	-0.86358	down	-1.06322	-	-	-	-	-	-
SAR1B	-	-	-	-	-	-	down	-1.13962	-	-	-	-	-	-	-	-	-	-	-	-
SARS2	-	-	-	-	-	-	-	-	up	0.822743	up	0.745811	up	0.696017	-	-	-	-	-	-
SART1	down	-1.00682	down	-1.16976	down	-1.05655	up	1.62436	-	-	-	-	-	-	-	-	-	-	-	-
SAT2	-	-	-	-	-	-	up	1.03232	up	1.28064	up	1.20331	up	1.13852	-	-	-	-	-	-
SAYSD1	-	-	-	-	-	-	up	0.774252	up	0.81317	up	0.67262	up	1.01289	-	-	-	-	-	-
SCAMP1	-	-	-	-	-	-	down	-1.60304	-	-	down	-1.26965	down	-1.30994	-	-	-	-	-	-
SCAMP4	-	-	-	-	-	-	up	0.861366	-	-	-	-	up	0.708941	-	-	-	-	-	-
SCAND1	-	-	-	-	-	-	up	1.03459	-	-	up	0.725997	up	0.766506	-	-	-	-	-	-
SCAP	down	-0.690248	-	-	down	-0.766093	up	1.18995	-	-	-	-	-	-	-	-	-	-	-	-
SCARB1	-	-	-	-	-	-	-	-	-	-	-	-	-	-	down	-0.709322	-	-	-	-
SCARB2	-	-	-	-	-	-	down	-0.992252	down	-0.709523	down	-0.993682	down	-0.846708	-	-	-	-	-	-
SCARF2	down	-0.833493	-	-	-	-	-	-	down	-1.70495	-	-	-	-	-	-	-	-	-	-
SCD	-	-	-	-	-	-	down	-1.32769	-	-	down	-1.20117	down	-0.941157	-	-	-	-	-	-
SCHIP1	-	-	-	-	-	-	up	0.846725	-	-	-	-	-	-	-	-	-	-	-	-
SCN1B	-	-	-	-	-	-	up	1.06385	up	1.32685	up	1.39272	up	1.64067	-	-	-	-	-	-
SCN4B	-	-	-	-	up	1.13181	-	-	-	-	-	-	-	-	-	-	-	-	-	-
SCNM1	-	-	-	-	-	-	up	1.05378	up	1.24501	up	1.17716	up	1.22701	-	-	-	-	-	-
SCRN2	-	-	-	-	-	-	up	1.06095	up	0.789337	up	1.56621	up	1.57662	up	0.77599	up	0.780723	-	-
SCYL1	-	-	-	-	-	-	up	1.30228	up	0.845783	up	1.01913	up	1.17491	-	-	-	-	-	-
SDC4	-	-	-	-	-	-	up	1.02396	up	1.78357	-	-	-	-	down	-1.10773	-	-	-	-
SDF2L1	-	-	-	-	-	-	up	0.908447	-	-	up	0.764465	-	-	-	-	-	-	-	-
SDF4	-	-	-	-	-	-	up	0.662433	-	-	up	0.670594	up	0.602213	-	-	-	-	-	-
SDHAF1	-	-	-	-	-	-	up	0.762706	-	-	up	0.670499	-	-	-	-	-	-	-	-
SDHAF2	-	-	-	-	-	-	-	-	up	0.806238	up	0.795316	-	-	-	-	-	-	-	-
SDHB	-	-	-	-	-	-	up	0.916287	up	1.30505	up	1.03431	up	1.11375	-	-	-	-	-	-
SEC13	-	-	-	-	-	-	up	0.730674	up	0.62765	up	0.620145	up	0.591962	-	-	-	-	-	-
SEC16A	-	-	-	-	-	-	-	-	-	-	down	-0.653356	-	-	-	-	-	-	-	-
SEC24D	-	-	-	-	-	-	down	-0.817987	down	-0.988679	down	-1.13838	down	-1.42925	-	-	-	-	-	-
SEC61G	-	-	-	-	-	-	up	0.862169	-	-	up	0.830325	up	0.736116	-	-	-	-	-	-
SEC63	-	-	-	-	-	-	down	-0.655373	-	-	down	-0.840251	down	-0.744392	-	-	-	-	-	-
SECISBP2L	-	-	-	-	-	-	down	-1.09723	down	-0.802679	down	-0.907448	down	-1.01692	-	-	-	-	-	-
SEH1L	down	-0.611135	-	-	-	-	down	-1.44073	down	-2.05686	down	-1.78468	down	-1.87068	-	-	-	-	-	-
SEL1L	-	-	-	-	-	-	down	-1.05953	down	-0.896557	down	-1.10645	down	-1.10919	-	-	-	-	-	-
SELENOK	-	-	-	-	-	-	-	-	up	0.752772	up	0.664569	-	-	-	-	-	-	-	-
SELENOO	-	-	-	-	-	-	up	3.18519	up	2.95471	up	2.75613	up	2.70349	-	-	-	-	-	-
SELENOP	-	-	-	-	-	-	-	-	down	-1.40788	down	-1.10775	-	-	-	-	-	-	-	-
SEM1	-	-	-	-	-	-	up	1.39106	up	1.95683	up	1.36164	-	-	-	-	-	-	-	-
SEMA6A	-	-	-	-	-	-	down	-0.986736	down	-0.885012	down	-1.28058	down	-1.2377	-	-	-	-	-	-
SEMA7A	-	-	-	-	-	-	down	-1.27985	-	-	down	-1.62327	-	-	down	-0.935258	-	-	-	-
SEPTIN10	-	-	-	-	-	-	-	-	-	-	down	-0.753794	-	-	-	-	-	-	-	-
SEPTIN2	-	-	-	-	-	-	down	-0.732082	down	-0.945446	down	-0.789731	down	-0.975112	-	-	-	-	-	-
SERBP1	-	-	-	-	up	0.866014	-	-	-	-	-	-	up	0.88591	-	-	up	0.989909	-	-
SERF1A	-	-	-	-	-	-	up	1.1994	up	0.762454	up	0.789605	-	-	-	-	-	-	-	-
SERGEF	-	-	-	-	-	-	up	1.04907	-	-	up	0.973895	up	1.01183	-	-	-	-	-	-
SERINC1	-	-	-	-	-	-	down	-0.61325	down	-0.662067	-	-	-	-	-	-	-	-	-	-
SERINC2	-	-	-	-	-	-	up	0.921832	up	1.40902	up	1.41167	up	1.49587	-	-	-	-	-	-
SERINC3	-	-	-	-	-	-	-	-	down	-0.991073	-	-	-	-	-	-	-	-	-	-
SERPINB6	-	-	-	-	-	-	down	-3.58812	down	-3.90153	down	-3.74493	down	-3.80873	-	-	-	-	-	-
SERPINE2	-	-	-	-	-	-	-	-	down	-1.52815	-	-	down	-1.55331	-	-	-	-	-	-
SERPINF1	-	-	-	-	-	-	down	-1.06396	down	-1.35162	-	-	-	-	-	-	-	-	-	-
SERPING1	-	-	-	-	-	-	-	-	down	-1.63061	-	-	-	-	-	-	-	-	-	-
SERTAD1	-	-	down	-0.805677	-	-	up	1.33606	-	-	-	-	up	0.88786	-	-	-	-	-	-
SERTAD3	-	-	-	-	-	-	up	1.1039	up	1.0496	up	0.932684	up	1.25829	-	-	-	-	-	-
SESN1	-	-	-	-	-	-	-	-	-	-	down	-0.757778	-	-	-	-	-	-	-	-
SESN3	-	-	-	-	down	-1.02679	-	-	-	-	-	-	down	-3.46755	-	-	-	-	-	-
SESTD1	-	-	-	-	-	-	down	-0.988618	down	-1.07239	-	-	-	-	up	0.63166	-	-	-	-
SF3A2	-	-	-	-	-	-	up	1.28874	up	1.50481	up	1.0649	up	1.32789	-	-	-	-	-	-
SF3B2	-	-	up	0.831463	-	-	-	-	-	-	-	-	-	-	-	-	-	-	-	-
SF3B4	-	-	-	-	-	-	up	1.00608	up	0.814306	up	0.676239	up	0.586362	-	-	-	-	-	-
SF3B5	-	-	-	-	-	-	up	1.04517	up	1.13905	up	1.14653	up	1.12475	-	-	-	-	-	-
SF3B6	-	-	-	-	-	-	up	0.717709	-	-	up	0.759038	up	0.736334	-	-	-	-	-	-
SFR1	-	-	-	-	-	-	-	-	-	-	up	0.77827	-	-	-	-	-	-	-	-
SFRP4	-	-	-	-	-	-	down	-1.04483	down	-1.83436	-	-	down	-2.1463	-	-	-	-	-	-
SFRP5	-	-	-	-	-	-	down	-1.04669	down	-1.38677	-	-	-	-	-	-	-	-	-	-
SFT2D3	down	-0.621986	-	-	-	-	-	-	-	-	-	-	-	-	-	-	-	-	-	-
SGCA	-	-	-	-	-	-	-	-	-	-	up	1.25587	-	-	-	-	-	-	-	-
SGCB	-	-	down	-0.964771	-	-	-	-	-	-	down	-0.927504	-	-	-	-	-	-	-	-
SGCE	-	-	-	-	-	-	down	-0.800373	down	-1.29949	down	-1.10743	-	-	-	-	-	-	-	-
SGK1	-	-	-	-	-	-	down	-1.30646	-	-	-	-	-	-	-	-	-	-	-	-
SGPP1	-	-	-	-	-	-	down	-1.08257	down	-1.28488	down	-1.24201	down	-1.25506	-	-	-	-	-	-
SH3BGR	-	-	-	-	-	-	up	1.09513	up	1.1571	up	0.733374	up	0.924711	-	-	-	-	-	-
SH3BGRL	-	-	-	-	-	-	down	-0.977202	down	-1.16035	-	-	down	-0.938928	-	-	-	-	-	-
SH3BP5	-	-	-	-	-	-	-	-	-	-	-	-	up	0.627045	-	-	-	-	-	-
SH3RF3	down	-1.19382	-	-	-	-	up	1.25204	-	-	up	1.42804	up	1.21395	up	1.38285	up	1.18764	-	-
SHARPIN	-	-	-	-	-	-	up	1.19118	up	1.33148	up	1.13711	up	1.53176	-	-	-	-	-	-
SHC1	-	-	-	-	-	-	down	-0.870071	-	-	down	-1.24243	-	-	-	-	-	-	-	-
SHISA2	-	-	-	-	-	-	down	-0.821666	down	-0.885068	down	-0.676919	-	-	-	-	-	-	-	-
SHISA4	-	-	-	-	-	-	up	2.33107	up	1.7043	up	2.07053	up	2.45766	-	-	up	0.742128	-	-
SHMT2	-	-	-	-	-	-	-	-	up	0.740117	up	0.626612	-	-	-	-	-	-	-	-
SIAH2	-	-	-	-	-	-	up	0.757973	up	0.783135	-	-	up	0.707998	-	-	-	-	-	-
SIRT2	-	-	-	-	-	-	up	1.05465	up	1.22627	up	1.10011	up	1.29389	-	-	-	-	-	-
SIRT6	-	-	-	-	-	-	-	-	up	0.69167	-	-	-	-	-	-	-	-	-	-
SIVA1	-	-	-	-	-	-	up	1.21398	up	0.899483	up	1.0974	up	1.01863	-	-	-	-	-	-
SIX1	-	-	-	-	-	-	-	-	-	-	down	-0.613024	-	-	-	-	-	-	-	-
SIX2	-	-	up	1.95357	up	1.77004	-	-	-	-	-	-	-	-	up	1.75125	up	1.56847	-	-
SIX4	-	-	-	-	-	-	down	-1.40753	-	-	down	-1.62695	down	-1.61709	-	-	-	-	-	-
[truncated: 5,549 more rows]
