# Supplementary material for: Comparative Transcriptomic Analysis Reveals Diverse Expression Pattern Underlying Fatty Acid Composition among Different Beef Cuts
Source: Foods. 2022 Jan 4;11(1):117. doi: 10.3390/foods11010117 (PMC8750426; doi:10.3390/foods11010117)
Supplement: Supplementary file 1 [file foods-11-00117-s001.zip › Supplementary Table Dataset S4.xlsx]

## Sheet: Table S10
Dataset S4. Functional description of 38 fatty acid-related genes.
Module	Gene Name	Description	GO_term_BP	GO_term_CC	GO_term_MF	KEGG_Pathway	Chuck_Neck		Chuck_Rump		Chuck_Tenderloin		Longissimus doris_Chuck		Longissimus doris_Neck		Longissimus doris_Rump		Longissimus doris_Tenderloin		Neck_Rump		Neck_Tenderloin		Rump_Tenderloin
							Up or Down	Log2FoldChange	Up or Down	Log2FoldChange	Up or Down	Log2FoldChange	Up or Down	Log2FoldChange	Up or Down	Log2FoldChange	Up or Down	Log2FoldChange	Up or Down	Log2FoldChange	Up or Down	Log2FoldChange	Up or Down	Log2FoldChange	Up or Down	Log2FoldChange
Blue	SLC27A1	solute carrier family 27 member 1(SLC27A1)	GO:0001579~medium-chain fatty acid transport,GO:0001676~long-chain fatty acid metabolic process,GO:0006646~phosphatidylethanolamine biosynthetic process,GO:0006654~phosphatidic acid biosynthetic process,GO:0006656~phosphatidylcholine biosynthetic process,GO:0006659~phosphatidylserine biosynthetic process,GO:0006661~phosphatidylinositol biosynthetic process,GO:0009409~response to cold,GO:0015908~f…	GO:0005737~cytoplasm,GO:0005783~endoplasmic reticulum,GO:0005886~plasma membrane,GO:0012505~endomembrane system,GO:0016021~integral component of membrane,	GO:0000166~nucleotide binding,GO:0004467~long-chain fatty acid-CoA ligase activity,GO:0015245~fatty acid transporter activity,GO:0031957~very long-chain fatty acid-CoA ligase activity,	bta03320:PPAR signaling pathway,bta04931:Insulin resistance,	-	-	-	-	-	-	-	-	-	-	-	-	-	-	-	-	-	-	-	-
Blue	ACAT1	acetyl-CoA acetyltransferase 1(ACAT1)	GO:0006635~fatty acid beta-oxidation,	GO:0005739~mitochondrion,GO:0005743~mitochondrial inner membrane,GO:0070062~extracellular exosome,	GO:0003985~acetyl-CoA C-acetyltransferase activity,GO:0046872~metal ion binding,	bta00071:Fatty acid degradation,bta00072:Synthesis and degradation of ketone bodies,bta00280:Valine, leucine and isoleucine degradation,bta00310:Lysine degradation,bta00380:Tryptophan metabolism,bta00620:Pyruvate metabolism,bta00630:Glyoxylate and dicarboxylate metabolism,bta00640:Propanoate metabolism,bta00650:Butanoate metabolism,bta00900:Terpenoid backbone biosynthesis,bta01100:Metabolic pathw…	-	-	-	-	-	-	down	-0.694922	-	-	down	-0.590531	down	-0.91411	-	-	-	-	-	-
Blue	CPT2	carnitine palmitoyltransferase 2(CPT2)	GO:0006631~fatty acid metabolic process,GO:0006810~transport,	GO:0005654~nucleoplasm,GO:0005730~nucleolus,GO:0005739~mitochondrion,GO:0005743~mitochondrial inner membrane,	GO:0004095~carnitine O-palmitoyltransferase activity,	bta00071:Fatty acid degradation,bta01212:Fatty acid metabolism,bta03320:PPAR signaling pathway,	-	-	-	-	-	-	down	-0.96702	down	-1.21743	down	-0.901814	down	-0.970577	-	-	-	-	-	-
Cyan	HSD17B8	hydroxysteroid 17-beta dehydrogenase 8(HSD17B8)	GO:0006703~estrogen biosynthetic process,GO:0008209~androgen metabolic process,	GO:0005737~cytoplasm,GO:0005740~mitochondrial envelope,GO:0005759~mitochondrial matrix,GO:0005886~plasma membrane,	GO:0003857~3-hydroxyacyl-CoA dehydrogenase activity,GO:0004303~estradiol 17-beta-dehydrogenase activity,GO:0016491~oxidoreductase activity,GO:0047035~testosterone dehydrogenase (NAD+) activity,	bta00140:Steroid hormone biosynthesis,bta01100:Metabolic pathways,	-	-	-	-	-	-	down	-1.25239	down	-1.76154	down	-1.75196	down	-1.914	-	-	-	-	-	-
Green	PLIN5	perilipin 5(PLIN5)	GO:0010867~positive regulation of triglyceride biosynthetic process,GO:0010884~positive regulation of lipid storage,GO:0010890~positive regulation of sequestering of triglyceride,GO:0010897~negative regulation of triglyceride catabolic process,GO:0019915~lipid storage,GO:0031999~negative regulation of fatty acid beta-oxidation,GO:0032000~positive regulation of fatty acid beta-oxidation,GO:0034389…	GO:0005737~cytoplasm,GO:0005739~mitochondrion,GO:0005811~lipid particle,GO:0005829~cytosol,	GO:0035473~lipase binding,GO:0042802~identical protein binding,		-	-	-	-	-	-	-	-	up	1.15814	-	-	-	-	-	-	-	-	-	-
Green	CEBPB	CCAAT/enhancer binding protein (C/EBP), beta(CEBPB)	GO:0001541~ovarian follicle development,GO:0006351~transcription, DNA-templated,GO:0006355~regulation of transcription, DNA-templated,GO:0032753~positive regulation of interleukin-4 production,GO:0034976~response to endoplasmic reticulum stress,GO:0042130~negative regulation of T cell proliferation,GO:0042742~defense response to bacterium,GO:0045600~positive regulation of fat cell differentiation…	GO:0005634~nucleus,GO:0005737~cytoplasm,	GO:0003677~DNA binding,GO:0003705~transcription factor activity, RNA polymerase II distal enhancer sequence-specific binding,GO:0042803~protein homodimerization activity,GO:0043565~sequence-specific DNA binding,	bta04668:TNF signaling pathway,bta05152:Tuberculosis,bta05202:Transcriptional misregulation in cancer,	-	-	-	-	-	-	-	-	up	0.682501	-	-	up	0.978957	-	-	-	-	-	-
Green	NDUFA4L2	NDUFA4, mitochondrial complex associated like 2(NDUFA4L2)	GO:0055114~oxidation-reduction process,GO:1902600~hydrogen ion transmembrane transport,	GO:0005751~mitochondrial respiratory chain complex IV,	GO:0004129~cytochrome-c oxidase activity,GO:0008137~NADH dehydrogenase (ubiquinone) activity,	bta00190:Oxidative phosphorylation,bta01100:Metabolic pathways,bta04932:Non-alcoholic fatty liver disease (NAFLD),bta05010:Alzheimer's disease,bta05012:Parkinson's disease,bta05016:Huntington's disease,	-	-	-	-	-	-	-	-	-	-	-	-	down	-1.45221	-	-	-	-	-	-
Green	SMAD3	SMAD family member 3(SMAD3)	GO:0000122~negative regulation of transcription from RNA polymerase II promoter,GO:0001657~ureteric bud development,GO:0001666~response to hypoxia,GO:0001701~in utero embryonic development,GO:0001707~mesoderm formation,GO:0001756~somitogenesis,GO:0001889~liver development,GO:0001947~heart looping,GO:0002076~osteoblast development,GO:0002520~immune system development,GO:0006351~transcription, DNA-…	GO:0000790~nuclear chromatin,GO:0005637~nuclear inner membrane,GO:0005654~nucleoplasm,GO:0005737~cytoplasm,GO:0005886~plasma membrane,GO:0043235~receptor complex,GO:0071144~SMAD2-SMAD3 protein complex,	GO:0000978~RNA polymerase II core promoter proximal region sequence-specific DNA binding,GO:0000983~transcription factor activity, RNA polymerase II core promoter sequence-specific,GO:0000988~transcription factor activity, protein binding,GO:0008270~zinc ion binding,GO:0030618~transforming growth factor beta receptor, pathway-specific cytoplasmic mediator activity,GO:0031490~chromatin DNA binding,	bta04068:FoxO signaling pathway,bta04110:Cell cycle,bta04144:Endocytosis,bta04350:TGF-beta signaling pathway,bta04390:Hippo signaling pathway,bta04520:Adherens junction,bta04550:Signaling pathways regulating pluripotency of stem cells,bta05142:Chagas disease (American trypanosomiasis),bta05166:HTLV-I infection,bta05200:Pathways in cancer,bta05210:Colorectal cancer,bta05212:Pancreatic cancer,bta05…	-	-	-	-	-	-	-	-	-	-	-	-	-	-	-	-	-	-	-	-
Green	ACADM	acyl-CoA dehydrogenase, C-4 to C-12 straight chain(ACADM)	GO:0001889~liver development,GO:0005978~glycogen biosynthetic process,GO:0006111~regulation of gluconeogenesis,GO:0006635~fatty acid beta-oxidation,GO:0009409~response to cold,GO:0009791~post-embryonic development,GO:0019254~carnitine metabolic process, CoA-linked,GO:0033539~fatty acid beta-oxidation using acyl-CoA dehydrogenase,GO:0042594~response to starvation,GO:0051791~medium-chain fatty acid…	GO:0005739~mitochondrion,GO:0005759~mitochondrial matrix,GO:0005777~peroxisome,	GO:0000062~fatty-acyl-CoA binding,GO:0003995~acyl-CoA dehydrogenase activity,GO:0009055~electron carrier activity,GO:0050660~flavin adenine dinucleotide binding,GO:0052890~oxidoreductase activity, acting on the CH-CH group of donors, with a flavin as acceptor,GO:0070991~medium-chain-acyl-CoA dehydrogenase activity,	bta00071:Fatty acid degradation,bta00280:Valine, leucine and isoleucine degradation,bta00410:beta-Alanine metabolism,bta00640:Propanoate metabolism,bta01100:Metabolic pathways,bta01130:Biosynthesis of antibiotics,bta01200:Carbon metabolism,bta01212:Fatty acid metabolism,bta03320:PPAR signaling pathway,	-	-	-	-	-	-	-	-	-	-	-	-	-	-	-	-	-	-	-	-
Green	CPT1B	carnitine palmitoyltransferase 1B(CPT1B)	GO:0006635~fatty acid beta-oxidation,GO:0006810~transport,	GO:0005741~mitochondrial outer membrane,GO:0016021~integral component of membrane,	GO:0004095~carnitine O-palmitoyltransferase activity,	bta00071:Fatty acid degradation,bta01212:Fatty acid metabolism,bta03320:PPAR signaling pathway,bta04152:AMPK signaling pathway,bta04920:Adipocytokine signaling pathway,bta04922:Glucagon signaling pathway,bta04931:Insulin resistance,	-	-	-	-	-	-	-	-	-	-	-	-	-	-	-	-	-	-	-	-
Green	ECI1	enoyl-CoA delta isomerase 1(ECI1)	GO:0006635~fatty acid beta-oxidation,GO:0008152~metabolic process,	GO:0005739~mitochondrion,GO:0005743~mitochondrial inner membrane,GO:0070062~extracellular exosome,	GO:0004165~dodecenoyl-CoA delta-isomerase activity,GO:0016853~isomerase activity,	bta00071:Fatty acid degradation,	-	-	-	-	-	-	up	1.98371	up	1.62322	up	1.95429	up	1.67456	-	-	-	-	-	-
Green	ECHDC2	enoyl-CoA hydratase domain containing 2(ECHDC2)	GO:0006635~fatty acid beta-oxidation,	GO:0005739~mitochondrion,	GO:0004300~enoyl-CoA hydratase activity,		-	-	-	-	-	-	up	1.17568	up	0.848517	-	-	up	1.20208	-	-	-	-	-	-
Green	ZC3H12A	zinc finger CCCH-type containing 12A(ZC3H12A)	GO:0000294~nuclear-transcribed mRNA catabolic process, endonucleolytic cleavage-dependent decay,GO:0001525~angiogenesis,GO:0001933~negative regulation of protein phosphorylation,GO:0002230~positive regulation of defense response to virus by host,GO:0006915~apoptotic process,GO:0006974~cellular response to DNA damage stimulus,GO:0010508~positive regulation of autophagy,GO:0010595~positive regulati…	GO:0000932~cytoplasmic mRNA processing body,GO:0005634~nucleus,GO:0005654~nucleoplasm,GO:0005737~cytoplasm,GO:0005791~rough endoplasmic reticulum,GO:0005856~cytoskeleton,GO:0005886~plasma membrane,GO:0042406~extrinsic component of endoplasmic reticulum membrane,GO:0043234~protein complex,	GO:0003677~DNA binding,GO:0003682~chromatin binding,GO:0003729~mRNA binding,GO:0003730~mRNA 3'-UTR binding,GO:0004521~endoribonuclease activity,GO:0004532~exoribonuclease activity,GO:0004843~thiol-dependent ubiquitin-specific protease activity,GO:0035198~miRNA binding,GO:0035613~RNA stem-loop binding,GO:0035925~mRNA 3'-UTR AU-rich region binding,GO:0043022~ribosome binding,GO:0046872~metal ion bi…		-	-	-	-	-	-	-	-	-	-	-	-	-	-	-	-	-	-	-	-
Green	TYSND1	trypsin domain containing 1(TYSND1)	GO:0016485~protein processing,GO:0031998~regulation of fatty acid beta-oxidation,GO:0051260~protein homooligomerization,	GO:0005777~peroxisome,GO:0016020~membrane,	GO:0004252~serine-type endopeptidase activity,		-	-	-	-	-	-	-	-	up	1.8719	up	0.906159	up	1.1302	-	-	-	-	-	-
Grey60	CCND1	cyclin D1(CCND1)	GO:0000082~G1/S transition of mitotic cell cycle,GO:0000122~negative regulation of transcription from RNA polymerase II promoter,GO:0000320~re-entry into mitotic cell cycle,GO:0001934~positive regulation of protein phosphorylation,GO:0006351~transcription, DNA-templated,GO:0006468~protein phosphorylation,GO:0006974~cellular response to DNA damage stimulus,GO:0007595~lactation,GO:0010971~positive …	GO:0000307~cyclin-dependent protein kinase holoenzyme complex,GO:0005634~nucleus,GO:0005654~nucleoplasm,GO:0005737~cytoplasm,GO:0005923~bicellular tight junction,GO:0016020~membrane,GO:0017053~transcriptional repressor complex,	GO:0003714~transcription corepressor activity,GO:0004672~protein kinase activity,GO:0008134~transcription factor binding,GO:0016538~cyclin-dependent protein serine/threonine kinase regulator activity,GO:0019901~protein kinase binding,GO:0042826~histone deacetylase binding,GO:0070064~proline-rich region binding,	bta04068:FoxO signaling pathway,bta04110:Cell cycle,bta04115:p53 signaling pathway,bta04151:PI3K-Akt signaling pathway,bta04152:AMPK signaling pathway,bta04310:Wnt signaling pathway,bta04390:Hippo signaling pathway,bta04510:Focal adhesion,bta04630:Jak-STAT signaling pathway,bta04917:Prolactin signaling pathway,bta04919:Thyroid hormone signaling pathway,bta04921:Oxytocin signaling pathway,bta05161…	-	-	-	-	-	-	down	-0.903812	down	-1.44334	down	-1.16718	down	-1.49291	-	-	-	-	-	-
Grey60	DECR1	2,4-dienoyl-CoA reductase 1, mitochondrial(DECR1)	GO:0006635~fatty acid beta-oxidation,GO:0051289~protein homotetramerization,	GO:0005654~nucleoplasm,GO:0005739~mitochondrion,GO:0070062~extracellular exosome,	GO:0008670~2,4-dienoyl-CoA reductase (NADPH) activity,GO:0070402~NADPH binding,		-	-	-	-	-	-	-	-	-	-	-	-	-	-	-	-	-	-	-	-
Grey60	ID2	inhibitor of DNA binding 2, HLH protein(ID2)	GO:0000122~negative regulation of transcription from RNA polymerase II promoter,GO:0001656~metanephros development,GO:0001779~natural killer cell differentiation,GO:0001966~thigmotaxis,GO:0003149~membranous septum morphogenesis,GO:0003166~bundle of His development,GO:0006351~transcription, DNA-templated,GO:0008344~adult locomotory behavior,GO:0010628~positive regulation of gene expression,GO:0010…	GO:0005654~nucleoplasm,GO:0005737~cytoplasm,GO:0005813~centrosome,GO:0005829~cytosol,GO:0043234~protein complex,	GO:0044325~ion channel binding,GO:0046983~protein dimerization activity,	bta04350:TGF-beta signaling pathway,bta04390:Hippo signaling pathway,bta04550:Signaling pathways regulating pluripotency of stem cells,bta05202:Transcriptional misregulation in cancer,	-	-	-	-	-	-	-	-	-	-	-	-	-	-	-	-	-	-	-	-
Grey60	ZADH2	zinc binding alcohol dehydrogenase domain containing 2(ZADH2)	GO:0006693~prostaglandin metabolic process,GO:0045599~negative regulation of fat cell differentiation,GO:0055114~oxidation-reduction process,	GO:0005739~mitochondrion,GO:0005777~peroxisome,	GO:0008270~zinc ion binding,GO:0016491~oxidoreductase activity,GO:0036132~13-prostaglandin reductase activity,GO:0047522~15-oxoprostaglandin 13-oxidase activity,		down	-0.670953	down	-0.95473	down	-0.991064	up	1.68476	up	1.00174	up	0.72374	-	-	-	-	-	-	-	-
Magenta	ELOVL5	ELOVL fatty acid elongase 5(ELOVL5)	GO:0006636~unsaturated fatty acid biosynthetic process,GO:0019367~fatty acid elongation, saturated fatty acid,GO:0030148~sphingolipid biosynthetic process,GO:0034625~fatty acid elongation, monounsaturated fatty acid,GO:0034626~fatty acid elongation, polyunsaturated fatty acid,GO:0035338~long-chain fatty-acyl-CoA biosynthetic process,GO:0042759~long-chain fatty acid biosynthetic process,GO:0042761…	GO:0030176~integral component of endoplasmic reticulum membrane,GO:0030425~dendrite,GO:0043025~neuronal cell body,GO:0097447~dendritic tree,	GO:0009922~fatty acid elongase activity,GO:0102336~3-oxo-arachidoyl-CoA synthase activity,GO:0102337~3-oxo-cerotoyl-CoA synthase activity,GO:0102338~3-oxo-lignoceronyl-CoA synthase activity,	bta00062:Fatty acid elongation,bta01040:Biosynthesis of unsaturated fatty acids,bta01212:Fatty acid metabolism,	-	-	-	-	-	-	down	-0.72723	down	-0.892078	down	-0.868599	-	-	-	-	-	-	-	-
Pink	ACAA1	acetyl-CoA acyltransferase 1(ACAA1)	GO:0000038~very long-chain fatty acid metabolic process,GO:0006635~fatty acid beta-oxidation,GO:0008206~bile acid metabolic process,	GO:0005777~peroxisome,GO:0016020~membrane,	GO:0003988~acetyl-CoA C-acyltransferase activity,GO:0008775~acetate CoA-transferase activity,GO:0016401~palmitoyl-CoA oxidase activity,	bta00071:Fatty acid degradation,bta00280:Valine, leucine and isoleucine degradation,bta00592:alpha-Linolenic acid metabolism,bta01040:Biosynthesis of unsaturated fatty acids,bta01100:Metabolic pathways,bta01130:Biosynthesis of antibiotics,bta01212:Fatty acid metabolism,bta03320:PPAR signaling pathway,bta04146:Peroxisome,	-	-	-	-	-	-	down	-0.784546	-	-	-	-	-	-	-	-	-	-	-	-
Pink	MCAT	malonyl-CoA-acyl carrier protein transacylase(MCAT)	GO:0006633~fatty acid biosynthetic process,GO:0008152~metabolic process,	GO:0005739~mitochondrion,	GO:0004314~[acyl-carrier-protein] S-malonyltransferase activity,GO:0016740~transferase activity,GO:0044822~poly(A) RNA binding,	bta00061:Fatty acid biosynthesis,bta01100:Metabolic pathways,bta01212:Fatty acid metabolism,	-	-	-	-	-	-	down	-2.16354	down	-1.90431	down	-2.15191	down	-2.11076	-	-	-	-	-	-
Pink	MECR	mitochondrial trans-2-enoyl-CoA reductase(MECR)	GO:0006631~fatty acid metabolic process,GO:0006633~fatty acid biosynthetic process,GO:0055114~oxidation-reduction process,	GO:0005739~mitochondrion,	GO:0008270~zinc ion binding,GO:0016491~oxidoreductase activity,GO:0019166~trans-2-enoyl-CoA reductase (NADPH) activity,	bta00062:Fatty acid elongation,bta01100:Metabolic pathways,bta01212:Fatty acid metabolism,	-	-	-	-	-	-	-	-	down	-1.1582	-	-	down	-1.12048	-	-	-	-	-	-
Purple	BDH2	3-hydroxybutyrate dehydrogenase, type 2(BDH2)	GO:0006635~fatty acid beta-oxidation,GO:0019290~siderophore biosynthetic process,GO:0030855~epithelial cell differentiation,GO:0042168~heme metabolic process,GO:0055072~iron ion homeostasis,GO:0055114~oxidation-reduction process,	GO:0005737~cytoplasm,GO:0070062~extracellular exosome,	GO:0003858~3-hydroxybutyrate dehydrogenase activity,GO:0016628~oxidoreductase activity, acting on the CH-CH group of donors, NAD or NADP as acceptor,GO:0051287~NAD binding,	bta00072:Synthesis and degradation of ketone bodies,bta00650:Butanoate metabolism,bta01100:Metabolic pathways,	-	-	-	-	-	-	-	-	-	-	-	-	-	-	-	-	-	-	-	-
Purple	PEX5	peroxisomal biogenesis factor 5(PEX5)	GO:0000038~very long-chain fatty acid metabolic process,GO:0001764~neuron migration,GO:0006625~protein targeting to peroxisome,GO:0006635~fatty acid beta-oxidation,GO:0007006~mitochondrial membrane organization,GO:0007029~endoplasmic reticulum organization,GO:0016560~protein import into peroxisome matrix, docking,GO:0016561~protein import into peroxisome matrix, translocation,GO:0021795~cerebral …	GO:0005739~mitochondrion,GO:0005777~peroxisome,GO:0005778~peroxisomal membrane,GO:0005782~peroxisomal matrix,GO:0005829~cytosol,	GO:0005052~peroxisome matrix targeting signal-1 binding,GO:0008022~protein C-terminus binding,	bta04146:Peroxisome,	-	-	-	-	up	0.610321	-	-	-	-	up	0.711528	up	0.812664	-	-	-	-	-	-
Purple	ACLY	ATP citrate lyase(ACLY)	GO:0006085~acetyl-CoA biosynthetic process,GO:0006101~citrate metabolic process,GO:0006107~oxaloacetate metabolic process,GO:0006633~fatty acid biosynthetic process,GO:0008610~lipid biosynthetic process,	GO:0005654~nucleoplasm,GO:0005829~cytosol,GO:0005886~plasma membrane,GO:0009346~citrate lyase complex,GO:0070062~extracellular exosome,	GO:0003878~ATP citrate synthase activity,GO:0005524~ATP binding,GO:0046872~metal ion binding,GO:0048037~cofactor binding,	bta00020:Citrate cycle (TCA cycle),bta01100:Metabolic pathways,bta01130:Biosynthesis of antibiotics,	-	-	-	-	-	-	-	-	-	-	-	-	-	-	-	-	-	-	-	-
Royalblue	ABCD3	ATP binding cassette subfamily D member 3(ABCD3)	GO:0006633~fatty acid biosynthetic process,GO:0006635~fatty acid beta-oxidation,GO:0007031~peroxisome organization,GO:0015910~peroxisomal long-chain fatty acid import,GO:0042760~very long-chain fatty acid catabolic process,	GO:0005743~mitochondrial inner membrane,GO:0005778~peroxisomal membrane,GO:0005782~peroxisomal matrix,GO:0016021~integral component of membrane,	GO:0005324~long-chain fatty acid transporter activity,GO:0005524~ATP binding,GO:0042626~ATPase activity, coupled to transmembrane movement of substances,	bta02010:ABC transporters,bta04146:Peroxisome,	-	-	-	-	-	-	-	-	-	-	-	-	-	-	-	-	-	-	-	-
Royalblue	CD36	CD36 molecule(CD36)	GO:0006955~immune response,GO:0007155~cell adhesion,GO:0007166~cell surface receptor signaling pathway,GO:0007204~positive regulation of cytosolic calcium ion concentration,GO:0030299~intestinal cholesterol absorption,GO:0031623~receptor internalization,GO:0033993~response to lipid,GO:0034197~triglyceride transport,GO:0044539~long-chain fatty acid import,GO:0050702~interleukin-1 beta secretion,GO…	GO:0005794~Golgi apparatus,GO:0016020~membrane,GO:0016021~integral component of membrane,GO:0016324~apical plasma membrane,GO:0031526~brush border membrane,GO:0045121~membrane raft,		bta03320:PPAR signaling pathway,bta04145:Phagosome,bta04152:AMPK signaling pathway,bta04512:ECM-receptor interaction,bta04640:Hematopoietic cell lineage,bta04920:Adipocytokine signaling pathway,bta04931:Insulin resistance,bta04975:Fat digestion and absorption,bta05144:Malaria,	-	-	-	-	-	-	-	-	-	-	-	-	-	-	-	-	-	-	-	-
Royalblue	ACACB	acetyl-CoA carboxylase beta(ACACB)	GO:0006084~acetyl-CoA metabolic process,GO:0006633~fatty acid biosynthetic process,GO:0010629~negative regulation of gene expression,GO:0010884~positive regulation of lipid storage,GO:0010906~regulation of glucose metabolic process,GO:0031667~response to nutrient levels,GO:0031999~negative regulation of fatty acid beta-oxidation,GO:0043086~negative regulation of catalytic activity,GO:0051289~prot…	GO:0005634~nucleus,GO:0005739~mitochondrion,	GO:0003989~acetyl-CoA carboxylase activity,GO:0004075~biotin carboxylase activity,GO:0005524~ATP binding,GO:0016874~ligase activity,GO:0046872~metal ion binding,	bta00061:Fatty acid biosynthesis,bta00620:Pyruvate metabolism,bta00640:Propanoate metabolism,bta01100:Metabolic pathways,bta04910:Insulin signaling pathway,bta04920:Adipocytokine signaling pathway,bta04922:Glucagon signaling pathway,bta04931:Insulin resistance,	-	-	-	-	-	-	-	-	-	-	-	-	-	-	-	-	-	-	-	-
Royalblue	LPL	lipoprotein lipase(LPL)	GO:0006633~fatty acid biosynthetic process,GO:0006641~triglyceride metabolic process,GO:0006644~phospholipid metabolic process,GO:0009749~response to glucose,GO:0010744~positive regulation of macrophage derived foam cell differentiation,GO:0010886~positive regulation of cholesterol storage,GO:0010890~positive regulation of sequestering of triglyceride,GO:0019433~triglyceride catabolic process,GO:…	GO:0005615~extracellular space,GO:0005886~plasma membrane,GO:0009986~cell surface,GO:0031225~anchored component of membrane,GO:0034361~very-low-density lipoprotein particle,GO:0042627~chylomicron,GO:0070062~extracellular exosome,	GO:0004465~lipoprotein lipase activity,GO:0004620~phospholipase activity,GO:0004806~triglyceride lipase activity,GO:0005102~receptor binding,GO:0005515~protein binding,GO:0008201~heparin binding,GO:0034185~apolipoprotein binding,	bta00561:Glycerolipid metabolism,bta03320:PPAR signaling pathway,bta05010:Alzheimer's disease,	up	1.79459	up	1.02519	-	-	down	-1.65485	-	-	down	-0.638048	down	-1.30668	down	-0.761915	down	-1.43281	-	-
Royalblue	OSBPL11	oxysterol binding protein like 11(OSBPL11)	GO:0006869~lipid transport,GO:0010890~positive regulation of sequestering of triglyceride,GO:0045444~fat cell differentiation,				-	-	-	-	-	-	-	-	-	-	-	-	-	-	-	-	-	-	-	-
Royalblue	SCD	stearoyl-CoA desaturase (delta-9-desaturase)(SCD)	GO:0006633~fatty acid biosynthetic process,GO:0006636~unsaturated fatty acid biosynthetic process,GO:0042759~long-chain fatty acid biosynthetic process,GO:0055114~oxidation-reduction process,GO:0070542~response to fatty acid,GO:1903966~monounsaturated fatty acid biosynthetic process,	GO:0005623~cell,GO:0005789~endoplasmic reticulum membrane,GO:0016021~integral component of membrane,	GO:0004768~stearoyl-CoA 9-desaturase activity,GO:0005506~iron ion binding,GO:0016491~oxidoreductase activity,GO:0016717~oxidoreductase activity, acting on paired donors, with oxidation of a pair of donors resulting in the reduction of molecular oxygen to two molecules of water,	bta01040:Biosynthesis of unsaturated fatty acids,bta01212:Fatty acid metabolism,bta03320:PPAR signaling pathway,bta04152:AMPK signaling pathway,	-	-	-	-	-	-	down	-1.32769	-	-	down	-1.20117	down	-0.941157	-	-	-	-	-	-
Royalblue	FABP3	fatty acid binding protein 3(FABP3)	GO:0006810~transport,	GO:0005615~extracellular space,GO:0005759~mitochondrial matrix,GO:0070062~extracellular exosome,	GO:0005215~transporter activity,GO:0008092~cytoskeletal protein binding,GO:0008289~lipid binding,GO:0036041~long-chain fatty acid binding,GO:0070538~oleic acid binding,	bta03320:PPAR signaling pathway,	up	2.29219	up	0.817822	-	-	-	-	up	2.03748	-	-	-	-	down	-1.46918	down	-1.7193	-	-
Royalblue	PPARD	peroxisome proliferator activated receptor delta(PPARD)	GO:0001890~placenta development,GO:0006351~transcription, DNA-templated,GO:0006635~fatty acid beta-oxidation,GO:0007566~embryo implantation,GO:0008366~axon ensheathment,GO:0014068~positive regulation of phosphatidylinositol 3-kinase signaling,GO:0014842~regulation of skeletal muscle satellite cell proliferation,GO:0015908~fatty acid transport,GO:0030154~cell differentiation,GO:0031589~cell-substr…	GO:0000790~nuclear chromatin,	GO:0001227~transcriptional repressor activity, RNA polymerase II transcription regulatory region sequence-specific binding,GO:0003707~steroid hormone receptor activity,GO:0004879~RNA polymerase II transcription factor activity, ligand-activated sequence-specific DNA binding,GO:0008144~drug binding,GO:0008270~zinc ion binding,GO:0043565~sequence-specific DNA binding,GO:0070539~linoleic acid bindin…	bta03320:PPAR signaling pathway,bta04310:Wnt signaling pathway,bta05200:Pathways in cancer,bta05221:Acute myeloid leukemia,	-	-	-	-	-	-	-	-	up	0.870207	-	-	-	-	down	-1.33322	-	-	up	0.902086
Turquoise	ACOX3	acyl-CoA oxidase 3, pristanoyl(ACOX3)	GO:0006635~fatty acid beta-oxidation,GO:0033539~fatty acid beta-oxidation using acyl-CoA dehydrogenase,GO:0055088~lipid homeostasis,	GO:0005739~mitochondrion,GO:0005777~peroxisome,GO:0016020~membrane,	GO:0000062~fatty-acyl-CoA binding,GO:0003995~acyl-CoA dehydrogenase activity,GO:0003997~acyl-CoA oxidase activity,GO:0009055~electron carrier activity,GO:0016402~pristanoyl-CoA oxidase activity,GO:0050660~flavin adenine dinucleotide binding,GO:0052890~oxidoreductase activity, acting on the CH-CH group of donors, with a flavin as acceptor,	bta00071:Fatty acid degradation,bta00592:alpha-Linolenic acid metabolism,bta01040:Biosynthesis of unsaturated fatty acids,bta01100:Metabolic pathways,bta01212:Fatty acid metabolism,bta03320:PPAR signaling pathway,bta04024:cAMP signaling pathway,bta04146:Peroxisome,	-	-	-	-	-	-	down	-1.74401	-	-	down	-1.65889	down	-1.51234	-	-	-	-	-	-
Turquoise	ACSL3	acyl-CoA synthetase long-chain family member 3(ACSL3)	GO:0034379~very-low-density lipoprotein particle assembly,GO:0042998~positive regulation of Golgi to plasma membrane protein transport,GO:0044539~long-chain fatty acid import,GO:0051047~positive regulation of secretion,GO:2001247~positive regulation of phosphatidylcholine biosynthetic process,	GO:0005783~endoplasmic reticulum,GO:0005794~Golgi apparatus,GO:0005811~lipid particle,GO:0016021~integral component of membrane,GO:0048471~perinuclear region of cytoplasm,	GO:0004467~long-chain fatty acid-CoA ligase activity,	bta00061:Fatty acid biosynthesis,bta00071:Fatty acid degradation,bta01100:Metabolic pathways,bta01212:Fatty acid metabolism,bta03320:PPAR signaling pathway,bta04146:Peroxisome,bta04920:Adipocytokine signaling pathway,	-	-	-	-	-	-	up	1.61862	up	1.61931	up	1.59558	up	1.71479	-	-	-	-	-	-
Turquoise	CBR4	carbonyl reductase 4(CBR4)	GO:0006633~fatty acid biosynthetic process,GO:0044597~daunorubicin metabolic process,GO:0044598~doxorubicin metabolic process,GO:0051289~protein homotetramerization,GO:0051290~protein heterotetramerization,GO:0055114~oxidation-reduction process,	GO:0005759~mitochondrial matrix,GO:1990204~oxidoreductase complex,	GO:0003955~NAD(P)H dehydrogenase (quinone) activity,GO:0008753~NADPH dehydrogenase (quinone) activity,GO:0047025~3-oxoacyl-[acyl-carrier-protein] reductase (NADH) activity,GO:0048038~quinone binding,GO:0070402~NADPH binding,		-	-	-	-	-	-	down	-1.99605	down	-2.61435	down	-1.94211	-	-	-	-	-	-	-	-
Turquoise	FASN	fatty acid synthase(FASN)	GO:0001649~osteoblast differentiation,GO:0006633~fatty acid biosynthetic process,GO:0008152~metabolic process,GO:0030879~mammary gland development,GO:0055114~oxidation-reduction process,GO:0071353~cellular response to interleukin-4,	GO:0005737~cytoplasm,GO:0005739~mitochondrion,GO:0005794~Golgi apparatus,GO:0005886~plasma membrane,GO:0042470~melanosome,GO:0042587~glycogen granule,GO:0070062~extracellular exosome,	GO:0004312~fatty acid synthase activity,GO:0004313~[acyl-carrier-protein] S-acetyltransferase activity,GO:0004314~[acyl-carrier-protein] S-malonyltransferase activity,GO:0004315~3-oxoacyl-[acyl-carrier-protein] synthase activity,GO:0004316~3-oxoacyl-[acyl-carrier-protein] reductase (NADPH) activity,GO:0004317~3-hydroxypalmitoyl-[acyl-carrier-protein] dehydratase activity,GO:0004319~enoyl-[acyl-ca…	bta00061:Fatty acid biosynthesis,bta01100:Metabolic pathways,bta01212:Fatty acid metabolism,bta04152:AMPK signaling pathway,bta04910:Insulin signaling pathway,	-	-	-	-	-	-	up	0.978816	up	0.982227	up	1.09064	up	1.04504	-	-	-	-	-	-
Turquoise	PPT1	palmitoyl-protein thioesterase 1(PPT1)	GO:0002084~protein depalmitoylation,GO:0006898~receptor-mediated endocytosis,GO:0006907~pinocytosis,GO:0007042~lysosomal lumen acidification,GO:0007268~chemical synaptic transmission,GO:0007269~neurotransmitter secretion,GO:0007399~nervous system development,GO:0007420~brain development,GO:0007601~visual perception,GO:0007625~grooming behavior,GO:0008306~associative learning,GO:0008344~adult loco…	GO:0005576~extracellular region,GO:0005615~extracellular space,GO:0005634~nucleus,GO:0005764~lysosome,GO:0005794~Golgi apparatus,GO:0005829~cytosol,GO:0008021~synaptic vesicle,GO:0030424~axon,GO:0030425~dendrite,GO:0043025~neuronal cell body,GO:0045121~membrane raft,GO:0070062~extracellular exosome,	GO:0008474~palmitoyl-(protein) hydrolase activity,GO:0016290~palmitoyl-CoA hydrolase activity,	bta00062:Fatty acid elongation,bta01100:Metabolic pathways,bta01212:Fatty acid metabolism,bta04142:Lysosome,	-	-	-	-	-	-	down	-1.06784	-	-	down	-1.08817	down	-1.13836	-	-	-	-	-	-
